# Supplementary material for: The Roles of Long-Term Hyperhomocysteinemia and Micronutrient Supplementation in the AppNL–G–F Model of Alzheimer’s Disease
Source: Front Aging Neurosci. 2022 Apr 26;14:876826. doi: 10.3389/fnagi.2022.876826 (PMC9094364; doi:10.3389/fnagi.2022.876826)
Supplement: Supplementary file 4 [file Table_3.xlsx]

## Sheet: NPX Data
SampleID	Index	OlinkID	UniProt	Assay	MissingFreq	Panel	Panel_Version	PlateID	QCWarning	Plate LOD	LOD	NPX	Normalization	QC Deviation Inc Ctrl	QC Deviation Det Ctrl
Serum pool 1	12	OID05027	Q8R373	Clmp	0	Olink MOUSE EXPLORATORY	v.3801	Undefined	Pass	3.59187	3.59187	6.54355	IPC Normalized	-0.10316	0.13033
Serum pool 1	12	OID05028	O08746	Matn2	0	Olink MOUSE EXPLORATORY	v.3801	Undefined	Pass	2.06014	2.06014	4.42399	IPC Normalized	-0.10316	0.13033
Serum pool 1	12	OID05029	Q00493	Cpe	0	Olink MOUSE EXPLORATORY	v.3801	Undefined	Pass	3.30727	3.30727	6.50066	IPC Normalized	-0.10316	0.13033
Serum pool 1	12			Inc Ctrl 1	0.76087	Olink MOUSE EXPLORATORY	v.3801	Undefined	Pass	0.0231435	0.0231435	-0.0517397	IPC Normalized	-0.10316	0.13033
Serum pool 1	12	OID05031	P55095	Gcg	1	Olink MOUSE EXPLORATORY	v.3801	Undefined	Pass	2.50799	2.50799	1.33922	IPC Normalized	-0.10316	0.13033
Serum pool 1	12	OID05032	P48540	Gdnf	1	Olink MOUSE EXPLORATORY	v.3801	Undefined	Pass	3.63147	3.63147	0.80077	IPC Normalized	-0.10316	0.13033
Serum pool 1	12	OID05033	Q04736	Yes1	0.826087	Olink MOUSE EXPLORATORY	v.3801	Undefined	Pass	1.49447	1.49447	2.5358	IPC Normalized	-0.10316	0.13033
Serum pool 1	12	OID05034	Q62386	Il17a	0.956522	Olink MOUSE EXPLORATORY	v.3801	Undefined	Pass	2.03096	2.03096	3.07257	IPC Normalized	-0.10316	0.13033
Serum pool 1	12	OID05035	Q9R1E0	Foxo1	0.891304	Olink MOUSE EXPLORATORY	v.3801	Undefined	Pass	2.02334	2.02334	1.01337	IPC Normalized	-0.10316	0.13033
Serum pool 1	12	OID05036	O08712	Tnfrsf11b	0.130435	Olink MOUSE EXPLORATORY	v.3801	Undefined	Pass	2.50159	2.50159	5.85007	IPC Normalized	-0.10316	0.13033
Serum pool 1	12	OID05037	P04202	Tgfb1	0.891304	Olink MOUSE EXPLORATORY	v.3801	Undefined	Pass	2.1094	2.1094	4.15422	IPC Normalized	-0.10316	0.13033
Serum pool 1	12	OID05038	P47713	Pla2g4a	0.869565	Olink MOUSE EXPLORATORY	v.3801	Undefined	Pass	3.01572	3.01572	4.25951	IPC Normalized	-0.10316	0.13033
Serum pool 1	12	OID05039	P08505	Il6	0.956522	Olink MOUSE EXPLORATORY	v.3801	Undefined	Pass	3.10417	3.10417	1.41907	IPC Normalized	-0.10316	0.13033
Serum pool 1	12	OID05040	P99029	Prdx5	0.652174	Olink MOUSE EXPLORATORY	v.3801	Undefined	Pass	2.69276	2.69276	3.07041	IPC Normalized	-0.10316	0.13033
Serum pool 1	12	OID05041	P48030	Tgfa	0	Olink MOUSE EXPLORATORY	v.3801	Undefined	Pass	2.48807	2.48807	6.33467	IPC Normalized	-0.10316	0.13033
Serum pool 1	12	OID05042	P30882	Ccl5	0.847826	Olink MOUSE EXPLORATORY	v.3801	Undefined	Pass	1.69808	1.69808	1.50169	IPC Normalized	-0.10316	0.13033
Serum pool 1	12	OID05043	P07321	Epo	0.0217391	Olink MOUSE EXPLORATORY	v.3801	Undefined	Pass	2.47825	2.47825	3.37946	IPC Normalized	-0.10316	0.13033
Serum pool 1	12	OID05044	O35625	Axin1	0.956522	Olink MOUSE EXPLORATORY	v.3801	Undefined	Pass	2.44753	2.44753	2.28585	IPC Normalized	-0.10316	0.13033
Serum pool 1	12			Ext Ctrl	0	Olink MOUSE EXPLORATORY	v.3801	Undefined	Pass	0	0	0	IPC Normalized	-0.10316	0.13033
Serum pool 1	12	OID05046	P47931	Fst	0	Olink MOUSE EXPLORATORY	v.3801	Undefined	Pass	2.04846	2.04846	8.55682	IPC Normalized	-0.10316	0.13033
Serum pool 1	12	OID05047	Q6PCX7	Rgma	0	Olink MOUSE EXPLORATORY	v.3801	Undefined	Pass	2.59638	2.59638	2.93374	IPC Normalized	-0.10316	0.13033
Serum pool 1	12	OID05048	P58058	Nadk	0.413043	Olink MOUSE EXPLORATORY	v.3801	Undefined	Pass	2.67945	2.67945	6.84074	IPC Normalized	-0.10316	0.13033
Serum pool 1	12	OID05049	P48787	Tnni3	0.869565	Olink MOUSE EXPLORATORY	v.3801	Undefined	Pass	2.50062	2.50062	11.6845	IPC Normalized	-0.10316	0.13033
Serum pool 1	12	OID05050	Q61982	Notch3	0.869565	Olink MOUSE EXPLORATORY	v.3801	Undefined	Pass	2.51665	2.51665	4.82912	IPC Normalized	-0.10316	0.13033
Serum pool 1	12	OID05051	Q9ERB0	Snap29	0.673913	Olink MOUSE EXPLORATORY	v.3801	Undefined	Pass	1.83982	1.83982	6.14628	IPC Normalized	-0.10316	0.13033
Serum pool 1	12	OID05052	P12960	Cntn1	0	Olink MOUSE EXPLORATORY	v.3801	Undefined	Pass	0.925531	0.925531	5.59267	IPC Normalized	-0.10316	0.13033
Serum pool 1	12	OID05053	Q9ER65	Clstn2	0.0434783	Olink MOUSE EXPLORATORY	v.3801	Undefined	Pass	3.71889	3.71889	2.09127	IPC Normalized	-0.10316	0.13033
Serum pool 1	12	OID05054	P07091	S100a4	0.913043	Olink MOUSE EXPLORATORY	v.3801	Undefined	Pass	2.36071	2.36071	5.26467	IPC Normalized	-0.10316	0.13033
Serum pool 1	12	OID05055	Q9D6N1	Ca13	0.73913	Olink MOUSE EXPLORATORY	v.3801	Undefined	Pass	1.76704	1.76704	3.80032	IPC Normalized	-0.10316	0.13033
Serum pool 1	12	OID05056	Q61865	Mia	0	Olink MOUSE EXPLORATORY	v.3801	Undefined	Pass	2.56528	2.56528	4.68672	IPC Normalized	-0.10316	0.13033
Serum pool 1	12	OID05057	Q8VCF1	Cant1	0.869565	Olink MOUSE EXPLORATORY	v.3801	Undefined	Pass	1.61892	1.61892	1.21072	IPC Normalized	-0.10316	0.13033
Serum pool 1	12	OID05058	P20826	Kitlg	0.934783	Olink MOUSE EXPLORATORY	v.3801	Undefined	Pass	2.3556	2.3556	0.6016	IPC Normalized	-0.10316	0.13033
Serum pool 1	12	OID05059	P97785	Gfra1	0	Olink MOUSE EXPLORATORY	v.3801	Undefined	Pass	1.49437	1.49437	4.16555	IPC Normalized	-0.10316	0.13033
Serum pool 1	12	OID05060	Q9DCL8	Ppp1r2	0.956522	Olink MOUSE EXPLORATORY	v.3801	Undefined	Pass	2.85732	2.85732	1.55865	IPC Normalized	-0.10316	0.13033
Serum pool 1	12	OID05061	Q9R1V7	Adam23	0.847826	Olink MOUSE EXPLORATORY	v.3801	Undefined	Pass	1.2689	1.2689	1.408	IPC Normalized	-0.10316	0.13033
Serum pool 1	12	OID05062	Q9Z0T9	Itgb6	0.934783	Olink MOUSE EXPLORATORY	v.3801	Undefined	Pass	2.5637	2.5637	3.38426	IPC Normalized	-0.10316	0.13033
Serum pool 1	12	OID05063	P18406	Cyr61	0.891304	Olink MOUSE EXPLORATORY	v.3801	Undefined	Pass	3.30001	3.30001	8.03694	IPC Normalized	-0.10316	0.13033
Serum pool 1	12	OID05064	Q09163	Dlk1	0.282609	Olink MOUSE EXPLORATORY	v.3801	Undefined	Pass	3.56878	3.56878	3.13173	IPC Normalized	-0.10316	0.13033
Serum pool 1	12	OID05065	P30561	Ahr	0.913043	Olink MOUSE EXPLORATORY	v.3801	Undefined	Pass	2.73197	2.73197	3.07212	IPC Normalized	-0.10316	0.13033
Serum pool 1	12	OID05066	P10148	Ccl2	0	Olink MOUSE EXPLORATORY	v.3801	Undefined	Pass	2.43211	2.43211	11.4485	IPC Normalized	-0.10316	0.13033
Serum pool 1	12	OID05067	P17183	Eno2	0.0434783	Olink MOUSE EXPLORATORY	v.3801	Undefined	Pass	3.70124	3.70124	3.46922	IPC Normalized	-0.10316	0.13033
Serum pool 1	12	OID05068	Q8CGN5	Plin1	0.956522	Olink MOUSE EXPLORATORY	v.3801	Undefined	Pass	3.33492	3.33492	5.5147	IPC Normalized	-0.10316	0.13033
Serum pool 1	12	OID05069	Q7TQN3	Wfikkn2	0	Olink MOUSE EXPLORATORY	v.3801	Undefined	Pass	1.23091	1.23091	4.72812	IPC Normalized	-0.10316	0.13033
Serum pool 1	12	OID05070	Q8BLU0	Flrt2	0.76087	Olink MOUSE EXPLORATORY	v.3801	Undefined	Pass	3.70284	3.70284	3.50912	IPC Normalized	-0.10316	0.13033
Serum pool 1	12	OID05071	Q8BVI4	Qdpr	0.717391	Olink MOUSE EXPLORATORY	v.3801	Undefined	Pass	3.40911	3.40911	5.32808	IPC Normalized	-0.10316	0.13033
Serum pool 1	12			Inc Ctrl 2	0.695652	Olink MOUSE EXPLORATORY	v.3801	Undefined	Pass	-0.115737	-0.115737	-0.260543	IPC Normalized	-0.10316	0.13033
Serum pool 1	12			Det Ctrl	0.673913	Olink MOUSE EXPLORATORY	v.3801	Undefined	Pass	-0.0732222	-0.0732222	0.0152803	IPC Normalized	-0.10316	0.13033
Serum pool 1	12	OID05074	P25446	Fas	0	Olink MOUSE EXPLORATORY	v.3801	Undefined	Pass	1.92006	1.92006	5.47755	IPC Normalized	-0.10316	0.13033
Serum pool 1	12	OID05075	Q61527	Erbb4	0	Olink MOUSE EXPLORATORY	v.3801	Undefined	Pass	3.10051	3.10051	4.76763	IPC Normalized	-0.10316	0.13033
Serum pool 1	12	OID05076	Q8CD15	Riox2	0.652174	Olink MOUSE EXPLORATORY	v.3801	Undefined	Pass	2.51682	2.51682	3.82168	IPC Normalized	-0.10316	0.13033
Serum pool 1	12	OID05077	Q80UG2	Plxna4	0.956522	Olink MOUSE EXPLORATORY	v.3801	Undefined	Pass	2.80606	2.80606	2.50142	IPC Normalized	-0.10316	0.13033
Serum pool 1	12	OID05078	Q99JW5	Epcam	0.934783	Olink MOUSE EXPLORATORY	v.3801	Undefined	Pass	2.64801	2.64801	3.0023	IPC Normalized	-0.10316	0.13033
Serum pool 1	12	OID05079	P10855	Ccl3	0	Olink MOUSE EXPLORATORY	v.3801	Undefined	Pass	1.90299	1.90299	5.12572	IPC Normalized	-0.10316	0.13033
Serum pool 1	12	OID05080	Q9JLL0	Crim1	0.956522	Olink MOUSE EXPLORATORY	v.3801	Undefined	Pass	3.95313	3.95313	2.6259	IPC Normalized	-0.10316	0.13033
Serum pool 1	12	OID05081	Q9Z109	Vsig2	0.826087	Olink MOUSE EXPLORATORY	v.3801	Undefined	Pass	1.40428	1.40428	2.70549	IPC Normalized	-0.10316	0.13033
Serum pool 1	12	OID05082	Q08048	Hgf	0	Olink MOUSE EXPLORATORY	v.3801	Undefined	Pass	1.46213	1.46213	8.4414	IPC Normalized	-0.10316	0.13033
Serum pool 1	12	OID05083	Q4V9Z5	Sez6l2	0	Olink MOUSE EXPLORATORY	v.3801	Undefined	Pass	-0.686734	-0.686734	4.0864	IPC Normalized	-0.10316	0.13033
Serum pool 1	12	OID05084	P01582	Il1a	0.369565	Olink MOUSE EXPLORATORY	v.3801	Undefined	Pass	1.71365	1.71365	4.69549	IPC Normalized	-0.10316	0.13033
Serum pool 1	12	OID05085	Q8K4B4	Il23r	0.73913	Olink MOUSE EXPLORATORY	v.3801	Undefined	Pass	1.22264	1.22264	5.4389	IPC Normalized	-0.10316	0.13033
Serum pool 1	12	OID05086	Q61483	Dll1	0.804348	Olink MOUSE EXPLORATORY	v.3801	Undefined	Pass	1.1807	1.1807	4.32746	IPC Normalized	-0.10316	0.13033
Serum pool 1	12	OID05087	Q9CWS0	Ddah1	0.978261	Olink MOUSE EXPLORATORY	v.3801	Undefined	Pass	1.44049	1.44049	1.13414	IPC Normalized	-0.10316	0.13033
Serum pool 1	12	OID05088	P18893	Il10	0.934783	Olink MOUSE EXPLORATORY	v.3801	Undefined	Pass	2.65389	2.65389	2.84621	IPC Normalized	-0.10316	0.13033
Serum pool 1	12	OID05089	Q9CR75	Tnfrsf12a	0	Olink MOUSE EXPLORATORY	v.3801	Undefined	Pass	1.90152	1.90152	4.41775	IPC Normalized	-0.10316	0.13033
Serum pool 1	12	OID05090	Q61288	Acvrl1	0.26087	Olink MOUSE EXPLORATORY	v.3801	Undefined	Pass	2.50718	2.50718	5.40104	IPC Normalized	-0.10316	0.13033
Serum pool 1	12	OID05091	O89017	Lgmn	0	Olink MOUSE EXPLORATORY	v.3801	Undefined	Pass	1.00924	1.00924	5.47531	IPC Normalized	-0.10316	0.13033
Serum pool 1	12	OID05092	P01587	Csf2	0.826087	Olink MOUSE EXPLORATORY	v.3801	Undefined	Pass	1.67046	1.67046	0.990844	IPC Normalized	-0.10316	0.13033
Serum pool 1	12	OID05093	P18340	Cxcl9	0.891304	Olink MOUSE EXPLORATORY	v.3801	Undefined	Pass	2.25405	2.25405	6.36914	IPC Normalized	-0.10316	0.13033
Serum pool 1	12	OID05094	P70236	Map2k6	0.282609	Olink MOUSE EXPLORATORY	v.3801	Undefined	Pass	2.27752	2.27752	5.92595	IPC Normalized	-0.10316	0.13033
Serum pool 1	12	OID05095	Q9R000	Itgb1bp2	0.956522	Olink MOUSE EXPLORATORY	v.3801	Undefined	Pass	1.66089	1.66089	0.575319	IPC Normalized	-0.10316	0.13033
Serum pool 1	12	OID05096	Q7TNI7	Il17f	0.956522	Olink MOUSE EXPLORATORY	v.3801	Undefined	Pass	1.5847	1.5847	2.18722	IPC Normalized	-0.10316	0.13033
Serum pool 1	12	OID05097	P10749	Il1b	0.934783	Olink MOUSE EXPLORATORY	v.3801	Undefined	Pass	2.53672	2.53672	1.39243	IPC Normalized	-0.10316	0.13033
Serum pool 1	12	OID05098	P70677	Casp3	0.804348	Olink MOUSE EXPLORATORY	v.3801	Undefined	Pass	4.05246	4.05246	6.72436	IPC Normalized	-0.10316	0.13033
Serum pool 1	12	OID05099	Q8R5A3	Apbb1ip	0.913043	Olink MOUSE EXPLORATORY	v.3801	Undefined	Pass	1.6765	1.6765	1.81097	IPC Normalized	-0.10316	0.13033
Serum pool 1	12	OID05100	O54775	Wisp1	0.0652174	Olink MOUSE EXPLORATORY	v.3801	Undefined	Pass	1.79834	1.79834	4.8198	IPC Normalized	-0.10316	0.13033
Serum pool 1	12	OID05101	P97326	Cdh6	0.826087	Olink MOUSE EXPLORATORY	v.3801	Undefined	Pass	1.5022	1.5022	3.08962	IPC Normalized	-0.10316	0.13033
Serum pool 1	12	OID05102	P31240	Pdgfb	0.847826	Olink MOUSE EXPLORATORY	v.3801	Undefined	Pass	3.05447	3.05447	11.2178	IPC Normalized	-0.10316	0.13033
Serum pool 1	12	OID05103	Q6ZQA6	Igsf3	0.913043	Olink MOUSE EXPLORATORY	v.3801	Undefined	Pass	3.42321	3.42321	3.49071	IPC Normalized	-0.10316	0.13033
Serum pool 1	12	OID05104	O88393	Tgfbr3	0.847826	Olink MOUSE EXPLORATORY	v.3801	Undefined	Pass	1.79362	1.79362	4.14529	IPC Normalized	-0.10316	0.13033
Serum pool 1	12	OID05105	P12850	Cxcl1	0	Olink MOUSE EXPLORATORY	v.3801	Undefined	Pass	3.34073	3.34073	10.019	IPC Normalized	-0.10316	0.13033
Serum pool 1	12	OID05106	Q8BTW9	Pak4	0.869565	Olink MOUSE EXPLORATORY	v.3801	Undefined	Pass	1.92159	1.92159	0.52385	IPC Normalized	-0.10316	0.13033
Serum pool 1	12	OID05107	Q69Z26	Cntn4	0	Olink MOUSE EXPLORATORY	v.3801	Undefined	Pass	2.33835	2.33835	4.13538	IPC Normalized	-0.10316	0.13033
Serum pool 1	12	OID05108	Q9EQX0	Ghrl	0.826087	Olink MOUSE EXPLORATORY	v.3801	Undefined	Pass	2.85832	2.85832	3.93415	IPC Normalized	-0.10316	0.13033
Serum pool 1	12	OID05109	P11152	Lpl	0.956522	Olink MOUSE EXPLORATORY	v.3801	Undefined	Pass	2.4109	2.4109	2.68033	IPC Normalized	-0.10316	0.13033
Serum pool 1	12	OID05110	Q9EQC7	Fstl3	0	Olink MOUSE EXPLORATORY	v.3801	Undefined	Pass	2.15652	2.15652	6.29247	IPC Normalized	-0.10316	0.13033
Serum pool 1	12	OID05111	Q99KJ8	Dctn2	0.956522	Olink MOUSE EXPLORATORY	v.3801	Undefined	Pass	2.39832	2.39832	1.28287	IPC Normalized	-0.10316	0.13033
Serum pool 1	12	OID05112	P04401	Il5	1	Olink MOUSE EXPLORATORY	v.3801	Undefined	Pass	3.26966	3.26966	1.74556	IPC Normalized	-0.10316	0.13033
Serum pool 1	12	OID05113	Q8BX35	Eda2r	0	Olink MOUSE EXPLORATORY	v.3801	Undefined	Pass	1.6377	1.6377	7.9053	IPC Normalized	-0.10316	0.13033
Serum pool 1	12	OID05114	P20181	Ntf3	0.978261	Olink MOUSE EXPLORATORY	v.3801	Undefined	Pass	2.83892	2.83892	1.91074	IPC Normalized	-0.10316	0.13033
Serum pool 1	12	OID05115	O54907	Tnfsf12	0.0434783	Olink MOUSE EXPLORATORY	v.3801	Undefined	Pass	2.97723	2.97723	5.33167	IPC Normalized	-0.10316	0.13033
Serum pool 1	12	OID05116	O89093	Ccl20	0.826087	Olink MOUSE EXPLORATORY	v.3801	Undefined	Pass	3.11866	3.11866	8.92615	IPC Normalized	-0.10316	0.13033
Serum pool 1	12	OID05117	P26323	Fli1	1	Olink MOUSE EXPLORATORY	v.3801	Undefined	Pass	3.66211	3.66211	1.32272	IPC Normalized	-0.10316	0.13033
Serum pool 1	12	OID05118	O89023	Tpp1	0	Olink MOUSE EXPLORATORY	v.3801	Undefined	Pass	2.45849	2.45849	7.15086	IPC Normalized	-0.10316	0.13033
Serum pool 1	12	OID05119	Q8BYI9	Tnr	0	Olink MOUSE EXPLORATORY	v.3801	Undefined	Pass	2.23797	2.23797	3.67097	IPC Normalized	-0.10316	0.13033
Serum pool 1	12	OID05120	P97946	Vegfd	0.934783	Olink MOUSE EXPLORATORY	v.3801	Undefined	Pass	1.83094	1.83094	3.29162	IPC Normalized	-0.10316	0.13033
Serum pool 1	12	OID05121	P11103	Parp1	0.652174	Olink MOUSE EXPLORATORY	v.3801	Undefined	Pass	2.01458	2.01458	2.78299	IPC Normalized	-0.10316	0.13033
Serum pool 1	12	OID05122	P06804	Tnf	0.978261	Olink MOUSE EXPLORATORY	v.3801	Undefined	Pass	1.3656	1.3656	0.283959	IPC Normalized	-0.10316	0.13033
Serum pool 2	24	OID05027	Q8R373	Clmp	0	Olink MOUSE EXPLORATORY	v.3801	Undefined	Pass	3.59187	3.59187	6.54047	IPC Normalized	0.0254002	0.0320106
Serum pool 2	24	OID05028	O08746	Matn2	0	Olink MOUSE EXPLORATORY	v.3801	Undefined	Pass	2.06014	2.06014	4.48995	IPC Normalized	0.0254002	0.0320106
Serum pool 2	24	OID05029	Q00493	Cpe	0	Olink MOUSE EXPLORATORY	v.3801	Undefined	Pass	3.30727	3.30727	6.48095	IPC Normalized	0.0254002	0.0320106
Serum pool 2	24			Inc Ctrl 1	0.76087	Olink MOUSE EXPLORATORY	v.3801	Undefined	Pass	0.0231435	0.0231435	-0.0685997	IPC Normalized	0.0254002	0.0320106
Serum pool 2	24	OID05031	P55095	Gcg	1	Olink MOUSE EXPLORATORY	v.3801	Undefined	Pass	2.50799	2.50799	1.4499	IPC Normalized	0.0254002	0.0320106
Serum pool 2	24	OID05032	P48540	Gdnf	1	Olink MOUSE EXPLORATORY	v.3801	Undefined	Pass	3.63147	3.63147	0.8651	IPC Normalized	0.0254002	0.0320106
Serum pool 2	24	OID05033	Q04736	Yes1	0.826087	Olink MOUSE EXPLORATORY	v.3801	Undefined	Pass	1.49447	1.49447	2.53983	IPC Normalized	0.0254002	0.0320106
Serum pool 2	24	OID05034	Q62386	Il17a	0.956522	Olink MOUSE EXPLORATORY	v.3801	Undefined	Pass	2.03096	2.03096	2.95901	IPC Normalized	0.0254002	0.0320106
Serum pool 2	24	OID05035	Q9R1E0	Foxo1	0.891304	Olink MOUSE EXPLORATORY	v.3801	Undefined	Pass	2.02334	2.02334	1.07319	IPC Normalized	0.0254002	0.0320106
Serum pool 2	24	OID05036	O08712	Tnfrsf11b	0.130435	Olink MOUSE EXPLORATORY	v.3801	Undefined	Pass	2.50159	2.50159	5.77601	IPC Normalized	0.0254002	0.0320106
Serum pool 2	24	OID05037	P04202	Tgfb1	0.891304	Olink MOUSE EXPLORATORY	v.3801	Undefined	Pass	2.1094	2.1094	4.15011	IPC Normalized	0.0254002	0.0320106
Serum pool 2	24	OID05038	P47713	Pla2g4a	0.869565	Olink MOUSE EXPLORATORY	v.3801	Undefined	Pass	3.01572	3.01572	4.28503	IPC Normalized	0.0254002	0.0320106
Serum pool 2	24	OID05039	P08505	Il6	0.956522	Olink MOUSE EXPLORATORY	v.3801	Undefined	Pass	3.10417	3.10417	1.28328	IPC Normalized	0.0254002	0.0320106
Serum pool 2	24	OID05040	P99029	Prdx5	0.652174	Olink MOUSE EXPLORATORY	v.3801	Undefined	Pass	2.69276	2.69276	2.91642	IPC Normalized	0.0254002	0.0320106
Serum pool 2	24	OID05041	P48030	Tgfa	0	Olink MOUSE EXPLORATORY	v.3801	Undefined	Pass	2.48807	2.48807	6.3138	IPC Normalized	0.0254002	0.0320106
Serum pool 2	24	OID05042	P30882	Ccl5	0.847826	Olink MOUSE EXPLORATORY	v.3801	Undefined	Pass	1.69808	1.69808	1.32052	IPC Normalized	0.0254002	0.0320106
Serum pool 2	24	OID05043	P07321	Epo	0.0217391	Olink MOUSE EXPLORATORY	v.3801	Undefined	Pass	2.47825	2.47825	3.4615	IPC Normalized	0.0254002	0.0320106
Serum pool 2	24	OID05044	O35625	Axin1	0.956522	Olink MOUSE EXPLORATORY	v.3801	Undefined	Pass	2.44753	2.44753	1.93687	IPC Normalized	0.0254002	0.0320106
Serum pool 2	24			Ext Ctrl	0	Olink MOUSE EXPLORATORY	v.3801	Undefined	Pass	0	0	0	IPC Normalized	0.0254002	0.0320106
Serum pool 2	24	OID05046	P47931	Fst	0	Olink MOUSE EXPLORATORY	v.3801	Undefined	Pass	2.04846	2.04846	8.48861	IPC Normalized	0.0254002	0.0320106
Serum pool 2	24	OID05047	Q6PCX7	Rgma	0	Olink MOUSE EXPLORATORY	v.3801	Undefined	Pass	2.59638	2.59638	2.64575	IPC Normalized	0.0254002	0.0320106
Serum pool 2	24	OID05048	P58058	Nadk	0.413043	Olink MOUSE EXPLORATORY	v.3801	Undefined	Pass	2.67945	2.67945	6.80132	IPC Normalized	0.0254002	0.0320106
Serum pool 2	24	OID05049	P48787	Tnni3	0.869565	Olink MOUSE EXPLORATORY	v.3801	Undefined	Pass	2.50062	2.50062	11.5041	IPC Normalized	0.0254002	0.0320106
Serum pool 2	24	OID05050	Q61982	Notch3	0.869565	Olink MOUSE EXPLORATORY	v.3801	Undefined	Pass	2.51665	2.51665	4.69625	IPC Normalized	0.0254002	0.0320106
Serum pool 2	24	OID05051	Q9ERB0	Snap29	0.673913	Olink MOUSE EXPLORATORY	v.3801	Undefined	Pass	1.83982	1.83982	6.07803	IPC Normalized	0.0254002	0.0320106
Serum pool 2	24	OID05052	P12960	Cntn1	0	Olink MOUSE EXPLORATORY	v.3801	Undefined	Pass	0.925531	0.925531	5.52511	IPC Normalized	0.0254002	0.0320106
Serum pool 2	24	OID05053	Q9ER65	Clstn2	0.0434783	Olink MOUSE EXPLORATORY	v.3801	Undefined	Pass	3.71889	3.71889	2.34451	IPC Normalized	0.0254002	0.0320106
Serum pool 2	24	OID05054	P07091	S100a4	0.913043	Olink MOUSE EXPLORATORY	v.3801	Undefined	Pass	2.36071	2.36071	5.47753	IPC Normalized	0.0254002	0.0320106
Serum pool 2	24	OID05055	Q9D6N1	Ca13	0.73913	Olink MOUSE EXPLORATORY	v.3801	Undefined	Pass	1.76704	1.76704	3.95126	IPC Normalized	0.0254002	0.0320106
Serum pool 2	24	OID05056	Q61865	Mia	0	Olink MOUSE EXPLORATORY	v.3801	Undefined	Pass	2.56528	2.56528	4.76342	IPC Normalized	0.0254002	0.0320106
Serum pool 2	24	OID05057	Q8VCF1	Cant1	0.869565	Olink MOUSE EXPLORATORY	v.3801	Undefined	Pass	1.61892	1.61892	1.20065	IPC Normalized	0.0254002	0.0320106
Serum pool 2	24	OID05058	P20826	Kitlg	0.934783	Olink MOUSE EXPLORATORY	v.3801	Undefined	Pass	2.3556	2.3556	0.329171	IPC Normalized	0.0254002	0.0320106
Serum pool 2	24	OID05059	P97785	Gfra1	0	Olink MOUSE EXPLORATORY	v.3801	Undefined	Pass	1.49437	1.49437	4.26211	IPC Normalized	0.0254002	0.0320106
Serum pool 2	24	OID05060	Q9DCL8	Ppp1r2	0.956522	Olink MOUSE EXPLORATORY	v.3801	Undefined	Pass	2.85732	2.85732	1.66249	IPC Normalized	0.0254002	0.0320106
Serum pool 2	24	OID05061	Q9R1V7	Adam23	0.847826	Olink MOUSE EXPLORATORY	v.3801	Undefined	Pass	1.2689	1.2689	1.34449	IPC Normalized	0.0254002	0.0320106
Serum pool 2	24	OID05062	Q9Z0T9	Itgb6	0.934783	Olink MOUSE EXPLORATORY	v.3801	Undefined	Pass	2.5637	2.5637	3.38557	IPC Normalized	0.0254002	0.0320106
Serum pool 2	24	OID05063	P18406	Cyr61	0.891304	Olink MOUSE EXPLORATORY	v.3801	Undefined	Pass	3.30001	3.30001	7.9904	IPC Normalized	0.0254002	0.0320106
Serum pool 2	24	OID05064	Q09163	Dlk1	0.282609	Olink MOUSE EXPLORATORY	v.3801	Undefined	Pass	3.56878	3.56878	3.14491	IPC Normalized	0.0254002	0.0320106
Serum pool 2	24	OID05065	P30561	Ahr	0.913043	Olink MOUSE EXPLORATORY	v.3801	Undefined	Pass	2.73197	2.73197	2.93008	IPC Normalized	0.0254002	0.0320106
Serum pool 2	24	OID05066	P10148	Ccl2	0	Olink MOUSE EXPLORATORY	v.3801	Undefined	Pass	2.43211	2.43211	11.3907	IPC Normalized	0.0254002	0.0320106
Serum pool 2	24	OID05067	P17183	Eno2	0.0434783	Olink MOUSE EXPLORATORY	v.3801	Undefined	Pass	3.70124	3.70124	3.46396	IPC Normalized	0.0254002	0.0320106
Serum pool 2	24	OID05068	Q8CGN5	Plin1	0.956522	Olink MOUSE EXPLORATORY	v.3801	Undefined	Pass	3.33492	3.33492	5.15597	IPC Normalized	0.0254002	0.0320106
Serum pool 2	24	OID05069	Q7TQN3	Wfikkn2	0	Olink MOUSE EXPLORATORY	v.3801	Undefined	Pass	1.23091	1.23091	4.7045	IPC Normalized	0.0254002	0.0320106
Serum pool 2	24	OID05070	Q8BLU0	Flrt2	0.76087	Olink MOUSE EXPLORATORY	v.3801	Undefined	Pass	3.70284	3.70284	3.45828	IPC Normalized	0.0254002	0.0320106
Serum pool 2	24	OID05071	Q8BVI4	Qdpr	0.717391	Olink MOUSE EXPLORATORY	v.3801	Undefined	Pass	3.40911	3.40911	5.20375	IPC Normalized	0.0254002	0.0320106
Serum pool 2	24			Inc Ctrl 2	0.695652	Olink MOUSE EXPLORATORY	v.3801	Undefined	Pass	-0.115737	-0.115737	-0.131983	IPC Normalized	0.0254002	0.0320106
Serum pool 2	24			Det Ctrl	0.673913	Olink MOUSE EXPLORATORY	v.3801	Undefined	Pass	-0.0732222	-0.0732222	-0.0830387	IPC Normalized	0.0254002	0.0320106
Serum pool 2	24	OID05074	P25446	Fas	0	Olink MOUSE EXPLORATORY	v.3801	Undefined	Pass	1.92006	1.92006	5.57687	IPC Normalized	0.0254002	0.0320106
Serum pool 2	24	OID05075	Q61527	Erbb4	0	Olink MOUSE EXPLORATORY	v.3801	Undefined	Pass	3.10051	3.10051	4.62339	IPC Normalized	0.0254002	0.0320106
Serum pool 2	24	OID05076	Q8CD15	Riox2	0.652174	Olink MOUSE EXPLORATORY	v.3801	Undefined	Pass	2.51682	2.51682	4.07477	IPC Normalized	0.0254002	0.0320106
Serum pool 2	24	OID05077	Q80UG2	Plxna4	0.956522	Olink MOUSE EXPLORATORY	v.3801	Undefined	Pass	2.80606	2.80606	2.15398	IPC Normalized	0.0254002	0.0320106
Serum pool 2	24	OID05078	Q99JW5	Epcam	0.934783	Olink MOUSE EXPLORATORY	v.3801	Undefined	Pass	2.64801	2.64801	2.93489	IPC Normalized	0.0254002	0.0320106
Serum pool 2	24	OID05079	P10855	Ccl3	0	Olink MOUSE EXPLORATORY	v.3801	Undefined	Pass	1.90299	1.90299	5.10475	IPC Normalized	0.0254002	0.0320106
Serum pool 2	24	OID05080	Q9JLL0	Crim1	0.956522	Olink MOUSE EXPLORATORY	v.3801	Undefined	Pass	3.95313	3.95313	2.39634	IPC Normalized	0.0254002	0.0320106
Serum pool 2	24	OID05081	Q9Z109	Vsig2	0.826087	Olink MOUSE EXPLORATORY	v.3801	Undefined	Pass	1.40428	1.40428	2.69002	IPC Normalized	0.0254002	0.0320106
Serum pool 2	24	OID05082	Q08048	Hgf	0	Olink MOUSE EXPLORATORY	v.3801	Undefined	Pass	1.46213	1.46213	8.39993	IPC Normalized	0.0254002	0.0320106
Serum pool 2	24	OID05083	Q4V9Z5	Sez6l2	0	Olink MOUSE EXPLORATORY	v.3801	Undefined	Pass	-0.686734	-0.686734	4.05198	IPC Normalized	0.0254002	0.0320106
Serum pool 2	24	OID05084	P01582	Il1a	0.369565	Olink MOUSE EXPLORATORY	v.3801	Undefined	Pass	1.71365	1.71365	4.59096	IPC Normalized	0.0254002	0.0320106
Serum pool 2	24	OID05085	Q8K4B4	Il23r	0.73913	Olink MOUSE EXPLORATORY	v.3801	Undefined	Pass	1.22264	1.22264	5.46009	IPC Normalized	0.0254002	0.0320106
Serum pool 2	24	OID05086	Q61483	Dll1	0.804348	Olink MOUSE EXPLORATORY	v.3801	Undefined	Pass	1.1807	1.1807	4.27389	IPC Normalized	0.0254002	0.0320106
Serum pool 2	24	OID05087	Q9CWS0	Ddah1	0.978261	Olink MOUSE EXPLORATORY	v.3801	Undefined	Pass	1.44049	1.44049	1.23717	IPC Normalized	0.0254002	0.0320106
Serum pool 2	24	OID05088	P18893	Il10	0.934783	Olink MOUSE EXPLORATORY	v.3801	Undefined	Pass	2.65389	2.65389	2.71061	IPC Normalized	0.0254002	0.0320106
Serum pool 2	24	OID05089	Q9CR75	Tnfrsf12a	0	Olink MOUSE EXPLORATORY	v.3801	Undefined	Pass	1.90152	1.90152	4.38622	IPC Normalized	0.0254002	0.0320106
Serum pool 2	24	OID05090	Q61288	Acvrl1	0.26087	Olink MOUSE EXPLORATORY	v.3801	Undefined	Pass	2.50718	2.50718	5.35186	IPC Normalized	0.0254002	0.0320106
Serum pool 2	24	OID05091	O89017	Lgmn	0	Olink MOUSE EXPLORATORY	v.3801	Undefined	Pass	1.00924	1.00924	5.44513	IPC Normalized	0.0254002	0.0320106
Serum pool 2	24	OID05092	P01587	Csf2	0.826087	Olink MOUSE EXPLORATORY	v.3801	Undefined	Pass	1.67046	1.67046	1.12897	IPC Normalized	0.0254002	0.0320106
Serum pool 2	24	OID05093	P18340	Cxcl9	0.891304	Olink MOUSE EXPLORATORY	v.3801	Undefined	Pass	2.25405	2.25405	6.33613	IPC Normalized	0.0254002	0.0320106
Serum pool 2	24	OID05094	P70236	Map2k6	0.282609	Olink MOUSE EXPLORATORY	v.3801	Undefined	Pass	2.27752	2.27752	5.78262	IPC Normalized	0.0254002	0.0320106
Serum pool 2	24	OID05095	Q9R000	Itgb1bp2	0.956522	Olink MOUSE EXPLORATORY	v.3801	Undefined	Pass	1.66089	1.66089	0.269528	IPC Normalized	0.0254002	0.0320106
Serum pool 2	24	OID05096	Q7TNI7	Il17f	0.956522	Olink MOUSE EXPLORATORY	v.3801	Undefined	Pass	1.5847	1.5847	2.24427	IPC Normalized	0.0254002	0.0320106
Serum pool 2	24	OID05097	P10749	Il1b	0.934783	Olink MOUSE EXPLORATORY	v.3801	Undefined	Pass	2.53672	2.53672	1.2904	IPC Normalized	0.0254002	0.0320106
Serum pool 2	24	OID05098	P70677	Casp3	0.804348	Olink MOUSE EXPLORATORY	v.3801	Undefined	Pass	4.05246	4.05246	6.71501	IPC Normalized	0.0254002	0.0320106
Serum pool 2	24	OID05099	Q8R5A3	Apbb1ip	0.913043	Olink MOUSE EXPLORATORY	v.3801	Undefined	Pass	1.6765	1.6765	1.9436	IPC Normalized	0.0254002	0.0320106
Serum pool 2	24	OID05100	O54775	Wisp1	0.0652174	Olink MOUSE EXPLORATORY	v.3801	Undefined	Pass	1.79834	1.79834	4.91392	IPC Normalized	0.0254002	0.0320106
Serum pool 2	24	OID05101	P97326	Cdh6	0.826087	Olink MOUSE EXPLORATORY	v.3801	Undefined	Pass	1.5022	1.5022	2.99386	IPC Normalized	0.0254002	0.0320106
Serum pool 2	24	OID05102	P31240	Pdgfb	0.847826	Olink MOUSE EXPLORATORY	v.3801	Undefined	Pass	3.05447	3.05447	11.1936	IPC Normalized	0.0254002	0.0320106
Serum pool 2	24	OID05103	Q6ZQA6	Igsf3	0.913043	Olink MOUSE EXPLORATORY	v.3801	Undefined	Pass	3.42321	3.42321	3.64926	IPC Normalized	0.0254002	0.0320106
Serum pool 2	24	OID05104	O88393	Tgfbr3	0.847826	Olink MOUSE EXPLORATORY	v.3801	Undefined	Pass	1.79362	1.79362	4.05818	IPC Normalized	0.0254002	0.0320106
Serum pool 2	24	OID05105	P12850	Cxcl1	0	Olink MOUSE EXPLORATORY	v.3801	Undefined	Pass	3.34073	3.34073	9.95478	IPC Normalized	0.0254002	0.0320106
Serum pool 2	24	OID05106	Q8BTW9	Pak4	0.869565	Olink MOUSE EXPLORATORY	v.3801	Undefined	Pass	1.92159	1.92159	0.7828	IPC Normalized	0.0254002	0.0320106
Serum pool 2	24	OID05107	Q69Z26	Cntn4	0	Olink MOUSE EXPLORATORY	v.3801	Undefined	Pass	2.33835	2.33835	4.15155	IPC Normalized	0.0254002	0.0320106
Serum pool 2	24	OID05108	Q9EQX0	Ghrl	0.826087	Olink MOUSE EXPLORATORY	v.3801	Undefined	Pass	2.85832	2.85832	3.77835	IPC Normalized	0.0254002	0.0320106
Serum pool 2	24	OID05109	P11152	Lpl	0.956522	Olink MOUSE EXPLORATORY	v.3801	Undefined	Pass	2.4109	2.4109	2.76534	IPC Normalized	0.0254002	0.0320106
Serum pool 2	24	OID05110	Q9EQC7	Fstl3	0	Olink MOUSE EXPLORATORY	v.3801	Undefined	Pass	2.15652	2.15652	6.26845	IPC Normalized	0.0254002	0.0320106
Serum pool 2	24	OID05111	Q99KJ8	Dctn2	0.956522	Olink MOUSE EXPLORATORY	v.3801	Undefined	Pass	2.39832	2.39832	0.987181	IPC Normalized	0.0254002	0.0320106
Serum pool 2	24	OID05112	P04401	Il5	1	Olink MOUSE EXPLORATORY	v.3801	Undefined	Pass	3.26966	3.26966	1.44671	IPC Normalized	0.0254002	0.0320106
Serum pool 2	24	OID05113	Q8BX35	Eda2r	0	Olink MOUSE EXPLORATORY	v.3801	Undefined	Pass	1.6377	1.6377	7.81795	IPC Normalized	0.0254002	0.0320106
Serum pool 2	24	OID05114	P20181	Ntf3	0.978261	Olink MOUSE EXPLORATORY	v.3801	Undefined	Pass	2.83892	2.83892	1.86798	IPC Normalized	0.0254002	0.0320106
Serum pool 2	24	OID05115	O54907	Tnfsf12	0.0434783	Olink MOUSE EXPLORATORY	v.3801	Undefined	Pass	2.97723	2.97723	5.25672	IPC Normalized	0.0254002	0.0320106
Serum pool 2	24	OID05116	O89093	Ccl20	0.826087	Olink MOUSE EXPLORATORY	v.3801	Undefined	Pass	3.11866	3.11866	8.82514	IPC Normalized	0.0254002	0.0320106
Serum pool 2	24	OID05117	P26323	Fli1	1	Olink MOUSE EXPLORATORY	v.3801	Undefined	Pass	3.66211	3.66211	1.65457	IPC Normalized	0.0254002	0.0320106
Serum pool 2	24	OID05118	O89023	Tpp1	0	Olink MOUSE EXPLORATORY	v.3801	Undefined	Pass	2.45849	2.45849	7.18037	IPC Normalized	0.0254002	0.0320106
Serum pool 2	24	OID05119	Q8BYI9	Tnr	0	Olink MOUSE EXPLORATORY	v.3801	Undefined	Pass	2.23797	2.23797	3.58402	IPC Normalized	0.0254002	0.0320106
Serum pool 2	24	OID05120	P97946	Vegfd	0.934783	Olink MOUSE EXPLORATORY	v.3801	Undefined	Pass	1.83094	1.83094	3.26923	IPC Normalized	0.0254002	0.0320106
Serum pool 2	24	OID05121	P11103	Parp1	0.652174	Olink MOUSE EXPLORATORY	v.3801	Undefined	Pass	2.01458	2.01458	2.78008	IPC Normalized	0.0254002	0.0320106
Serum pool 2	24	OID05122	P06804	Tnf	0.978261	Olink MOUSE EXPLORATORY	v.3801	Undefined	Pass	1.3656	1.3656	0.0989205	IPC Normalized	0.0254002	0.0320106
NC-1	36	OID05027	Q8R373	Clmp	0	Olink MOUSE EXPLORATORY	v.3801	Undefined	Pass	3.59187	3.59187	3.29965	IPC Normalized	0.11807	0.0981202
NC-1	36	OID05028	O08746	Matn2	0	Olink MOUSE EXPLORATORY	v.3801	Undefined	Pass	2.06014	2.06014	1.19866	IPC Normalized	0.11807	0.0981202
NC-1	36	OID05029	Q00493	Cpe	0	Olink MOUSE EXPLORATORY	v.3801	Undefined	Pass	3.30727	3.30727	2.83494	IPC Normalized	0.11807	0.0981202
NC-1	36			Inc Ctrl 1	0.76087	Olink MOUSE EXPLORATORY	v.3801	Undefined	Pass	0.0231435	0.0231435	0.0412502	IPC Normalized	0.11807	0.0981202
NC-1	36	OID05031	P55095	Gcg	1	Olink MOUSE EXPLORATORY	v.3801	Undefined	Pass	2.50799	2.50799	1.76565	IPC Normalized	0.11807	0.0981202
NC-1	36	OID05032	P48540	Gdnf	1	Olink MOUSE EXPLORATORY	v.3801	Undefined	Pass	3.63147	3.63147	2.85713	IPC Normalized	0.11807	0.0981202
NC-1	36	OID05033	Q04736	Yes1	0.826087	Olink MOUSE EXPLORATORY	v.3801	Undefined	Pass	1.49447	1.49447	0.97835	IPC Normalized	0.11807	0.0981202
NC-1	36	OID05034	Q62386	Il17a	0.956522	Olink MOUSE EXPLORATORY	v.3801	Undefined	Pass	2.03096	2.03096	1.6897	IPC Normalized	0.11807	0.0981202
NC-1	36	OID05035	Q9R1E0	Foxo1	0.891304	Olink MOUSE EXPLORATORY	v.3801	Undefined	Pass	2.02334	2.02334	1.57797	IPC Normalized	0.11807	0.0981202
NC-1	36	OID05036	O08712	Tnfrsf11b	0.130435	Olink MOUSE EXPLORATORY	v.3801	Undefined	Pass	2.50159	2.50159	2.06723	IPC Normalized	0.11807	0.0981202
NC-1	36	OID05037	P04202	Tgfb1	0.891304	Olink MOUSE EXPLORATORY	v.3801	Undefined	Pass	2.1094	2.1094	1.73551	IPC Normalized	0.11807	0.0981202
NC-1	36	OID05038	P47713	Pla2g4a	0.869565	Olink MOUSE EXPLORATORY	v.3801	Undefined	Pass	3.01572	3.01572	2.62606	IPC Normalized	0.11807	0.0981202
NC-1	36	OID05039	P08505	Il6	0.956522	Olink MOUSE EXPLORATORY	v.3801	Undefined	Pass	3.10417	3.10417	2.75934	IPC Normalized	0.11807	0.0981202
NC-1	36	OID05040	P99029	Prdx5	0.652174	Olink MOUSE EXPLORATORY	v.3801	Undefined	Pass	2.69276	2.69276	2.0976	IPC Normalized	0.11807	0.0981202
NC-1	36	OID05041	P48030	Tgfa	0	Olink MOUSE EXPLORATORY	v.3801	Undefined	Pass	2.48807	2.48807	2.10992	IPC Normalized	0.11807	0.0981202
NC-1	36	OID05042	P30882	Ccl5	0.847826	Olink MOUSE EXPLORATORY	v.3801	Undefined	Pass	1.69808	1.69808	1.25032	IPC Normalized	0.11807	0.0981202
NC-1	36	OID05043	P07321	Epo	0.0217391	Olink MOUSE EXPLORATORY	v.3801	Undefined	Pass	2.47825	2.47825	2.20473	IPC Normalized	0.11807	0.0981202
NC-1	36	OID05044	O35625	Axin1	0.956522	Olink MOUSE EXPLORATORY	v.3801	Undefined	Pass	2.44753	2.44753	1.89726	IPC Normalized	0.11807	0.0981202
NC-1	36			Ext Ctrl	0	Olink MOUSE EXPLORATORY	v.3801	Undefined	Pass	0	0	0	IPC Normalized	0.11807	0.0981202
NC-1	36	OID05046	P47931	Fst	0	Olink MOUSE EXPLORATORY	v.3801	Undefined	Pass	2.04846	2.04846	1.40531	IPC Normalized	0.11807	0.0981202
NC-1	36	OID05047	Q6PCX7	Rgma	0	Olink MOUSE EXPLORATORY	v.3801	Undefined	Pass	2.59638	2.59638	2.22559	IPC Normalized	0.11807	0.0981202
NC-1	36	OID05048	P58058	Nadk	0.413043	Olink MOUSE EXPLORATORY	v.3801	Undefined	Pass	2.67945	2.67945	2.16786	IPC Normalized	0.11807	0.0981202
NC-1	36	OID05049	P48787	Tnni3	0.869565	Olink MOUSE EXPLORATORY	v.3801	Undefined	Pass	2.50062	2.50062	1.84811	IPC Normalized	0.11807	0.0981202
NC-1	36	OID05050	Q61982	Notch3	0.869565	Olink MOUSE EXPLORATORY	v.3801	Undefined	Pass	2.51665	2.51665	2.11056	IPC Normalized	0.11807	0.0981202
NC-1	36	OID05051	Q9ERB0	Snap29	0.673913	Olink MOUSE EXPLORATORY	v.3801	Undefined	Pass	1.83982	1.83982	1.46714	IPC Normalized	0.11807	0.0981202
NC-1	36	OID05052	P12960	Cntn1	0	Olink MOUSE EXPLORATORY	v.3801	Undefined	Pass	0.925531	0.925531	0.753907	IPC Normalized	0.11807	0.0981202
NC-1	36	OID05053	Q9ER65	Clstn2	0.0434783	Olink MOUSE EXPLORATORY	v.3801	Undefined	Pass	3.71889	3.71889	3.0721	IPC Normalized	0.11807	0.0981202
NC-1	36	OID05054	P07091	S100a4	0.913043	Olink MOUSE EXPLORATORY	v.3801	Undefined	Pass	2.36071	2.36071	1.36623	IPC Normalized	0.11807	0.0981202
NC-1	36	OID05055	Q9D6N1	Ca13	0.73913	Olink MOUSE EXPLORATORY	v.3801	Undefined	Pass	1.76704	1.76704	1.25895	IPC Normalized	0.11807	0.0981202
NC-1	36	OID05056	Q61865	Mia	0	Olink MOUSE EXPLORATORY	v.3801	Undefined	Pass	2.56528	2.56528	1.97488	IPC Normalized	0.11807	0.0981202
NC-1	36	OID05057	Q8VCF1	Cant1	0.869565	Olink MOUSE EXPLORATORY	v.3801	Undefined	Pass	1.61892	1.61892	0.896176	IPC Normalized	0.11807	0.0981202
NC-1	36	OID05058	P20826	Kitlg	0.934783	Olink MOUSE EXPLORATORY	v.3801	Undefined	Pass	2.3556	2.3556	1.80318	IPC Normalized	0.11807	0.0981202
NC-1	36	OID05059	P97785	Gfra1	0	Olink MOUSE EXPLORATORY	v.3801	Undefined	Pass	1.49437	1.49437	0.864675	IPC Normalized	0.11807	0.0981202
NC-1	36	OID05060	Q9DCL8	Ppp1r2	0.956522	Olink MOUSE EXPLORATORY	v.3801	Undefined	Pass	2.85732	2.85732	2.09944	IPC Normalized	0.11807	0.0981202
NC-1	36	OID05061	Q9R1V7	Adam23	0.847826	Olink MOUSE EXPLORATORY	v.3801	Undefined	Pass	1.2689	1.2689	1.04797	IPC Normalized	0.11807	0.0981202
NC-1	36	OID05062	Q9Z0T9	Itgb6	0.934783	Olink MOUSE EXPLORATORY	v.3801	Undefined	Pass	2.5637	2.5637	1.9451	IPC Normalized	0.11807	0.0981202
NC-1	36	OID05063	P18406	Cyr61	0.891304	Olink MOUSE EXPLORATORY	v.3801	Undefined	Pass	3.30001	3.30001	2.80647	IPC Normalized	0.11807	0.0981202
NC-1	36	OID05064	Q09163	Dlk1	0.282609	Olink MOUSE EXPLORATORY	v.3801	Undefined	Pass	3.56878	3.56878	3.06063	IPC Normalized	0.11807	0.0981202
NC-1	36	OID05065	P30561	Ahr	0.913043	Olink MOUSE EXPLORATORY	v.3801	Undefined	Pass	2.73197	2.73197	2.08005	IPC Normalized	0.11807	0.0981202
NC-1	36	OID05066	P10148	Ccl2	0	Olink MOUSE EXPLORATORY	v.3801	Undefined	Pass	2.43211	2.43211	2.20885	IPC Normalized	0.11807	0.0981202
NC-1	36	OID05067	P17183	Eno2	0.0434783	Olink MOUSE EXPLORATORY	v.3801	Undefined	Pass	3.70124	3.70124	3.43978	IPC Normalized	0.11807	0.0981202
NC-1	36	OID05068	Q8CGN5	Plin1	0.956522	Olink MOUSE EXPLORATORY	v.3801	Undefined	Pass	3.33492	3.33492	2.68894	IPC Normalized	0.11807	0.0981202
NC-1	36	OID05069	Q7TQN3	Wfikkn2	0	Olink MOUSE EXPLORATORY	v.3801	Undefined	Pass	1.23091	1.23091	0.970973	IPC Normalized	0.11807	0.0981202
NC-1	36	OID05070	Q8BLU0	Flrt2	0.76087	Olink MOUSE EXPLORATORY	v.3801	Undefined	Pass	3.70284	3.70284	3.24244	IPC Normalized	0.11807	0.0981202
NC-1	36	OID05071	Q8BVI4	Qdpr	0.717391	Olink MOUSE EXPLORATORY	v.3801	Undefined	Pass	3.40911	3.40911	2.61679	IPC Normalized	0.11807	0.0981202
NC-1	36			Inc Ctrl 2	0.695652	Olink MOUSE EXPLORATORY	v.3801	Undefined	Pass	-0.115737	-0.115737	-0.0393139	IPC Normalized	0.11807	0.0981202
NC-1	36			Det Ctrl	0.673913	Olink MOUSE EXPLORATORY	v.3801	Undefined	Pass	-0.0732222	-0.0732222	-0.0169291	IPC Normalized	0.11807	0.0981202
NC-1	36	OID05074	P25446	Fas	0	Olink MOUSE EXPLORATORY	v.3801	Undefined	Pass	1.92006	1.92006	1.37458	IPC Normalized	0.11807	0.0981202
NC-1	36	OID05075	Q61527	Erbb4	0	Olink MOUSE EXPLORATORY	v.3801	Undefined	Pass	3.10051	3.10051	2.71013	IPC Normalized	0.11807	0.0981202
NC-1	36	OID05076	Q8CD15	Riox2	0.652174	Olink MOUSE EXPLORATORY	v.3801	Undefined	Pass	2.51682	2.51682	1.66854	IPC Normalized	0.11807	0.0981202
NC-1	36	OID05077	Q80UG2	Plxna4	0.956522	Olink MOUSE EXPLORATORY	v.3801	Undefined	Pass	2.80606	2.80606	2.30643	IPC Normalized	0.11807	0.0981202
NC-1	36	OID05078	Q99JW5	Epcam	0.934783	Olink MOUSE EXPLORATORY	v.3801	Undefined	Pass	2.64801	2.64801	2.08017	IPC Normalized	0.11807	0.0981202
NC-1	36	OID05079	P10855	Ccl3	0	Olink MOUSE EXPLORATORY	v.3801	Undefined	Pass	1.90299	1.90299	1.68919	IPC Normalized	0.11807	0.0981202
NC-1	36	OID05080	Q9JLL0	Crim1	0.956522	Olink MOUSE EXPLORATORY	v.3801	Undefined	Pass	3.95313	3.95313	3.21901	IPC Normalized	0.11807	0.0981202
NC-1	36	OID05081	Q9Z109	Vsig2	0.826087	Olink MOUSE EXPLORATORY	v.3801	Undefined	Pass	1.40428	1.40428	0.968639	IPC Normalized	0.11807	0.0981202
NC-1	36	OID05082	Q08048	Hgf	0	Olink MOUSE EXPLORATORY	v.3801	Undefined	Pass	1.46213	1.46213	1.29974	IPC Normalized	0.11807	0.0981202
NC-1	36	OID05083	Q4V9Z5	Sez6l2	0	Olink MOUSE EXPLORATORY	v.3801	Undefined	Pass	-0.686734	-0.686734	-1.09667	IPC Normalized	0.11807	0.0981202
NC-1	36	OID05084	P01582	Il1a	0.369565	Olink MOUSE EXPLORATORY	v.3801	Undefined	Pass	1.71365	1.71365	1.26586	IPC Normalized	0.11807	0.0981202
NC-1	36	OID05085	Q8K4B4	Il23r	0.73913	Olink MOUSE EXPLORATORY	v.3801	Undefined	Pass	1.22264	1.22264	0.461802	IPC Normalized	0.11807	0.0981202
NC-1	36	OID05086	Q61483	Dll1	0.804348	Olink MOUSE EXPLORATORY	v.3801	Undefined	Pass	1.1807	1.1807	0.90604	IPC Normalized	0.11807	0.0981202
NC-1	36	OID05087	Q9CWS0	Ddah1	0.978261	Olink MOUSE EXPLORATORY	v.3801	Undefined	Pass	1.44049	1.44049	1.12236	IPC Normalized	0.11807	0.0981202
NC-1	36	OID05088	P18893	Il10	0.934783	Olink MOUSE EXPLORATORY	v.3801	Undefined	Pass	2.65389	2.65389	2.21842	IPC Normalized	0.11807	0.0981202
NC-1	36	OID05089	Q9CR75	Tnfrsf12a	0	Olink MOUSE EXPLORATORY	v.3801	Undefined	Pass	1.90152	1.90152	1.64344	IPC Normalized	0.11807	0.0981202
NC-1	36	OID05090	Q61288	Acvrl1	0.26087	Olink MOUSE EXPLORATORY	v.3801	Undefined	Pass	2.50718	2.50718	2.10955	IPC Normalized	0.11807	0.0981202
NC-1	36	OID05091	O89017	Lgmn	0	Olink MOUSE EXPLORATORY	v.3801	Undefined	Pass	1.00924	1.00924	0.569886	IPC Normalized	0.11807	0.0981202
NC-1	36	OID05092	P01587	Csf2	0.826087	Olink MOUSE EXPLORATORY	v.3801	Undefined	Pass	1.67046	1.67046	1.1005	IPC Normalized	0.11807	0.0981202
NC-1	36	OID05093	P18340	Cxcl9	0.891304	Olink MOUSE EXPLORATORY	v.3801	Undefined	Pass	2.25405	2.25405	1.32262	IPC Normalized	0.11807	0.0981202
NC-1	36	OID05094	P70236	Map2k6	0.282609	Olink MOUSE EXPLORATORY	v.3801	Undefined	Pass	2.27752	2.27752	1.88144	IPC Normalized	0.11807	0.0981202
NC-1	36	OID05095	Q9R000	Itgb1bp2	0.956522	Olink MOUSE EXPLORATORY	v.3801	Undefined	Pass	1.66089	1.66089	1.10703	IPC Normalized	0.11807	0.0981202
NC-1	36	OID05096	Q7TNI7	Il17f	0.956522	Olink MOUSE EXPLORATORY	v.3801	Undefined	Pass	1.5847	1.5847	1.21165	IPC Normalized	0.11807	0.0981202
NC-1	36	OID05097	P10749	Il1b	0.934783	Olink MOUSE EXPLORATORY	v.3801	Undefined	Pass	2.53672	2.53672	2.10267	IPC Normalized	0.11807	0.0981202
NC-1	36	OID05098	P70677	Casp3	0.804348	Olink MOUSE EXPLORATORY	v.3801	Undefined	Pass	4.05246	4.05246	2.82854	IPC Normalized	0.11807	0.0981202
NC-1	36	OID05099	Q8R5A3	Apbb1ip	0.913043	Olink MOUSE EXPLORATORY	v.3801	Undefined	Pass	1.6765	1.6765	1.17932	IPC Normalized	0.11807	0.0981202
NC-1	36	OID05100	O54775	Wisp1	0.0652174	Olink MOUSE EXPLORATORY	v.3801	Undefined	Pass	1.79834	1.79834	1.5219	IPC Normalized	0.11807	0.0981202
NC-1	36	OID05101	P97326	Cdh6	0.826087	Olink MOUSE EXPLORATORY	v.3801	Undefined	Pass	1.5022	1.5022	1.22949	IPC Normalized	0.11807	0.0981202
NC-1	36	OID05102	P31240	Pdgfb	0.847826	Olink MOUSE EXPLORATORY	v.3801	Undefined	Pass	3.05447	3.05447	2.65924	IPC Normalized	0.11807	0.0981202
NC-1	36	OID05103	Q6ZQA6	Igsf3	0.913043	Olink MOUSE EXPLORATORY	v.3801	Undefined	Pass	3.42321	3.42321	3.05375	IPC Normalized	0.11807	0.0981202
NC-1	36	OID05104	O88393	Tgfbr3	0.847826	Olink MOUSE EXPLORATORY	v.3801	Undefined	Pass	1.79362	1.79362	1.41462	IPC Normalized	0.11807	0.0981202
NC-1	36	OID05105	P12850	Cxcl1	0	Olink MOUSE EXPLORATORY	v.3801	Undefined	Pass	3.34073	3.34073	2.86941	IPC Normalized	0.11807	0.0981202
NC-1	36	OID05106	Q8BTW9	Pak4	0.869565	Olink MOUSE EXPLORATORY	v.3801	Undefined	Pass	1.92159	1.92159	0.855319	IPC Normalized	0.11807	0.0981202
NC-1	36	OID05107	Q69Z26	Cntn4	0	Olink MOUSE EXPLORATORY	v.3801	Undefined	Pass	2.33835	2.33835	2.00281	IPC Normalized	0.11807	0.0981202
NC-1	36	OID05108	Q9EQX0	Ghrl	0.826087	Olink MOUSE EXPLORATORY	v.3801	Undefined	Pass	2.85832	2.85832	2.41441	IPC Normalized	0.11807	0.0981202
NC-1	36	OID05109	P11152	Lpl	0.956522	Olink MOUSE EXPLORATORY	v.3801	Undefined	Pass	2.4109	2.4109	2.04959	IPC Normalized	0.11807	0.0981202
NC-1	36	OID05110	Q9EQC7	Fstl3	0	Olink MOUSE EXPLORATORY	v.3801	Undefined	Pass	2.15652	2.15652	1.83447	IPC Normalized	0.11807	0.0981202
NC-1	36	OID05111	Q99KJ8	Dctn2	0.956522	Olink MOUSE EXPLORATORY	v.3801	Undefined	Pass	2.39832	2.39832	1.88019	IPC Normalized	0.11807	0.0981202
NC-1	36	OID05112	P04401	Il5	1	Olink MOUSE EXPLORATORY	v.3801	Undefined	Pass	3.26966	3.26966	2.01758	IPC Normalized	0.11807	0.0981202
NC-1	36	OID05113	Q8BX35	Eda2r	0	Olink MOUSE EXPLORATORY	v.3801	Undefined	Pass	1.6377	1.6377	1.38837	IPC Normalized	0.11807	0.0981202
NC-1	36	OID05114	P20181	Ntf3	0.978261	Olink MOUSE EXPLORATORY	v.3801	Undefined	Pass	2.83892	2.83892	2.5078	IPC Normalized	0.11807	0.0981202
NC-1	36	OID05115	O54907	Tnfsf12	0.0434783	Olink MOUSE EXPLORATORY	v.3801	Undefined	Pass	2.97723	2.97723	2.33863	IPC Normalized	0.11807	0.0981202
NC-1	36	OID05116	O89093	Ccl20	0.826087	Olink MOUSE EXPLORATORY	v.3801	Undefined	Pass	3.11866	3.11866	2.19818	IPC Normalized	0.11807	0.0981202
NC-1	36	OID05117	P26323	Fli1	1	Olink MOUSE EXPLORATORY	v.3801	Undefined	Pass	3.66211	3.66211	2.86984	IPC Normalized	0.11807	0.0981202
NC-1	36	OID05118	O89023	Tpp1	0	Olink MOUSE EXPLORATORY	v.3801	Undefined	Pass	2.45849	2.45849	2.0956	IPC Normalized	0.11807	0.0981202
NC-1	36	OID05119	Q8BYI9	Tnr	0	Olink MOUSE EXPLORATORY	v.3801	Undefined	Pass	2.23797	2.23797	1.82265	IPC Normalized	0.11807	0.0981202
NC-1	36	OID05120	P97946	Vegfd	0.934783	Olink MOUSE EXPLORATORY	v.3801	Undefined	Pass	1.83094	1.83094	1.41892	IPC Normalized	0.11807	0.0981202
NC-1	36	OID05121	P11103	Parp1	0.652174	Olink MOUSE EXPLORATORY	v.3801	Undefined	Pass	2.01458	2.01458	1.45178	IPC Normalized	0.11807	0.0981202
NC-1	36	OID05122	P06804	Tnf	0.978261	Olink MOUSE EXPLORATORY	v.3801	Undefined	Pass	1.3656	1.3656	0.815159	IPC Normalized	0.11807	0.0981202
NC-2	48	OID05027	Q8R373	Clmp	0	Olink MOUSE EXPLORATORY	v.3801	Undefined	Pass	3.59187	3.59187	3.41627	IPC Normalized	-0.0666304	-0.0261998
NC-2	48	OID05028	O08746	Matn2	0	Olink MOUSE EXPLORATORY	v.3801	Undefined	Pass	2.06014	2.06014	1.41564	IPC Normalized	-0.0666304	-0.0261998
NC-2	48	OID05029	Q00493	Cpe	0	Olink MOUSE EXPLORATORY	v.3801	Undefined	Pass	3.30727	3.30727	2.92486	IPC Normalized	-0.0666304	-0.0261998
NC-2	48			Inc Ctrl 1	0.76087	Olink MOUSE EXPLORATORY	v.3801	Undefined	Pass	0.0231435	0.0231435	0.0486298	IPC Normalized	-0.0666304	-0.0261998
NC-2	48	OID05031	P55095	Gcg	1	Olink MOUSE EXPLORATORY	v.3801	Undefined	Pass	2.50799	2.50799	2.00721	IPC Normalized	-0.0666304	-0.0261998
NC-2	48	OID05032	P48540	Gdnf	1	Olink MOUSE EXPLORATORY	v.3801	Undefined	Pass	3.63147	3.63147	3.06744	IPC Normalized	-0.0666304	-0.0261998
NC-2	48	OID05033	Q04736	Yes1	0.826087	Olink MOUSE EXPLORATORY	v.3801	Undefined	Pass	1.49447	1.49447	1.06896	IPC Normalized	-0.0666304	-0.0261998
NC-2	48	OID05034	Q62386	Il17a	0.956522	Olink MOUSE EXPLORATORY	v.3801	Undefined	Pass	2.03096	2.03096	1.62886	IPC Normalized	-0.0666304	-0.0261998
NC-2	48	OID05035	Q9R1E0	Foxo1	0.891304	Olink MOUSE EXPLORATORY	v.3801	Undefined	Pass	2.02334	2.02334	1.73889	IPC Normalized	-0.0666304	-0.0261998
NC-2	48	OID05036	O08712	Tnfrsf11b	0.130435	Olink MOUSE EXPLORATORY	v.3801	Undefined	Pass	2.50159	2.50159	2.1564	IPC Normalized	-0.0666304	-0.0261998
NC-2	48	OID05037	P04202	Tgfb1	0.891304	Olink MOUSE EXPLORATORY	v.3801	Undefined	Pass	2.1094	2.1094	1.87205	IPC Normalized	-0.0666304	-0.0261998
NC-2	48	OID05038	P47713	Pla2g4a	0.869565	Olink MOUSE EXPLORATORY	v.3801	Undefined	Pass	3.01572	3.01572	2.89657	IPC Normalized	-0.0666304	-0.0261998
NC-2	48	OID05039	P08505	Il6	0.956522	Olink MOUSE EXPLORATORY	v.3801	Undefined	Pass	3.10417	3.10417	2.90162	IPC Normalized	-0.0666304	-0.0261998
NC-2	48	OID05040	P99029	Prdx5	0.652174	Olink MOUSE EXPLORATORY	v.3801	Undefined	Pass	2.69276	2.69276	2.36566	IPC Normalized	-0.0666304	-0.0261998
NC-2	48	OID05041	P48030	Tgfa	0	Olink MOUSE EXPLORATORY	v.3801	Undefined	Pass	2.48807	2.48807	2.00562	IPC Normalized	-0.0666304	-0.0261998
NC-2	48	OID05042	P30882	Ccl5	0.847826	Olink MOUSE EXPLORATORY	v.3801	Undefined	Pass	1.69808	1.69808	1.33342	IPC Normalized	-0.0666304	-0.0261998
NC-2	48	OID05043	P07321	Epo	0.0217391	Olink MOUSE EXPLORATORY	v.3801	Undefined	Pass	2.47825	2.47825	2.17273	IPC Normalized	-0.0666304	-0.0261998
NC-2	48	OID05044	O35625	Axin1	0.956522	Olink MOUSE EXPLORATORY	v.3801	Undefined	Pass	2.44753	2.44753	2.01005	IPC Normalized	-0.0666304	-0.0261998
NC-2	48			Ext Ctrl	0	Olink MOUSE EXPLORATORY	v.3801	Undefined	Pass	0	0	0	IPC Normalized	-0.0666304	-0.0261998
NC-2	48	OID05046	P47931	Fst	0	Olink MOUSE EXPLORATORY	v.3801	Undefined	Pass	2.04846	2.04846	1.93559	IPC Normalized	-0.0666304	-0.0261998
NC-2	48	OID05047	Q6PCX7	Rgma	0	Olink MOUSE EXPLORATORY	v.3801	Undefined	Pass	2.59638	2.59638	2.24557	IPC Normalized	-0.0666304	-0.0261998
NC-2	48	OID05048	P58058	Nadk	0.413043	Olink MOUSE EXPLORATORY	v.3801	Undefined	Pass	2.67945	2.67945	2.26122	IPC Normalized	-0.0666304	-0.0261998
NC-2	48	OID05049	P48787	Tnni3	0.869565	Olink MOUSE EXPLORATORY	v.3801	Undefined	Pass	2.50062	2.50062	2.16237	IPC Normalized	-0.0666304	-0.0261998
NC-2	48	OID05050	Q61982	Notch3	0.869565	Olink MOUSE EXPLORATORY	v.3801	Undefined	Pass	2.51665	2.51665	1.87982	IPC Normalized	-0.0666304	-0.0261998
NC-2	48	OID05051	Q9ERB0	Snap29	0.673913	Olink MOUSE EXPLORATORY	v.3801	Undefined	Pass	1.83982	1.83982	1.38909	IPC Normalized	-0.0666304	-0.0261998
NC-2	48	OID05052	P12960	Cntn1	0	Olink MOUSE EXPLORATORY	v.3801	Undefined	Pass	0.925531	0.925531	0.624326	IPC Normalized	-0.0666304	-0.0261998
NC-2	48	OID05053	Q9ER65	Clstn2	0.0434783	Olink MOUSE EXPLORATORY	v.3801	Undefined	Pass	3.71889	3.71889	3.45735	IPC Normalized	-0.0666304	-0.0261998
NC-2	48	OID05054	P07091	S100a4	0.913043	Olink MOUSE EXPLORATORY	v.3801	Undefined	Pass	2.36071	2.36071	1.61765	IPC Normalized	-0.0666304	-0.0261998
NC-2	48	OID05055	Q9D6N1	Ca13	0.73913	Olink MOUSE EXPLORATORY	v.3801	Undefined	Pass	1.76704	1.76704	1.10422	IPC Normalized	-0.0666304	-0.0261998
NC-2	48	OID05056	Q61865	Mia	0	Olink MOUSE EXPLORATORY	v.3801	Undefined	Pass	2.56528	2.56528	2.39711	IPC Normalized	-0.0666304	-0.0261998
NC-2	48	OID05057	Q8VCF1	Cant1	0.869565	Olink MOUSE EXPLORATORY	v.3801	Undefined	Pass	1.61892	1.61892	1.25771	IPC Normalized	-0.0666304	-0.0261998
NC-2	48	OID05058	P20826	Kitlg	0.934783	Olink MOUSE EXPLORATORY	v.3801	Undefined	Pass	2.3556	2.3556	2.04308	IPC Normalized	-0.0666304	-0.0261998
NC-2	48	OID05059	P97785	Gfra1	0	Olink MOUSE EXPLORATORY	v.3801	Undefined	Pass	1.49437	1.49437	1.1511	IPC Normalized	-0.0666304	-0.0261998
NC-2	48	OID05060	Q9DCL8	Ppp1r2	0.956522	Olink MOUSE EXPLORATORY	v.3801	Undefined	Pass	2.85732	2.85732	1.64721	IPC Normalized	-0.0666304	-0.0261998
NC-2	48	OID05061	Q9R1V7	Adam23	0.847826	Olink MOUSE EXPLORATORY	v.3801	Undefined	Pass	1.2689	1.2689	0.870754	IPC Normalized	-0.0666304	-0.0261998
NC-2	48	OID05062	Q9Z0T9	Itgb6	0.934783	Olink MOUSE EXPLORATORY	v.3801	Undefined	Pass	2.5637	2.5637	1.25052	IPC Normalized	-0.0666304	-0.0261998
NC-2	48	OID05063	P18406	Cyr61	0.891304	Olink MOUSE EXPLORATORY	v.3801	Undefined	Pass	3.30001	3.30001	3.13207	IPC Normalized	-0.0666304	-0.0261998
NC-2	48	OID05064	Q09163	Dlk1	0.282609	Olink MOUSE EXPLORATORY	v.3801	Undefined	Pass	3.56878	3.56878	3.14498	IPC Normalized	-0.0666304	-0.0261998
NC-2	48	OID05065	P30561	Ahr	0.913043	Olink MOUSE EXPLORATORY	v.3801	Undefined	Pass	2.73197	2.73197	2.32499	IPC Normalized	-0.0666304	-0.0261998
NC-2	48	OID05066	P10148	Ccl2	0	Olink MOUSE EXPLORATORY	v.3801	Undefined	Pass	2.43211	2.43211	1.93313	IPC Normalized	-0.0666304	-0.0261998
NC-2	48	OID05067	P17183	Eno2	0.0434783	Olink MOUSE EXPLORATORY	v.3801	Undefined	Pass	3.70124	3.70124	3.36103	IPC Normalized	-0.0666304	-0.0261998
NC-2	48	OID05068	Q8CGN5	Plin1	0.956522	Olink MOUSE EXPLORATORY	v.3801	Undefined	Pass	3.33492	3.33492	2.49305	IPC Normalized	-0.0666304	-0.0261998
NC-2	48	OID05069	Q7TQN3	Wfikkn2	0	Olink MOUSE EXPLORATORY	v.3801	Undefined	Pass	1.23091	1.23091	0.774982	IPC Normalized	-0.0666304	-0.0261998
NC-2	48	OID05070	Q8BLU0	Flrt2	0.76087	Olink MOUSE EXPLORATORY	v.3801	Undefined	Pass	3.70284	3.70284	3.59504	IPC Normalized	-0.0666304	-0.0261998
NC-2	48	OID05071	Q8BVI4	Qdpr	0.717391	Olink MOUSE EXPLORATORY	v.3801	Undefined	Pass	3.40911	3.40911	2.93867	IPC Normalized	-0.0666304	-0.0261998
NC-2	48			Inc Ctrl 2	0.695652	Olink MOUSE EXPLORATORY	v.3801	Undefined	Pass	-0.115737	-0.115737	-0.224014	IPC Normalized	-0.0666304	-0.0261998
NC-2	48			Det Ctrl	0.673913	Olink MOUSE EXPLORATORY	v.3801	Undefined	Pass	-0.0732222	-0.0732222	-0.141249	IPC Normalized	-0.0666304	-0.0261998
NC-2	48	OID05074	P25446	Fas	0	Olink MOUSE EXPLORATORY	v.3801	Undefined	Pass	1.92006	1.92006	1.37174	IPC Normalized	-0.0666304	-0.0261998
NC-2	48	OID05075	Q61527	Erbb4	0	Olink MOUSE EXPLORATORY	v.3801	Undefined	Pass	3.10051	3.10051	2.67286	IPC Normalized	-0.0666304	-0.0261998
NC-2	48	OID05076	Q8CD15	Riox2	0.652174	Olink MOUSE EXPLORATORY	v.3801	Undefined	Pass	2.51682	2.51682	1.41392	IPC Normalized	-0.0666304	-0.0261998
NC-2	48	OID05077	Q80UG2	Plxna4	0.956522	Olink MOUSE EXPLORATORY	v.3801	Undefined	Pass	2.80606	2.80606	2.20571	IPC Normalized	-0.0666304	-0.0261998
NC-2	48	OID05078	Q99JW5	Epcam	0.934783	Olink MOUSE EXPLORATORY	v.3801	Undefined	Pass	2.64801	2.64801	2.149	IPC Normalized	-0.0666304	-0.0261998
NC-2	48	OID05079	P10855	Ccl3	0	Olink MOUSE EXPLORATORY	v.3801	Undefined	Pass	1.90299	1.90299	1.53767	IPC Normalized	-0.0666304	-0.0261998
NC-2	48	OID05080	Q9JLL0	Crim1	0.956522	Olink MOUSE EXPLORATORY	v.3801	Undefined	Pass	3.95313	3.95313	3.29341	IPC Normalized	-0.0666304	-0.0261998
NC-2	48	OID05081	Q9Z109	Vsig2	0.826087	Olink MOUSE EXPLORATORY	v.3801	Undefined	Pass	1.40428	1.40428	0.76969	IPC Normalized	-0.0666304	-0.0261998
NC-2	48	OID05082	Q08048	Hgf	0	Olink MOUSE EXPLORATORY	v.3801	Undefined	Pass	1.46213	1.46213	1.12471	IPC Normalized	-0.0666304	-0.0261998
NC-2	48	OID05083	Q4V9Z5	Sez6l2	0	Olink MOUSE EXPLORATORY	v.3801	Undefined	Pass	-0.686734	-0.686734	-0.891299	IPC Normalized	-0.0666304	-0.0261998
NC-2	48	OID05084	P01582	Il1a	0.369565	Olink MOUSE EXPLORATORY	v.3801	Undefined	Pass	1.71365	1.71365	0.69865	IPC Normalized	-0.0666304	-0.0261998
NC-2	48	OID05085	Q8K4B4	Il23r	0.73913	Olink MOUSE EXPLORATORY	v.3801	Undefined	Pass	1.22264	1.22264	0.631212	IPC Normalized	-0.0666304	-0.0261998
NC-2	48	OID05086	Q61483	Dll1	0.804348	Olink MOUSE EXPLORATORY	v.3801	Undefined	Pass	1.1807	1.1807	0.79674	IPC Normalized	-0.0666304	-0.0261998
NC-2	48	OID05087	Q9CWS0	Ddah1	0.978261	Olink MOUSE EXPLORATORY	v.3801	Undefined	Pass	1.44049	1.44049	1.09864	IPC Normalized	-0.0666304	-0.0261998
NC-2	48	OID05088	P18893	Il10	0.934783	Olink MOUSE EXPLORATORY	v.3801	Undefined	Pass	2.65389	2.65389	2.20298	IPC Normalized	-0.0666304	-0.0261998
NC-2	48	OID05089	Q9CR75	Tnfrsf12a	0	Olink MOUSE EXPLORATORY	v.3801	Undefined	Pass	1.90152	1.90152	1.57082	IPC Normalized	-0.0666304	-0.0261998
NC-2	48	OID05090	Q61288	Acvrl1	0.26087	Olink MOUSE EXPLORATORY	v.3801	Undefined	Pass	2.50718	2.50718	1.98093	IPC Normalized	-0.0666304	-0.0261998
NC-2	48	OID05091	O89017	Lgmn	0	Olink MOUSE EXPLORATORY	v.3801	Undefined	Pass	1.00924	1.00924	0.707596	IPC Normalized	-0.0666304	-0.0261998
NC-2	48	OID05092	P01587	Csf2	0.826087	Olink MOUSE EXPLORATORY	v.3801	Undefined	Pass	1.67046	1.67046	1.39301	IPC Normalized	-0.0666304	-0.0261998
NC-2	48	OID05093	P18340	Cxcl9	0.891304	Olink MOUSE EXPLORATORY	v.3801	Undefined	Pass	2.25405	2.25405	1.28382	IPC Normalized	-0.0666304	-0.0261998
NC-2	48	OID05094	P70236	Map2k6	0.282609	Olink MOUSE EXPLORATORY	v.3801	Undefined	Pass	2.27752	2.27752	1.98275	IPC Normalized	-0.0666304	-0.0261998
NC-2	48	OID05095	Q9R000	Itgb1bp2	0.956522	Olink MOUSE EXPLORATORY	v.3801	Undefined	Pass	1.66089	1.66089	1.00102	IPC Normalized	-0.0666304	-0.0261998
NC-2	48	OID05096	Q7TNI7	Il17f	0.956522	Olink MOUSE EXPLORATORY	v.3801	Undefined	Pass	1.5847	1.5847	1.38288	IPC Normalized	-0.0666304	-0.0261998
NC-2	48	OID05097	P10749	Il1b	0.934783	Olink MOUSE EXPLORATORY	v.3801	Undefined	Pass	2.53672	2.53672	2.092	IPC Normalized	-0.0666304	-0.0261998
NC-2	48	OID05098	P70677	Casp3	0.804348	Olink MOUSE EXPLORATORY	v.3801	Undefined	Pass	4.05246	4.05246	3.19362	IPC Normalized	-0.0666304	-0.0261998
NC-2	48	OID05099	Q8R5A3	Apbb1ip	0.913043	Olink MOUSE EXPLORATORY	v.3801	Undefined	Pass	1.6765	1.6765	1.4212	IPC Normalized	-0.0666304	-0.0261998
NC-2	48	OID05100	O54775	Wisp1	0.0652174	Olink MOUSE EXPLORATORY	v.3801	Undefined	Pass	1.79834	1.79834	1.29006	IPC Normalized	-0.0666304	-0.0261998
NC-2	48	OID05101	P97326	Cdh6	0.826087	Olink MOUSE EXPLORATORY	v.3801	Undefined	Pass	1.5022	1.5022	1.3078	IPC Normalized	-0.0666304	-0.0261998
NC-2	48	OID05102	P31240	Pdgfb	0.847826	Olink MOUSE EXPLORATORY	v.3801	Undefined	Pass	3.05447	3.05447	2.63473	IPC Normalized	-0.0666304	-0.0261998
NC-2	48	OID05103	Q6ZQA6	Igsf3	0.913043	Olink MOUSE EXPLORATORY	v.3801	Undefined	Pass	3.42321	3.42321	2.96882	IPC Normalized	-0.0666304	-0.0261998
NC-2	48	OID05104	O88393	Tgfbr3	0.847826	Olink MOUSE EXPLORATORY	v.3801	Undefined	Pass	1.79362	1.79362	1.52217	IPC Normalized	-0.0666304	-0.0261998
NC-2	48	OID05105	P12850	Cxcl1	0	Olink MOUSE EXPLORATORY	v.3801	Undefined	Pass	3.34073	3.34073	2.87352	IPC Normalized	-0.0666304	-0.0261998
NC-2	48	OID05106	Q8BTW9	Pak4	0.869565	Olink MOUSE EXPLORATORY	v.3801	Undefined	Pass	1.92159	1.92159	1.46873	IPC Normalized	-0.0666304	-0.0261998
NC-2	48	OID05107	Q69Z26	Cntn4	0	Olink MOUSE EXPLORATORY	v.3801	Undefined	Pass	2.33835	2.33835	1.95508	IPC Normalized	-0.0666304	-0.0261998
NC-2	48	OID05108	Q9EQX0	Ghrl	0.826087	Olink MOUSE EXPLORATORY	v.3801	Undefined	Pass	2.85832	2.85832	2.45688	IPC Normalized	-0.0666304	-0.0261998
NC-2	48	OID05109	P11152	Lpl	0.956522	Olink MOUSE EXPLORATORY	v.3801	Undefined	Pass	2.4109	2.4109	1.90662	IPC Normalized	-0.0666304	-0.0261998
NC-2	48	OID05110	Q9EQC7	Fstl3	0	Olink MOUSE EXPLORATORY	v.3801	Undefined	Pass	2.15652	2.15652	1.77757	IPC Normalized	-0.0666304	-0.0261998
NC-2	48	OID05111	Q99KJ8	Dctn2	0.956522	Olink MOUSE EXPLORATORY	v.3801	Undefined	Pass	2.39832	2.39832	2.14031	IPC Normalized	-0.0666304	-0.0261998
NC-2	48	OID05112	P04401	Il5	1	Olink MOUSE EXPLORATORY	v.3801	Undefined	Pass	3.26966	3.26966	1.71385	IPC Normalized	-0.0666304	-0.0261998
NC-2	48	OID05113	Q8BX35	Eda2r	0	Olink MOUSE EXPLORATORY	v.3801	Undefined	Pass	1.6377	1.6377	1.45969	IPC Normalized	-0.0666304	-0.0261998
NC-2	48	OID05114	P20181	Ntf3	0.978261	Olink MOUSE EXPLORATORY	v.3801	Undefined	Pass	2.83892	2.83892	2.17973	IPC Normalized	-0.0666304	-0.0261998
NC-2	48	OID05115	O54907	Tnfsf12	0.0434783	Olink MOUSE EXPLORATORY	v.3801	Undefined	Pass	2.97723	2.97723	1.49475	IPC Normalized	-0.0666304	-0.0261998
NC-2	48	OID05116	O89093	Ccl20	0.826087	Olink MOUSE EXPLORATORY	v.3801	Undefined	Pass	3.11866	3.11866	2.42671	IPC Normalized	-0.0666304	-0.0261998
NC-2	48	OID05117	P26323	Fli1	1	Olink MOUSE EXPLORATORY	v.3801	Undefined	Pass	3.66211	3.66211	3.30999	IPC Normalized	-0.0666304	-0.0261998
NC-2	48	OID05118	O89023	Tpp1	0	Olink MOUSE EXPLORATORY	v.3801	Undefined	Pass	2.45849	2.45849	1.90318	IPC Normalized	-0.0666304	-0.0261998
NC-2	48	OID05119	Q8BYI9	Tnr	0	Olink MOUSE EXPLORATORY	v.3801	Undefined	Pass	2.23797	2.23797	1.92586	IPC Normalized	-0.0666304	-0.0261998
NC-2	48	OID05120	P97946	Vegfd	0.934783	Olink MOUSE EXPLORATORY	v.3801	Undefined	Pass	1.83094	1.83094	1.25361	IPC Normalized	-0.0666304	-0.0261998
NC-2	48	OID05121	P11103	Parp1	0.652174	Olink MOUSE EXPLORATORY	v.3801	Undefined	Pass	2.01458	2.01458	1.13427	IPC Normalized	-0.0666304	-0.0261998
NC-2	48	OID05122	P06804	Tnf	0.978261	Olink MOUSE EXPLORATORY	v.3801	Undefined	Pass	1.3656	1.3656	0.882319	IPC Normalized	-0.0666304	-0.0261998
CSF: 970	49	OID05027	Q8R373	Clmp	0	Olink MOUSE EXPLORATORY	v.3801	Undefined	Pass	3.59187	3.59187	4.45679	IPC Normalized	-0.143721	-0.18825
CSF: 970	49	OID05028	O08746	Matn2	0	Olink MOUSE EXPLORATORY	v.3801	Undefined	Pass	2.06014	2.06014	4.55237	IPC Normalized	-0.143721	-0.18825
CSF: 970	49	OID05029	Q00493	Cpe	0	Olink MOUSE EXPLORATORY	v.3801	Undefined	Pass	3.30727	3.30727	7.83247	IPC Normalized	-0.143721	-0.18825
CSF: 970	49			Inc Ctrl 1	0.76087	Olink MOUSE EXPLORATORY	v.3801	Undefined	Pass	0.0231435	0.0231435	-0.0294199	IPC Normalized	-0.143721	-0.18825
CSF: 970	49	OID05031	P55095	Gcg	1	Olink MOUSE EXPLORATORY	v.3801	Undefined	Pass	2.50799	2.50799	1.91153	IPC Normalized	-0.143721	-0.18825
CSF: 970	49	OID05032	P48540	Gdnf	1	Olink MOUSE EXPLORATORY	v.3801	Undefined	Pass	3.63147	3.63147	3.1547	IPC Normalized	-0.143721	-0.18825
CSF: 970	49	OID05033	Q04736	Yes1	0.826087	Olink MOUSE EXPLORATORY	v.3801	Undefined	Pass	1.49447	1.49447	1.42041	IPC Normalized	-0.143721	-0.18825
CSF: 970	49	OID05034	Q62386	Il17a	0.956522	Olink MOUSE EXPLORATORY	v.3801	Undefined	Pass	2.03096	2.03096	1.71052	IPC Normalized	-0.143721	-0.18825
CSF: 970	49	OID05035	Q9R1E0	Foxo1	0.891304	Olink MOUSE EXPLORATORY	v.3801	Undefined	Pass	2.02334	2.02334	1.85693	IPC Normalized	-0.143721	-0.18825
CSF: 970	49	OID05036	O08712	Tnfrsf11b	0.130435	Olink MOUSE EXPLORATORY	v.3801	Undefined	Pass	2.50159	2.50159	2.63261	IPC Normalized	-0.143721	-0.18825
CSF: 970	49	OID05037	P04202	Tgfb1	0.891304	Olink MOUSE EXPLORATORY	v.3801	Undefined	Pass	2.1094	2.1094	2.01972	IPC Normalized	-0.143721	-0.18825
CSF: 970	49	OID05038	P47713	Pla2g4a	0.869565	Olink MOUSE EXPLORATORY	v.3801	Undefined	Pass	3.01572	3.01572	2.94688	IPC Normalized	-0.143721	-0.18825
CSF: 970	49	OID05039	P08505	Il6	0.956522	Olink MOUSE EXPLORATORY	v.3801	Undefined	Pass	3.10417	3.10417	2.73199	IPC Normalized	-0.143721	-0.18825
CSF: 970	49	OID05040	P99029	Prdx5	0.652174	Olink MOUSE EXPLORATORY	v.3801	Undefined	Pass	2.69276	2.69276	3.05457	IPC Normalized	-0.143721	-0.18825
CSF: 970	49	OID05041	P48030	Tgfa	0	Olink MOUSE EXPLORATORY	v.3801	Undefined	Pass	2.48807	2.48807	7.54732	IPC Normalized	-0.143721	-0.18825
CSF: 970	49	OID05042	P30882	Ccl5	0.847826	Olink MOUSE EXPLORATORY	v.3801	Undefined	Pass	1.69808	1.69808	1.24649	IPC Normalized	-0.143721	-0.18825
CSF: 970	49	OID05043	P07321	Epo	0.0217391	Olink MOUSE EXPLORATORY	v.3801	Undefined	Pass	2.47825	2.47825	2.54	IPC Normalized	-0.143721	-0.18825
CSF: 970	49	OID05044	O35625	Axin1	0.956522	Olink MOUSE EXPLORATORY	v.3801	Undefined	Pass	2.44753	2.44753	2.04675	IPC Normalized	-0.143721	-0.18825
CSF: 970	49			Ext Ctrl	0	Olink MOUSE EXPLORATORY	v.3801	Undefined	Pass	0	0	0	IPC Normalized	-0.143721	-0.18825
CSF: 970	49	OID05046	P47931	Fst	0	Olink MOUSE EXPLORATORY	v.3801	Undefined	Pass	2.04846	2.04846	3.31594	IPC Normalized	-0.143721	-0.18825
CSF: 970	49	OID05047	Q6PCX7	Rgma	0	Olink MOUSE EXPLORATORY	v.3801	Undefined	Pass	2.59638	2.59638	3.69858	IPC Normalized	-0.143721	-0.18825
CSF: 970	49	OID05048	P58058	Nadk	0.413043	Olink MOUSE EXPLORATORY	v.3801	Undefined	Pass	2.67945	2.67945	3.43259	IPC Normalized	-0.143721	-0.18825
CSF: 970	49	OID05049	P48787	Tnni3	0.869565	Olink MOUSE EXPLORATORY	v.3801	Undefined	Pass	2.50062	2.50062	2.35031	IPC Normalized	-0.143721	-0.18825
CSF: 970	49	OID05050	Q61982	Notch3	0.869565	Olink MOUSE EXPLORATORY	v.3801	Undefined	Pass	2.51665	2.51665	2.0173	IPC Normalized	-0.143721	-0.18825
CSF: 970	49	OID05051	Q9ERB0	Snap29	0.673913	Olink MOUSE EXPLORATORY	v.3801	Undefined	Pass	1.83982	1.83982	2.77265	IPC Normalized	-0.143721	-0.18825
CSF: 970	49	OID05052	P12960	Cntn1	0	Olink MOUSE EXPLORATORY	v.3801	Undefined	Pass	0.925531	0.925531	6.32665	IPC Normalized	-0.143721	-0.18825
CSF: 970	49	OID05053	Q9ER65	Clstn2	0.0434783	Olink MOUSE EXPLORATORY	v.3801	Undefined	Pass	3.71889	3.71889	4.54815	IPC Normalized	-0.143721	-0.18825
CSF: 970	49	OID05054	P07091	S100a4	0.913043	Olink MOUSE EXPLORATORY	v.3801	Undefined	Pass	2.36071	2.36071	2.29257	IPC Normalized	-0.143721	-0.18825
CSF: 970	49	OID05055	Q9D6N1	Ca13	0.73913	Olink MOUSE EXPLORATORY	v.3801	Undefined	Pass	1.76704	1.76704	1.77621	IPC Normalized	-0.143721	-0.18825
CSF: 970	49	OID05056	Q61865	Mia	0	Olink MOUSE EXPLORATORY	v.3801	Undefined	Pass	2.56528	2.56528	5.22372	IPC Normalized	-0.143721	-0.18825
CSF: 970	49	OID05057	Q8VCF1	Cant1	0.869565	Olink MOUSE EXPLORATORY	v.3801	Undefined	Pass	1.61892	1.61892	1.3299	IPC Normalized	-0.143721	-0.18825
CSF: 970	49	OID05058	P20826	Kitlg	0.934783	Olink MOUSE EXPLORATORY	v.3801	Undefined	Pass	2.3556	2.3556	2.18315	IPC Normalized	-0.143721	-0.18825
CSF: 970	49	OID05059	P97785	Gfra1	0	Olink MOUSE EXPLORATORY	v.3801	Undefined	Pass	1.49437	1.49437	2.70668	IPC Normalized	-0.143721	-0.18825
CSF: 970	49	OID05060	Q9DCL8	Ppp1r2	0.956522	Olink MOUSE EXPLORATORY	v.3801	Undefined	Pass	2.85732	2.85732	1.86343	IPC Normalized	-0.143721	-0.18825
CSF: 970	49	OID05061	Q9R1V7	Adam23	0.847826	Olink MOUSE EXPLORATORY	v.3801	Undefined	Pass	1.2689	1.2689	1.19355	IPC Normalized	-0.143721	-0.18825
CSF: 970	49	OID05062	Q9Z0T9	Itgb6	0.934783	Olink MOUSE EXPLORATORY	v.3801	Undefined	Pass	2.5637	2.5637	2.15589	IPC Normalized	-0.143721	-0.18825
CSF: 970	49	OID05063	P18406	Cyr61	0.891304	Olink MOUSE EXPLORATORY	v.3801	Undefined	Pass	3.30001	3.30001	3.09141	IPC Normalized	-0.143721	-0.18825
CSF: 970	49	OID05064	Q09163	Dlk1	0.282609	Olink MOUSE EXPLORATORY	v.3801	Undefined	Pass	3.56878	3.56878	3.87313	IPC Normalized	-0.143721	-0.18825
CSF: 970	49	OID05065	P30561	Ahr	0.913043	Olink MOUSE EXPLORATORY	v.3801	Undefined	Pass	2.73197	2.73197	2.33021	IPC Normalized	-0.143721	-0.18825
CSF: 970	49	OID05066	P10148	Ccl2	0	Olink MOUSE EXPLORATORY	v.3801	Undefined	Pass	2.43211	2.43211	8.109	IPC Normalized	-0.143721	-0.18825
CSF: 970	49	OID05067	P17183	Eno2	0.0434783	Olink MOUSE EXPLORATORY	v.3801	Undefined	Pass	3.70124	3.70124	5.63752	IPC Normalized	-0.143721	-0.18825
CSF: 970	49	OID05068	Q8CGN5	Plin1	0.956522	Olink MOUSE EXPLORATORY	v.3801	Undefined	Pass	3.33492	3.33492	2.31639	IPC Normalized	-0.143721	-0.18825
CSF: 970	49	OID05069	Q7TQN3	Wfikkn2	0	Olink MOUSE EXPLORATORY	v.3801	Undefined	Pass	1.23091	1.23091	2.27862	IPC Normalized	-0.143721	-0.18825
CSF: 970	49	OID05070	Q8BLU0	Flrt2	0.76087	Olink MOUSE EXPLORATORY	v.3801	Undefined	Pass	3.70284	3.70284	3.42745	IPC Normalized	-0.143721	-0.18825
CSF: 970	49	OID05071	Q8BVI4	Qdpr	0.717391	Olink MOUSE EXPLORATORY	v.3801	Undefined	Pass	3.40911	3.40911	3.71062	IPC Normalized	-0.143721	-0.18825
CSF: 970	49			Inc Ctrl 2	0.695652	Olink MOUSE EXPLORATORY	v.3801	Undefined	Pass	-0.115737	-0.115737	-0.301104	IPC Normalized	-0.143721	-0.18825
CSF: 970	49			Det Ctrl	0.673913	Olink MOUSE EXPLORATORY	v.3801	Undefined	Pass	-0.0732222	-0.0732222	-0.303299	IPC Normalized	-0.143721	-0.18825
CSF: 970	49	OID05074	P25446	Fas	0	Olink MOUSE EXPLORATORY	v.3801	Undefined	Pass	1.92006	1.92006	2.60811	IPC Normalized	-0.143721	-0.18825
CSF: 970	49	OID05075	Q61527	Erbb4	0	Olink MOUSE EXPLORATORY	v.3801	Undefined	Pass	3.10051	3.10051	5.46801	IPC Normalized	-0.143721	-0.18825
CSF: 970	49	OID05076	Q8CD15	Riox2	0.652174	Olink MOUSE EXPLORATORY	v.3801	Undefined	Pass	2.51682	2.51682	2.3903	IPC Normalized	-0.143721	-0.18825
CSF: 970	49	OID05077	Q80UG2	Plxna4	0.956522	Olink MOUSE EXPLORATORY	v.3801	Undefined	Pass	2.80606	2.80606	2.27358	IPC Normalized	-0.143721	-0.18825
CSF: 970	49	OID05078	Q99JW5	Epcam	0.934783	Olink MOUSE EXPLORATORY	v.3801	Undefined	Pass	2.64801	2.64801	2.19225	IPC Normalized	-0.143721	-0.18825
CSF: 970	49	OID05079	P10855	Ccl3	0	Olink MOUSE EXPLORATORY	v.3801	Undefined	Pass	1.90299	1.90299	3.86103	IPC Normalized	-0.143721	-0.18825
CSF: 970	49	OID05080	Q9JLL0	Crim1	0.956522	Olink MOUSE EXPLORATORY	v.3801	Undefined	Pass	3.95313	3.95313	3.65413	IPC Normalized	-0.143721	-0.18825
CSF: 970	49	OID05081	Q9Z109	Vsig2	0.826087	Olink MOUSE EXPLORATORY	v.3801	Undefined	Pass	1.40428	1.40428	1.18613	IPC Normalized	-0.143721	-0.18825
CSF: 970	49	OID05082	Q08048	Hgf	0	Olink MOUSE EXPLORATORY	v.3801	Undefined	Pass	1.46213	1.46213	3.72061	IPC Normalized	-0.143721	-0.18825
CSF: 970	49	OID05083	Q4V9Z5	Sez6l2	0	Olink MOUSE EXPLORATORY	v.3801	Undefined	Pass	-0.686734	-0.686734	5.18559	IPC Normalized	-0.143721	-0.18825
CSF: 970	49	OID05084	P01582	Il1a	0.369565	Olink MOUSE EXPLORATORY	v.3801	Undefined	Pass	1.71365	1.71365	1.66101	IPC Normalized	-0.143721	-0.18825
CSF: 970	49	OID05085	Q8K4B4	Il23r	0.73913	Olink MOUSE EXPLORATORY	v.3801	Undefined	Pass	1.22264	1.22264	1.09964	IPC Normalized	-0.143721	-0.18825
CSF: 970	49	OID05086	Q61483	Dll1	0.804348	Olink MOUSE EXPLORATORY	v.3801	Undefined	Pass	1.1807	1.1807	0.84596	IPC Normalized	-0.143721	-0.18825
CSF: 970	49	OID05087	Q9CWS0	Ddah1	0.978261	Olink MOUSE EXPLORATORY	v.3801	Undefined	Pass	1.44049	1.44049	1.27475	IPC Normalized	-0.143721	-0.18825
CSF: 970	49	OID05088	P18893	Il10	0.934783	Olink MOUSE EXPLORATORY	v.3801	Undefined	Pass	2.65389	2.65389	2.54374	IPC Normalized	-0.143721	-0.18825
CSF: 970	49	OID05089	Q9CR75	Tnfrsf12a	0	Olink MOUSE EXPLORATORY	v.3801	Undefined	Pass	1.90152	1.90152	2.95784	IPC Normalized	-0.143721	-0.18825
CSF: 970	49	OID05090	Q61288	Acvrl1	0.26087	Olink MOUSE EXPLORATORY	v.3801	Undefined	Pass	2.50718	2.50718	2.60909	IPC Normalized	-0.143721	-0.18825
CSF: 970	49	OID05091	O89017	Lgmn	0	Olink MOUSE EXPLORATORY	v.3801	Undefined	Pass	1.00924	1.00924	2.364	IPC Normalized	-0.143721	-0.18825
CSF: 970	49	OID05092	P01587	Csf2	0.826087	Olink MOUSE EXPLORATORY	v.3801	Undefined	Pass	1.67046	1.67046	1.3223	IPC Normalized	-0.143721	-0.18825
CSF: 970	49	OID05093	P18340	Cxcl9	0.891304	Olink MOUSE EXPLORATORY	v.3801	Undefined	Pass	2.25405	2.25405	1.94086	IPC Normalized	-0.143721	-0.18825
CSF: 970	49	OID05094	P70236	Map2k6	0.282609	Olink MOUSE EXPLORATORY	v.3801	Undefined	Pass	2.27752	2.27752	3.04473	IPC Normalized	-0.143721	-0.18825
CSF: 970	49	OID05095	Q9R000	Itgb1bp2	0.956522	Olink MOUSE EXPLORATORY	v.3801	Undefined	Pass	1.66089	1.66089	0.901149	IPC Normalized	-0.143721	-0.18825
CSF: 970	49	OID05096	Q7TNI7	Il17f	0.956522	Olink MOUSE EXPLORATORY	v.3801	Undefined	Pass	1.5847	1.5847	1.20119	IPC Normalized	-0.143721	-0.18825
CSF: 970	49	OID05097	P10749	Il1b	0.934783	Olink MOUSE EXPLORATORY	v.3801	Undefined	Pass	2.53672	2.53672	2.26837	IPC Normalized	-0.143721	-0.18825
CSF: 970	49	OID05098	P70677	Casp3	0.804348	Olink MOUSE EXPLORATORY	v.3801	Undefined	Pass	4.05246	4.05246	5.05481	IPC Normalized	-0.143721	-0.18825
CSF: 970	49	OID05099	Q8R5A3	Apbb1ip	0.913043	Olink MOUSE EXPLORATORY	v.3801	Undefined	Pass	1.6765	1.6765	1.35104	IPC Normalized	-0.143721	-0.18825
CSF: 970	49	OID05100	O54775	Wisp1	0.0652174	Olink MOUSE EXPLORATORY	v.3801	Undefined	Pass	1.79834	1.79834	1.74089	IPC Normalized	-0.143721	-0.18825
CSF: 970	49	OID05101	P97326	Cdh6	0.826087	Olink MOUSE EXPLORATORY	v.3801	Undefined	Pass	1.5022	1.5022	1.23535	IPC Normalized	-0.143721	-0.18825
CSF: 970	49	OID05102	P31240	Pdgfb	0.847826	Olink MOUSE EXPLORATORY	v.3801	Undefined	Pass	3.05447	3.05447	2.81307	IPC Normalized	-0.143721	-0.18825
CSF: 970	49	OID05103	Q6ZQA6	Igsf3	0.913043	Olink MOUSE EXPLORATORY	v.3801	Undefined	Pass	3.42321	3.42321	3.00584	IPC Normalized	-0.143721	-0.18825
CSF: 970	49	OID05104	O88393	Tgfbr3	0.847826	Olink MOUSE EXPLORATORY	v.3801	Undefined	Pass	1.79362	1.79362	1.4573	IPC Normalized	-0.143721	-0.18825
CSF: 970	49	OID05105	P12850	Cxcl1	0	Olink MOUSE EXPLORATORY	v.3801	Undefined	Pass	3.34073	3.34073	6.89574	IPC Normalized	-0.143721	-0.18825
CSF: 970	49	OID05106	Q8BTW9	Pak4	0.869565	Olink MOUSE EXPLORATORY	v.3801	Undefined	Pass	1.92159	1.92159	1.84978	IPC Normalized	-0.143721	-0.18825
CSF: 970	49	OID05107	Q69Z26	Cntn4	0	Olink MOUSE EXPLORATORY	v.3801	Undefined	Pass	2.33835	2.33835	5.8635	IPC Normalized	-0.143721	-0.18825
CSF: 970	49	OID05108	Q9EQX0	Ghrl	0.826087	Olink MOUSE EXPLORATORY	v.3801	Undefined	Pass	2.85832	2.85832	2.99391	IPC Normalized	-0.143721	-0.18825
CSF: 970	49	OID05109	P11152	Lpl	0.956522	Olink MOUSE EXPLORATORY	v.3801	Undefined	Pass	2.4109	2.4109	1.96387	IPC Normalized	-0.143721	-0.18825
CSF: 970	49	OID05110	Q9EQC7	Fstl3	0	Olink MOUSE EXPLORATORY	v.3801	Undefined	Pass	2.15652	2.15652	2.22472	IPC Normalized	-0.143721	-0.18825
CSF: 970	49	OID05111	Q99KJ8	Dctn2	0.956522	Olink MOUSE EXPLORATORY	v.3801	Undefined	Pass	2.39832	2.39832	2.06939	IPC Normalized	-0.143721	-0.18825
CSF: 970	49	OID05112	P04401	Il5	1	Olink MOUSE EXPLORATORY	v.3801	Undefined	Pass	3.26966	3.26966	2.28632	IPC Normalized	-0.143721	-0.18825
CSF: 970	49	OID05113	Q8BX35	Eda2r	0	Olink MOUSE EXPLORATORY	v.3801	Undefined	Pass	1.6377	1.6377	4.17083	IPC Normalized	-0.143721	-0.18825
CSF: 970	49	OID05114	P20181	Ntf3	0.978261	Olink MOUSE EXPLORATORY	v.3801	Undefined	Pass	2.83892	2.83892	2.55899	IPC Normalized	-0.143721	-0.18825
CSF: 970	49	OID05115	O54907	Tnfsf12	0.0434783	Olink MOUSE EXPLORATORY	v.3801	Undefined	Pass	2.97723	2.97723	3.69154	IPC Normalized	-0.143721	-0.18825
CSF: 970	49	OID05116	O89093	Ccl20	0.826087	Olink MOUSE EXPLORATORY	v.3801	Undefined	Pass	3.11866	3.11866	2.66491	IPC Normalized	-0.143721	-0.18825
CSF: 970	49	OID05117	P26323	Fli1	1	Olink MOUSE EXPLORATORY	v.3801	Undefined	Pass	3.66211	3.66211	2.94805	IPC Normalized	-0.143721	-0.18825
CSF: 970	49	OID05118	O89023	Tpp1	0	Olink MOUSE EXPLORATORY	v.3801	Undefined	Pass	2.45849	2.45849	3.77008	IPC Normalized	-0.143721	-0.18825
CSF: 970	49	OID05119	Q8BYI9	Tnr	0	Olink MOUSE EXPLORATORY	v.3801	Undefined	Pass	2.23797	2.23797	4.1654	IPC Normalized	-0.143721	-0.18825
CSF: 970	49	OID05120	P97946	Vegfd	0.934783	Olink MOUSE EXPLORATORY	v.3801	Undefined	Pass	1.83094	1.83094	1.59911	IPC Normalized	-0.143721	-0.18825
CSF: 970	49	OID05121	P11103	Parp1	0.652174	Olink MOUSE EXPLORATORY	v.3801	Undefined	Pass	2.01458	2.01458	2.61807	IPC Normalized	-0.143721	-0.18825
CSF: 970	49	OID05122	P06804	Tnf	0.978261	Olink MOUSE EXPLORATORY	v.3801	Undefined	Pass	1.3656	1.3656	0.817388	IPC Normalized	-0.143721	-0.18825
CSF: 991	50	OID05027	Q8R373	Clmp	0	Olink MOUSE EXPLORATORY	v.3801	Undefined	Pass	3.59187	3.59187	4.48764	IPC Normalized	-0.104911	-0.149951
CSF: 991	50	OID05028	O08746	Matn2	0	Olink MOUSE EXPLORATORY	v.3801	Undefined	Pass	2.06014	2.06014	4.1871	IPC Normalized	-0.104911	-0.149951
CSF: 991	50	OID05029	Q00493	Cpe	0	Olink MOUSE EXPLORATORY	v.3801	Undefined	Pass	3.30727	3.30727	8.15823	IPC Normalized	-0.104911	-0.149951
CSF: 991	50			Inc Ctrl 1	0.76087	Olink MOUSE EXPLORATORY	v.3801	Undefined	Pass	0.0231435	0.0231435	0.0550194	IPC Normalized	-0.104911	-0.149951
CSF: 991	50	OID05031	P55095	Gcg	1	Olink MOUSE EXPLORATORY	v.3801	Undefined	Pass	2.50799	2.50799	0.33488	IPC Normalized	-0.104911	-0.149951
CSF: 991	50	OID05032	P48540	Gdnf	1	Olink MOUSE EXPLORATORY	v.3801	Undefined	Pass	3.63147	3.63147	1.7745	IPC Normalized	-0.104911	-0.149951
CSF: 991	50	OID05033	Q04736	Yes1	0.826087	Olink MOUSE EXPLORATORY	v.3801	Undefined	Pass	1.49447	1.49447	0.397091	IPC Normalized	-0.104911	-0.149951
CSF: 991	50	OID05034	Q62386	Il17a	0.956522	Olink MOUSE EXPLORATORY	v.3801	Undefined	Pass	2.03096	2.03096	0.523961	IPC Normalized	-0.104911	-0.149951
CSF: 991	50	OID05035	Q9R1E0	Foxo1	0.891304	Olink MOUSE EXPLORATORY	v.3801	Undefined	Pass	2.02334	2.02334	0.957156	IPC Normalized	-0.104911	-0.149951
CSF: 991	50	OID05036	O08712	Tnfrsf11b	0.130435	Olink MOUSE EXPLORATORY	v.3801	Undefined	Pass	2.50159	2.50159	2.19312	IPC Normalized	-0.104911	-0.149951
CSF: 991	50	OID05037	P04202	Tgfb1	0.891304	Olink MOUSE EXPLORATORY	v.3801	Undefined	Pass	2.1094	2.1094	1.32307	IPC Normalized	-0.104911	-0.149951
CSF: 991	50	OID05038	P47713	Pla2g4a	0.869565	Olink MOUSE EXPLORATORY	v.3801	Undefined	Pass	3.01572	3.01572	1.87019	IPC Normalized	-0.104911	-0.149951
CSF: 991	50	OID05039	P08505	Il6	0.956522	Olink MOUSE EXPLORATORY	v.3801	Undefined	Pass	3.10417	3.10417	1.68285	IPC Normalized	-0.104911	-0.149951
CSF: 991	50	OID05040	P99029	Prdx5	0.652174	Olink MOUSE EXPLORATORY	v.3801	Undefined	Pass	2.69276	2.69276	2.35514	IPC Normalized	-0.104911	-0.149951
CSF: 991	50	OID05041	P48030	Tgfa	0	Olink MOUSE EXPLORATORY	v.3801	Undefined	Pass	2.48807	2.48807	7.64031	IPC Normalized	-0.104911	-0.149951
CSF: 991	50	OID05042	P30882	Ccl5	0.847826	Olink MOUSE EXPLORATORY	v.3801	Undefined	Pass	1.69808	1.69808	0.757092	IPC Normalized	-0.104911	-0.149951
CSF: 991	50	OID05043	P07321	Epo	0.0217391	Olink MOUSE EXPLORATORY	v.3801	Undefined	Pass	2.47825	2.47825	2.75762	IPC Normalized	-0.104911	-0.149951
CSF: 991	50	OID05044	O35625	Axin1	0.956522	Olink MOUSE EXPLORATORY	v.3801	Undefined	Pass	2.44753	2.44753	1.40566	IPC Normalized	-0.104911	-0.149951
CSF: 991	50			Ext Ctrl	0	Olink MOUSE EXPLORATORY	v.3801	Undefined	Pass	0	0	0	IPC Normalized	-0.104911	-0.149951
CSF: 991	50	OID05046	P47931	Fst	0	Olink MOUSE EXPLORATORY	v.3801	Undefined	Pass	2.04846	2.04846	3.18746	IPC Normalized	-0.104911	-0.149951
CSF: 991	50	OID05047	Q6PCX7	Rgma	0	Olink MOUSE EXPLORATORY	v.3801	Undefined	Pass	2.59638	2.59638	4.03783	IPC Normalized	-0.104911	-0.149951
CSF: 991	50	OID05048	P58058	Nadk	0.413043	Olink MOUSE EXPLORATORY	v.3801	Undefined	Pass	2.67945	2.67945	1.80682	IPC Normalized	-0.104911	-0.149951
CSF: 991	50	OID05049	P48787	Tnni3	0.869565	Olink MOUSE EXPLORATORY	v.3801	Undefined	Pass	2.50062	2.50062	1.20293	IPC Normalized	-0.104911	-0.149951
CSF: 991	50	OID05050	Q61982	Notch3	0.869565	Olink MOUSE EXPLORATORY	v.3801	Undefined	Pass	2.51665	2.51665	1.10425	IPC Normalized	-0.104911	-0.149951
CSF: 991	50	OID05051	Q9ERB0	Snap29	0.673913	Olink MOUSE EXPLORATORY	v.3801	Undefined	Pass	1.83982	1.83982	0.942803	IPC Normalized	-0.104911	-0.149951
CSF: 991	50	OID05052	P12960	Cntn1	0	Olink MOUSE EXPLORATORY	v.3801	Undefined	Pass	0.925531	0.925531	7.1918	IPC Normalized	-0.104911	-0.149951
CSF: 991	50	OID05053	Q9ER65	Clstn2	0.0434783	Olink MOUSE EXPLORATORY	v.3801	Undefined	Pass	3.71889	3.71889	4.55656	IPC Normalized	-0.104911	-0.149951
CSF: 991	50	OID05054	P07091	S100a4	0.913043	Olink MOUSE EXPLORATORY	v.3801	Undefined	Pass	2.36071	2.36071	0.422445	IPC Normalized	-0.104911	-0.149951
CSF: 991	50	OID05055	Q9D6N1	Ca13	0.73913	Olink MOUSE EXPLORATORY	v.3801	Undefined	Pass	1.76704	1.76704	0.445483	IPC Normalized	-0.104911	-0.149951
CSF: 991	50	OID05056	Q61865	Mia	0	Olink MOUSE EXPLORATORY	v.3801	Undefined	Pass	2.56528	2.56528	5.09814	IPC Normalized	-0.104911	-0.149951
CSF: 991	50	OID05057	Q8VCF1	Cant1	0.869565	Olink MOUSE EXPLORATORY	v.3801	Undefined	Pass	1.61892	1.61892	0.485586	IPC Normalized	-0.104911	-0.149951
CSF: 991	50	OID05058	P20826	Kitlg	0.934783	Olink MOUSE EXPLORATORY	v.3801	Undefined	Pass	2.3556	2.3556	0.973401	IPC Normalized	-0.104911	-0.149951
CSF: 991	50	OID05059	P97785	Gfra1	0	Olink MOUSE EXPLORATORY	v.3801	Undefined	Pass	1.49437	1.49437	2.65757	IPC Normalized	-0.104911	-0.149951
CSF: 991	50	OID05060	Q9DCL8	Ppp1r2	0.956522	Olink MOUSE EXPLORATORY	v.3801	Undefined	Pass	2.85732	2.85732	0.988524	IPC Normalized	-0.104911	-0.149951
CSF: 991	50	OID05061	Q9R1V7	Adam23	0.847826	Olink MOUSE EXPLORATORY	v.3801	Undefined	Pass	1.2689	1.2689	0.371904	IPC Normalized	-0.104911	-0.149951
CSF: 991	50	OID05062	Q9Z0T9	Itgb6	0.934783	Olink MOUSE EXPLORATORY	v.3801	Undefined	Pass	2.5637	2.5637	1.20029	IPC Normalized	-0.104911	-0.149951
CSF: 991	50	OID05063	P18406	Cyr61	0.891304	Olink MOUSE EXPLORATORY	v.3801	Undefined	Pass	3.30001	3.30001	1.73748	IPC Normalized	-0.104911	-0.149951
CSF: 991	50	OID05064	Q09163	Dlk1	0.282609	Olink MOUSE EXPLORATORY	v.3801	Undefined	Pass	3.56878	3.56878	3.05159	IPC Normalized	-0.104911	-0.149951
CSF: 991	50	OID05065	P30561	Ahr	0.913043	Olink MOUSE EXPLORATORY	v.3801	Undefined	Pass	2.73197	2.73197	1.35893	IPC Normalized	-0.104911	-0.149951
CSF: 991	50	OID05066	P10148	Ccl2	0	Olink MOUSE EXPLORATORY	v.3801	Undefined	Pass	2.43211	2.43211	8.72562	IPC Normalized	-0.104911	-0.149951
CSF: 991	50	OID05067	P17183	Eno2	0.0434783	Olink MOUSE EXPLORATORY	v.3801	Undefined	Pass	3.70124	3.70124	5.50654	IPC Normalized	-0.104911	-0.149951
CSF: 991	50	OID05068	Q8CGN5	Plin1	0.956522	Olink MOUSE EXPLORATORY	v.3801	Undefined	Pass	3.33492	3.33492	2.65418	IPC Normalized	-0.104911	-0.149951
CSF: 991	50	OID05069	Q7TQN3	Wfikkn2	0	Olink MOUSE EXPLORATORY	v.3801	Undefined	Pass	1.23091	1.23091	3.61988	IPC Normalized	-0.104911	-0.149951
CSF: 991	50	OID05070	Q8BLU0	Flrt2	0.76087	Olink MOUSE EXPLORATORY	v.3801	Undefined	Pass	3.70284	3.70284	2.50815	IPC Normalized	-0.104911	-0.149951
CSF: 991	50	OID05071	Q8BVI4	Qdpr	0.717391	Olink MOUSE EXPLORATORY	v.3801	Undefined	Pass	3.40911	3.40911	2.37841	IPC Normalized	-0.104911	-0.149951
CSF: 991	50			Inc Ctrl 2	0.695652	Olink MOUSE EXPLORATORY	v.3801	Undefined	Pass	-0.115737	-0.115737	-0.262294	IPC Normalized	-0.104911	-0.149951
CSF: 991	50			Det Ctrl	0.673913	Olink MOUSE EXPLORATORY	v.3801	Undefined	Pass	-0.0732222	-0.0732222	-0.265	IPC Normalized	-0.104911	-0.149951
CSF: 991	50	OID05074	P25446	Fas	0	Olink MOUSE EXPLORATORY	v.3801	Undefined	Pass	1.92006	1.92006	2.19302	IPC Normalized	-0.104911	-0.149951
CSF: 991	50	OID05075	Q61527	Erbb4	0	Olink MOUSE EXPLORATORY	v.3801	Undefined	Pass	3.10051	3.10051	5.28517	IPC Normalized	-0.104911	-0.149951
CSF: 991	50	OID05076	Q8CD15	Riox2	0.652174	Olink MOUSE EXPLORATORY	v.3801	Undefined	Pass	2.51682	2.51682	0.921572	IPC Normalized	-0.104911	-0.149951
CSF: 991	50	OID05077	Q80UG2	Plxna4	0.956522	Olink MOUSE EXPLORATORY	v.3801	Undefined	Pass	2.80606	2.80606	1.04239	IPC Normalized	-0.104911	-0.149951
CSF: 991	50	OID05078	Q99JW5	Epcam	0.934783	Olink MOUSE EXPLORATORY	v.3801	Undefined	Pass	2.64801	2.64801	1.35956	IPC Normalized	-0.104911	-0.149951
CSF: 991	50	OID05079	P10855	Ccl3	0	Olink MOUSE EXPLORATORY	v.3801	Undefined	Pass	1.90299	1.90299	3.39753	IPC Normalized	-0.104911	-0.149951
CSF: 991	50	OID05080	Q9JLL0	Crim1	0.956522	Olink MOUSE EXPLORATORY	v.3801	Undefined	Pass	3.95313	3.95313	2.50946	IPC Normalized	-0.104911	-0.149951
CSF: 991	50	OID05081	Q9Z109	Vsig2	0.826087	Olink MOUSE EXPLORATORY	v.3801	Undefined	Pass	1.40428	1.40428	0.25129	IPC Normalized	-0.104911	-0.149951
CSF: 991	50	OID05082	Q08048	Hgf	0	Olink MOUSE EXPLORATORY	v.3801	Undefined	Pass	1.46213	1.46213	3.71199	IPC Normalized	-0.104911	-0.149951
CSF: 991	50	OID05083	Q4V9Z5	Sez6l2	0	Olink MOUSE EXPLORATORY	v.3801	Undefined	Pass	-0.686734	-0.686734	6.48214	IPC Normalized	-0.104911	-0.149951
CSF: 991	50	OID05084	P01582	Il1a	0.369565	Olink MOUSE EXPLORATORY	v.3801	Undefined	Pass	1.71365	1.71365	3.38836	IPC Normalized	-0.104911	-0.149951
CSF: 991	50	OID05085	Q8K4B4	Il23r	0.73913	Olink MOUSE EXPLORATORY	v.3801	Undefined	Pass	1.22264	1.22264	0.520481	IPC Normalized	-0.104911	-0.149951
CSF: 991	50	OID05086	Q61483	Dll1	0.804348	Olink MOUSE EXPLORATORY	v.3801	Undefined	Pass	1.1807	1.1807	-0.210081	IPC Normalized	-0.104911	-0.149951
CSF: 991	50	OID05087	Q9CWS0	Ddah1	0.978261	Olink MOUSE EXPLORATORY	v.3801	Undefined	Pass	1.44049	1.44049	0.33088	IPC Normalized	-0.104911	-0.149951
CSF: 991	50	OID05088	P18893	Il10	0.934783	Olink MOUSE EXPLORATORY	v.3801	Undefined	Pass	2.65389	2.65389	1.11245	IPC Normalized	-0.104911	-0.149951
CSF: 991	50	OID05089	Q9CR75	Tnfrsf12a	0	Olink MOUSE EXPLORATORY	v.3801	Undefined	Pass	1.90152	1.90152	3.14577	IPC Normalized	-0.104911	-0.149951
CSF: 991	50	OID05090	Q61288	Acvrl1	0.26087	Olink MOUSE EXPLORATORY	v.3801	Undefined	Pass	2.50718	2.50718	2.36913	IPC Normalized	-0.104911	-0.149951
CSF: 991	50	OID05091	O89017	Lgmn	0	Olink MOUSE EXPLORATORY	v.3801	Undefined	Pass	1.00924	1.00924	2.9901	IPC Normalized	-0.104911	-0.149951
CSF: 991	50	OID05092	P01587	Csf2	0.826087	Olink MOUSE EXPLORATORY	v.3801	Undefined	Pass	1.67046	1.67046	0.794405	IPC Normalized	-0.104911	-0.149951
CSF: 991	50	OID05093	P18340	Cxcl9	0.891304	Olink MOUSE EXPLORATORY	v.3801	Undefined	Pass	2.25405	2.25405	1.35263	IPC Normalized	-0.104911	-0.149951
CSF: 991	50	OID05094	P70236	Map2k6	0.282609	Olink MOUSE EXPLORATORY	v.3801	Undefined	Pass	2.27752	2.27752	2.21933	IPC Normalized	-0.104911	-0.149951
CSF: 991	50	OID05095	Q9R000	Itgb1bp2	0.956522	Olink MOUSE EXPLORATORY	v.3801	Undefined	Pass	1.66089	1.66089	0.187258	IPC Normalized	-0.104911	-0.149951
CSF: 991	50	OID05096	Q7TNI7	Il17f	0.956522	Olink MOUSE EXPLORATORY	v.3801	Undefined	Pass	1.5847	1.5847	0.441305	IPC Normalized	-0.104911	-0.149951
CSF: 991	50	OID05097	P10749	Il1b	0.934783	Olink MOUSE EXPLORATORY	v.3801	Undefined	Pass	2.53672	2.53672	1.24132	IPC Normalized	-0.104911	-0.149951
CSF: 991	50	OID05098	P70677	Casp3	0.804348	Olink MOUSE EXPLORATORY	v.3801	Undefined	Pass	4.05246	4.05246	1.65637	IPC Normalized	-0.104911	-0.149951
CSF: 991	50	OID05099	Q8R5A3	Apbb1ip	0.913043	Olink MOUSE EXPLORATORY	v.3801	Undefined	Pass	1.6765	1.6765	0.576617	IPC Normalized	-0.104911	-0.149951
CSF: 991	50	OID05100	O54775	Wisp1	0.0652174	Olink MOUSE EXPLORATORY	v.3801	Undefined	Pass	1.79834	1.79834	2.02487	IPC Normalized	-0.104911	-0.149951
CSF: 991	50	OID05101	P97326	Cdh6	0.826087	Olink MOUSE EXPLORATORY	v.3801	Undefined	Pass	1.5022	1.5022	0.643412	IPC Normalized	-0.104911	-0.149951
CSF: 991	50	OID05102	P31240	Pdgfb	0.847826	Olink MOUSE EXPLORATORY	v.3801	Undefined	Pass	3.05447	3.05447	2.5181	IPC Normalized	-0.104911	-0.149951
CSF: 991	50	OID05103	Q6ZQA6	Igsf3	0.913043	Olink MOUSE EXPLORATORY	v.3801	Undefined	Pass	3.42321	3.42321	2.27972	IPC Normalized	-0.104911	-0.149951
CSF: 991	50	OID05104	O88393	Tgfbr3	0.847826	Olink MOUSE EXPLORATORY	v.3801	Undefined	Pass	1.79362	1.79362	0.946127	IPC Normalized	-0.104911	-0.149951
CSF: 991	50	OID05105	P12850	Cxcl1	0	Olink MOUSE EXPLORATORY	v.3801	Undefined	Pass	3.34073	3.34073	7.52251	IPC Normalized	-0.104911	-0.149951
CSF: 991	50	OID05106	Q8BTW9	Pak4	0.869565	Olink MOUSE EXPLORATORY	v.3801	Undefined	Pass	1.92159	1.92159	0.4473	IPC Normalized	-0.104911	-0.149951
CSF: 991	50	OID05107	Q69Z26	Cntn4	0	Olink MOUSE EXPLORATORY	v.3801	Undefined	Pass	2.33835	2.33835	6.97049	IPC Normalized	-0.104911	-0.149951
CSF: 991	50	OID05108	Q9EQX0	Ghrl	0.826087	Olink MOUSE EXPLORATORY	v.3801	Undefined	Pass	2.85832	2.85832	1.8973	IPC Normalized	-0.104911	-0.149951
CSF: 991	50	OID05109	P11152	Lpl	0.956522	Olink MOUSE EXPLORATORY	v.3801	Undefined	Pass	2.4109	2.4109	0.69264	IPC Normalized	-0.104911	-0.149951
CSF: 991	50	OID05110	Q9EQC7	Fstl3	0	Olink MOUSE EXPLORATORY	v.3801	Undefined	Pass	2.15652	2.15652	2.75119	IPC Normalized	-0.104911	-0.149951
CSF: 991	50	OID05111	Q99KJ8	Dctn2	0.956522	Olink MOUSE EXPLORATORY	v.3801	Undefined	Pass	2.39832	2.39832	0.797342	IPC Normalized	-0.104911	-0.149951
CSF: 991	50	OID05112	P04401	Il5	1	Olink MOUSE EXPLORATORY	v.3801	Undefined	Pass	3.26966	3.26966	2.14087	IPC Normalized	-0.104911	-0.149951
CSF: 991	50	OID05113	Q8BX35	Eda2r	0	Olink MOUSE EXPLORATORY	v.3801	Undefined	Pass	1.6377	1.6377	4.14334	IPC Normalized	-0.104911	-0.149951
CSF: 991	50	OID05114	P20181	Ntf3	0.978261	Olink MOUSE EXPLORATORY	v.3801	Undefined	Pass	2.83892	2.83892	1.26107	IPC Normalized	-0.104911	-0.149951
CSF: 991	50	OID05115	O54907	Tnfsf12	0.0434783	Olink MOUSE EXPLORATORY	v.3801	Undefined	Pass	2.97723	2.97723	2.956	IPC Normalized	-0.104911	-0.149951
CSF: 991	50	OID05116	O89093	Ccl20	0.826087	Olink MOUSE EXPLORATORY	v.3801	Undefined	Pass	3.11866	3.11866	1.53614	IPC Normalized	-0.104911	-0.149951
CSF: 991	50	OID05117	P26323	Fli1	1	Olink MOUSE EXPLORATORY	v.3801	Undefined	Pass	3.66211	3.66211	2.83056	IPC Normalized	-0.104911	-0.149951
CSF: 991	50	OID05118	O89023	Tpp1	0	Olink MOUSE EXPLORATORY	v.3801	Undefined	Pass	2.45849	2.45849	4.73042	IPC Normalized	-0.104911	-0.149951
CSF: 991	50	OID05119	Q8BYI9	Tnr	0	Olink MOUSE EXPLORATORY	v.3801	Undefined	Pass	2.23797	2.23797	4.36796	IPC Normalized	-0.104911	-0.149951
CSF: 991	50	OID05120	P97946	Vegfd	0.934783	Olink MOUSE EXPLORATORY	v.3801	Undefined	Pass	1.83094	1.83094	0.683778	IPC Normalized	-0.104911	-0.149951
CSF: 991	50	OID05121	P11103	Parp1	0.652174	Olink MOUSE EXPLORATORY	v.3801	Undefined	Pass	2.01458	2.01458	0.617543	IPC Normalized	-0.104911	-0.149951
CSF: 991	50	OID05122	P06804	Tnf	0.978261	Olink MOUSE EXPLORATORY	v.3801	Undefined	Pass	1.3656	1.3656	-0.00365195	IPC Normalized	-0.104911	-0.149951
CSF: 961	51	OID05027	Q8R373	Clmp	0	Olink MOUSE EXPLORATORY	v.3801	Undefined	Pass	3.59187	3.59187	5.58019	IPC Normalized	-0.12359	-0.18382
CSF: 961	51	OID05028	O08746	Matn2	0	Olink MOUSE EXPLORATORY	v.3801	Undefined	Pass	2.06014	2.06014	4.87051	IPC Normalized	-0.12359	-0.18382
CSF: 961	51	OID05029	Q00493	Cpe	0	Olink MOUSE EXPLORATORY	v.3801	Undefined	Pass	3.30727	3.30727	8.62143	IPC Normalized	-0.12359	-0.18382
CSF: 961	51			Inc Ctrl 1	0.76087	Olink MOUSE EXPLORATORY	v.3801	Undefined	Pass	0.0231435	0.0231435	-0.0453596	IPC Normalized	-0.12359	-0.18382
CSF: 961	51	OID05031	P55095	Gcg	1	Olink MOUSE EXPLORATORY	v.3801	Undefined	Pass	2.50799	2.50799	1.07045	IPC Normalized	-0.12359	-0.18382
CSF: 961	51	OID05032	P48540	Gdnf	1	Olink MOUSE EXPLORATORY	v.3801	Undefined	Pass	3.63147	3.63147	2.39751	IPC Normalized	-0.12359	-0.18382
CSF: 961	51	OID05033	Q04736	Yes1	0.826087	Olink MOUSE EXPLORATORY	v.3801	Undefined	Pass	1.49447	1.49447	0.764561	IPC Normalized	-0.12359	-0.18382
CSF: 961	51	OID05034	Q62386	Il17a	0.956522	Olink MOUSE EXPLORATORY	v.3801	Undefined	Pass	2.03096	2.03096	1.03772	IPC Normalized	-0.12359	-0.18382
CSF: 961	51	OID05035	Q9R1E0	Foxo1	0.891304	Olink MOUSE EXPLORATORY	v.3801	Undefined	Pass	2.02334	2.02334	1.6637	IPC Normalized	-0.12359	-0.18382
CSF: 961	51	OID05036	O08712	Tnfrsf11b	0.130435	Olink MOUSE EXPLORATORY	v.3801	Undefined	Pass	2.50159	2.50159	3.00951	IPC Normalized	-0.12359	-0.18382
CSF: 961	51	OID05037	P04202	Tgfb1	0.891304	Olink MOUSE EXPLORATORY	v.3801	Undefined	Pass	2.1094	2.1094	1.59728	IPC Normalized	-0.12359	-0.18382
CSF: 961	51	OID05038	P47713	Pla2g4a	0.869565	Olink MOUSE EXPLORATORY	v.3801	Undefined	Pass	3.01572	3.01572	1.98388	IPC Normalized	-0.12359	-0.18382
CSF: 961	51	OID05039	P08505	Il6	0.956522	Olink MOUSE EXPLORATORY	v.3801	Undefined	Pass	3.10417	3.10417	2.16772	IPC Normalized	-0.12359	-0.18382
CSF: 961	51	OID05040	P99029	Prdx5	0.652174	Olink MOUSE EXPLORATORY	v.3801	Undefined	Pass	2.69276	2.69276	2.32983	IPC Normalized	-0.12359	-0.18382
CSF: 961	51	OID05041	P48030	Tgfa	0	Olink MOUSE EXPLORATORY	v.3801	Undefined	Pass	2.48807	2.48807	8.376	IPC Normalized	-0.12359	-0.18382
CSF: 961	51	OID05042	P30882	Ccl5	0.847826	Olink MOUSE EXPLORATORY	v.3801	Undefined	Pass	1.69808	1.69808	0.966832	IPC Normalized	-0.12359	-0.18382
CSF: 961	51	OID05043	P07321	Epo	0.0217391	Olink MOUSE EXPLORATORY	v.3801	Undefined	Pass	2.47825	2.47825	3.13603	IPC Normalized	-0.12359	-0.18382
CSF: 961	51	OID05044	O35625	Axin1	0.956522	Olink MOUSE EXPLORATORY	v.3801	Undefined	Pass	2.44753	2.44753	1.61941	IPC Normalized	-0.12359	-0.18382
CSF: 961	51			Ext Ctrl	0	Olink MOUSE EXPLORATORY	v.3801	Undefined	Pass	0	0	0	IPC Normalized	-0.12359	-0.18382
CSF: 961	51	OID05046	P47931	Fst	0	Olink MOUSE EXPLORATORY	v.3801	Undefined	Pass	2.04846	2.04846	4.5237	IPC Normalized	-0.12359	-0.18382
CSF: 961	51	OID05047	Q6PCX7	Rgma	0	Olink MOUSE EXPLORATORY	v.3801	Undefined	Pass	2.59638	2.59638	4.3251	IPC Normalized	-0.12359	-0.18382
CSF: 961	51	OID05048	P58058	Nadk	0.413043	Olink MOUSE EXPLORATORY	v.3801	Undefined	Pass	2.67945	2.67945	2.98779	IPC Normalized	-0.12359	-0.18382
CSF: 961	51	OID05049	P48787	Tnni3	0.869565	Olink MOUSE EXPLORATORY	v.3801	Undefined	Pass	2.50062	2.50062	1.57455	IPC Normalized	-0.12359	-0.18382
CSF: 961	51	OID05050	Q61982	Notch3	0.869565	Olink MOUSE EXPLORATORY	v.3801	Undefined	Pass	2.51665	2.51665	1.85666	IPC Normalized	-0.12359	-0.18382
CSF: 961	51	OID05051	Q9ERB0	Snap29	0.673913	Olink MOUSE EXPLORATORY	v.3801	Undefined	Pass	1.83982	1.83982	1.48555	IPC Normalized	-0.12359	-0.18382
CSF: 961	51	OID05052	P12960	Cntn1	0	Olink MOUSE EXPLORATORY	v.3801	Undefined	Pass	0.925531	0.925531	7.72576	IPC Normalized	-0.12359	-0.18382
CSF: 961	51	OID05053	Q9ER65	Clstn2	0.0434783	Olink MOUSE EXPLORATORY	v.3801	Undefined	Pass	3.71889	3.71889	5.11033	IPC Normalized	-0.12359	-0.18382
CSF: 961	51	OID05054	P07091	S100a4	0.913043	Olink MOUSE EXPLORATORY	v.3801	Undefined	Pass	2.36071	2.36071	1.60537	IPC Normalized	-0.12359	-0.18382
CSF: 961	51	OID05055	Q9D6N1	Ca13	0.73913	Olink MOUSE EXPLORATORY	v.3801	Undefined	Pass	1.76704	1.76704	1.02788	IPC Normalized	-0.12359	-0.18382
CSF: 961	51	OID05056	Q61865	Mia	0	Olink MOUSE EXPLORATORY	v.3801	Undefined	Pass	2.56528	2.56528	5.13419	IPC Normalized	-0.12359	-0.18382
CSF: 961	51	OID05057	Q8VCF1	Cant1	0.869565	Olink MOUSE EXPLORATORY	v.3801	Undefined	Pass	1.61892	1.61892	1.02555	IPC Normalized	-0.12359	-0.18382
CSF: 961	51	OID05058	P20826	Kitlg	0.934783	Olink MOUSE EXPLORATORY	v.3801	Undefined	Pass	2.3556	2.3556	1.50585	IPC Normalized	-0.12359	-0.18382
CSF: 961	51	OID05059	P97785	Gfra1	0	Olink MOUSE EXPLORATORY	v.3801	Undefined	Pass	1.49437	1.49437	3.04545	IPC Normalized	-0.12359	-0.18382
CSF: 961	51	OID05060	Q9DCL8	Ppp1r2	0.956522	Olink MOUSE EXPLORATORY	v.3801	Undefined	Pass	2.85732	2.85732	1.49095	IPC Normalized	-0.12359	-0.18382
CSF: 961	51	OID05061	Q9R1V7	Adam23	0.847826	Olink MOUSE EXPLORATORY	v.3801	Undefined	Pass	1.2689	1.2689	0.945165	IPC Normalized	-0.12359	-0.18382
CSF: 961	51	OID05062	Q9Z0T9	Itgb6	0.934783	Olink MOUSE EXPLORATORY	v.3801	Undefined	Pass	2.5637	2.5637	1.53012	IPC Normalized	-0.12359	-0.18382
CSF: 961	51	OID05063	P18406	Cyr61	0.891304	Olink MOUSE EXPLORATORY	v.3801	Undefined	Pass	3.30001	3.30001	2.48551	IPC Normalized	-0.12359	-0.18382
CSF: 961	51	OID05064	Q09163	Dlk1	0.282609	Olink MOUSE EXPLORATORY	v.3801	Undefined	Pass	3.56878	3.56878	3.58567	IPC Normalized	-0.12359	-0.18382
CSF: 961	51	OID05065	P30561	Ahr	0.913043	Olink MOUSE EXPLORATORY	v.3801	Undefined	Pass	2.73197	2.73197	1.57675	IPC Normalized	-0.12359	-0.18382
CSF: 961	51	OID05066	P10148	Ccl2	0	Olink MOUSE EXPLORATORY	v.3801	Undefined	Pass	2.43211	2.43211	9.64681	IPC Normalized	-0.12359	-0.18382
CSF: 961	51	OID05067	P17183	Eno2	0.0434783	Olink MOUSE EXPLORATORY	v.3801	Undefined	Pass	3.70124	3.70124	5.70757	IPC Normalized	-0.12359	-0.18382
CSF: 961	51	OID05068	Q8CGN5	Plin1	0.956522	Olink MOUSE EXPLORATORY	v.3801	Undefined	Pass	3.33492	3.33492	1.8362	IPC Normalized	-0.12359	-0.18382
CSF: 961	51	OID05069	Q7TQN3	Wfikkn2	0	Olink MOUSE EXPLORATORY	v.3801	Undefined	Pass	1.23091	1.23091	4.06531	IPC Normalized	-0.12359	-0.18382
CSF: 961	51	OID05070	Q8BLU0	Flrt2	0.76087	Olink MOUSE EXPLORATORY	v.3801	Undefined	Pass	3.70284	3.70284	2.77386	IPC Normalized	-0.12359	-0.18382
CSF: 961	51	OID05071	Q8BVI4	Qdpr	0.717391	Olink MOUSE EXPLORATORY	v.3801	Undefined	Pass	3.40911	3.40911	3.16502	IPC Normalized	-0.12359	-0.18382
CSF: 961	51			Inc Ctrl 2	0.695652	Olink MOUSE EXPLORATORY	v.3801	Undefined	Pass	-0.115737	-0.115737	-0.280974	IPC Normalized	-0.12359	-0.18382
CSF: 961	51			Det Ctrl	0.673913	Olink MOUSE EXPLORATORY	v.3801	Undefined	Pass	-0.0732222	-0.0732222	-0.29887	IPC Normalized	-0.12359	-0.18382
CSF: 961	51	OID05074	P25446	Fas	0	Olink MOUSE EXPLORATORY	v.3801	Undefined	Pass	1.92006	1.92006	2.7317	IPC Normalized	-0.12359	-0.18382
CSF: 961	51	OID05075	Q61527	Erbb4	0	Olink MOUSE EXPLORATORY	v.3801	Undefined	Pass	3.10051	3.10051	5.89419	IPC Normalized	-0.12359	-0.18382
CSF: 961	51	OID05076	Q8CD15	Riox2	0.652174	Olink MOUSE EXPLORATORY	v.3801	Undefined	Pass	2.51682	2.51682	2.40163	IPC Normalized	-0.12359	-0.18382
CSF: 961	51	OID05077	Q80UG2	Plxna4	0.956522	Olink MOUSE EXPLORATORY	v.3801	Undefined	Pass	2.80606	2.80606	1.6922	IPC Normalized	-0.12359	-0.18382
CSF: 961	51	OID05078	Q99JW5	Epcam	0.934783	Olink MOUSE EXPLORATORY	v.3801	Undefined	Pass	2.64801	2.64801	1.94314	IPC Normalized	-0.12359	-0.18382
CSF: 961	51	OID05079	P10855	Ccl3	0	Olink MOUSE EXPLORATORY	v.3801	Undefined	Pass	1.90299	1.90299	3.73843	IPC Normalized	-0.12359	-0.18382
CSF: 961	51	OID05080	Q9JLL0	Crim1	0.956522	Olink MOUSE EXPLORATORY	v.3801	Undefined	Pass	3.95313	3.95313	2.81801	IPC Normalized	-0.12359	-0.18382
CSF: 961	51	OID05081	Q9Z109	Vsig2	0.826087	Olink MOUSE EXPLORATORY	v.3801	Undefined	Pass	1.40428	1.40428	0.39562	IPC Normalized	-0.12359	-0.18382
CSF: 961	51	OID05082	Q08048	Hgf	0	Olink MOUSE EXPLORATORY	v.3801	Undefined	Pass	1.46213	1.46213	3.94378	IPC Normalized	-0.12359	-0.18382
CSF: 961	51	OID05083	Q4V9Z5	Sez6l2	0	Olink MOUSE EXPLORATORY	v.3801	Undefined	Pass	-0.686734	-0.686734	7.1226	IPC Normalized	-0.12359	-0.18382
CSF: 961	51	OID05084	P01582	Il1a	0.369565	Olink MOUSE EXPLORATORY	v.3801	Undefined	Pass	1.71365	1.71365	2.37651	IPC Normalized	-0.12359	-0.18382
CSF: 961	51	OID05085	Q8K4B4	Il23r	0.73913	Olink MOUSE EXPLORATORY	v.3801	Undefined	Pass	1.22264	1.22264	0.932301	IPC Normalized	-0.12359	-0.18382
CSF: 961	51	OID05086	Q61483	Dll1	0.804348	Olink MOUSE EXPLORATORY	v.3801	Undefined	Pass	1.1807	1.1807	0.702251	IPC Normalized	-0.12359	-0.18382
CSF: 961	51	OID05087	Q9CWS0	Ddah1	0.978261	Olink MOUSE EXPLORATORY	v.3801	Undefined	Pass	1.44049	1.44049	0.45829	IPC Normalized	-0.12359	-0.18382
CSF: 961	51	OID05088	P18893	Il10	0.934783	Olink MOUSE EXPLORATORY	v.3801	Undefined	Pass	2.65389	2.65389	1.87968	IPC Normalized	-0.12359	-0.18382
CSF: 961	51	OID05089	Q9CR75	Tnfrsf12a	0	Olink MOUSE EXPLORATORY	v.3801	Undefined	Pass	1.90152	1.90152	3.88487	IPC Normalized	-0.12359	-0.18382
CSF: 961	51	OID05090	Q61288	Acvrl1	0.26087	Olink MOUSE EXPLORATORY	v.3801	Undefined	Pass	2.50718	2.50718	2.66065	IPC Normalized	-0.12359	-0.18382
CSF: 961	51	OID05091	O89017	Lgmn	0	Olink MOUSE EXPLORATORY	v.3801	Undefined	Pass	1.00924	1.00924	3.62498	IPC Normalized	-0.12359	-0.18382
CSF: 961	51	OID05092	P01587	Csf2	0.826087	Olink MOUSE EXPLORATORY	v.3801	Undefined	Pass	1.67046	1.67046	1.24719	IPC Normalized	-0.12359	-0.18382
CSF: 961	51	OID05093	P18340	Cxcl9	0.891304	Olink MOUSE EXPLORATORY	v.3801	Undefined	Pass	2.25405	2.25405	1.61606	IPC Normalized	-0.12359	-0.18382
CSF: 961	51	OID05094	P70236	Map2k6	0.282609	Olink MOUSE EXPLORATORY	v.3801	Undefined	Pass	2.27752	2.27752	3.63601	IPC Normalized	-0.12359	-0.18382
CSF: 961	51	OID05095	Q9R000	Itgb1bp2	0.956522	Olink MOUSE EXPLORATORY	v.3801	Undefined	Pass	1.66089	1.66089	0.470708	IPC Normalized	-0.12359	-0.18382
CSF: 961	51	OID05096	Q7TNI7	Il17f	0.956522	Olink MOUSE EXPLORATORY	v.3801	Undefined	Pass	1.5847	1.5847	0.644586	IPC Normalized	-0.12359	-0.18382
CSF: 961	51	OID05097	P10749	Il1b	0.934783	Olink MOUSE EXPLORATORY	v.3801	Undefined	Pass	2.53672	2.53672	1.8655	IPC Normalized	-0.12359	-0.18382
CSF: 961	51	OID05098	P70677	Casp3	0.804348	Olink MOUSE EXPLORATORY	v.3801	Undefined	Pass	4.05246	4.05246	2.76325	IPC Normalized	-0.12359	-0.18382
CSF: 961	51	OID05099	Q8R5A3	Apbb1ip	0.913043	Olink MOUSE EXPLORATORY	v.3801	Undefined	Pass	1.6765	1.6765	1.03791	IPC Normalized	-0.12359	-0.18382
CSF: 961	51	OID05100	O54775	Wisp1	0.0652174	Olink MOUSE EXPLORATORY	v.3801	Undefined	Pass	1.79834	1.79834	2.42501	IPC Normalized	-0.12359	-0.18382
CSF: 961	51	OID05101	P97326	Cdh6	0.826087	Olink MOUSE EXPLORATORY	v.3801	Undefined	Pass	1.5022	1.5022	1.00982	IPC Normalized	-0.12359	-0.18382
CSF: 961	51	OID05102	P31240	Pdgfb	0.847826	Olink MOUSE EXPLORATORY	v.3801	Undefined	Pass	3.05447	3.05447	2.68512	IPC Normalized	-0.12359	-0.18382
CSF: 961	51	OID05103	Q6ZQA6	Igsf3	0.913043	Olink MOUSE EXPLORATORY	v.3801	Undefined	Pass	3.42321	3.42321	2.75488	IPC Normalized	-0.12359	-0.18382
CSF: 961	51	OID05104	O88393	Tgfbr3	0.847826	Olink MOUSE EXPLORATORY	v.3801	Undefined	Pass	1.79362	1.79362	1.16844	IPC Normalized	-0.12359	-0.18382
CSF: 961	51	OID05105	P12850	Cxcl1	0	Olink MOUSE EXPLORATORY	v.3801	Undefined	Pass	3.34073	3.34073	7.60115	IPC Normalized	-0.12359	-0.18382
CSF: 961	51	OID05106	Q8BTW9	Pak4	0.869565	Olink MOUSE EXPLORATORY	v.3801	Undefined	Pass	1.92159	1.92159	1.0994	IPC Normalized	-0.12359	-0.18382
CSF: 961	51	OID05107	Q69Z26	Cntn4	0	Olink MOUSE EXPLORATORY	v.3801	Undefined	Pass	2.33835	2.33835	8.00798	IPC Normalized	-0.12359	-0.18382
CSF: 961	51	OID05108	Q9EQX0	Ghrl	0.826087	Olink MOUSE EXPLORATORY	v.3801	Undefined	Pass	2.85832	2.85832	2.10849	IPC Normalized	-0.12359	-0.18382
CSF: 961	51	OID05109	P11152	Lpl	0.956522	Olink MOUSE EXPLORATORY	v.3801	Undefined	Pass	2.4109	2.4109	1.32446	IPC Normalized	-0.12359	-0.18382
CSF: 961	51	OID05110	Q9EQC7	Fstl3	0	Olink MOUSE EXPLORATORY	v.3801	Undefined	Pass	2.15652	2.15652	3.08198	IPC Normalized	-0.12359	-0.18382
CSF: 961	51	OID05111	Q99KJ8	Dctn2	0.956522	Olink MOUSE EXPLORATORY	v.3801	Undefined	Pass	2.39832	2.39832	1.23686	IPC Normalized	-0.12359	-0.18382
CSF: 961	51	OID05112	P04401	Il5	1	Olink MOUSE EXPLORATORY	v.3801	Undefined	Pass	3.26966	3.26966	1.42849	IPC Normalized	-0.12359	-0.18382
CSF: 961	51	OID05113	Q8BX35	Eda2r	0	Olink MOUSE EXPLORATORY	v.3801	Undefined	Pass	1.6377	1.6377	4.4316	IPC Normalized	-0.12359	-0.18382
CSF: 961	51	OID05114	P20181	Ntf3	0.978261	Olink MOUSE EXPLORATORY	v.3801	Undefined	Pass	2.83892	2.83892	1.86904	IPC Normalized	-0.12359	-0.18382
CSF: 961	51	OID05115	O54907	Tnfsf12	0.0434783	Olink MOUSE EXPLORATORY	v.3801	Undefined	Pass	2.97723	2.97723	3.56491	IPC Normalized	-0.12359	-0.18382
CSF: 961	51	OID05116	O89093	Ccl20	0.826087	Olink MOUSE EXPLORATORY	v.3801	Undefined	Pass	3.11866	3.11866	2.54127	IPC Normalized	-0.12359	-0.18382
CSF: 961	51	OID05117	P26323	Fli1	1	Olink MOUSE EXPLORATORY	v.3801	Undefined	Pass	3.66211	3.66211	2.42215	IPC Normalized	-0.12359	-0.18382
CSF: 961	51	OID05118	O89023	Tpp1	0	Olink MOUSE EXPLORATORY	v.3801	Undefined	Pass	2.45849	2.45849	5.58149	IPC Normalized	-0.12359	-0.18382
CSF: 961	51	OID05119	Q8BYI9	Tnr	0	Olink MOUSE EXPLORATORY	v.3801	Undefined	Pass	2.23797	2.23797	5.27345	IPC Normalized	-0.12359	-0.18382
CSF: 961	51	OID05120	P97946	Vegfd	0.934783	Olink MOUSE EXPLORATORY	v.3801	Undefined	Pass	1.83094	1.83094	1.14511	IPC Normalized	-0.12359	-0.18382
CSF: 961	51	OID05121	P11103	Parp1	0.652174	Olink MOUSE EXPLORATORY	v.3801	Undefined	Pass	2.01458	2.01458	1.71062	IPC Normalized	-0.12359	-0.18382
CSF: 961	51	OID05122	P06804	Tnf	0.978261	Olink MOUSE EXPLORATORY	v.3801	Undefined	Pass	1.3656	1.3656	0.578298	IPC Normalized	-0.12359	-0.18382
CSF: 1020	52	OID05027	Q8R373	Clmp	0	Olink MOUSE EXPLORATORY	v.3801	Undefined	Pass	3.59187	3.59187	4.69199	IPC Normalized	-0.15015	-0.12753
CSF: 1020	52	OID05028	O08746	Matn2	0	Olink MOUSE EXPLORATORY	v.3801	Undefined	Pass	2.06014	2.06014	4.46182	IPC Normalized	-0.15015	-0.12753
CSF: 1020	52	OID05029	Q00493	Cpe	0	Olink MOUSE EXPLORATORY	v.3801	Undefined	Pass	3.30727	3.30727	8.02615	IPC Normalized	-0.15015	-0.12753
CSF: 1020	52			Inc Ctrl 1	0.76087	Olink MOUSE EXPLORATORY	v.3801	Undefined	Pass	0.0231435	0.0231435	-0.0272303	IPC Normalized	-0.15015	-0.12753
CSF: 1020	52	OID05031	P55095	Gcg	1	Olink MOUSE EXPLORATORY	v.3801	Undefined	Pass	2.50799	2.50799	1.78317	IPC Normalized	-0.15015	-0.12753
CSF: 1020	52	OID05032	P48540	Gdnf	1	Olink MOUSE EXPLORATORY	v.3801	Undefined	Pass	3.63147	3.63147	3.07069	IPC Normalized	-0.15015	-0.12753
CSF: 1020	52	OID05033	Q04736	Yes1	0.826087	Olink MOUSE EXPLORATORY	v.3801	Undefined	Pass	1.49447	1.49447	1.40599	IPC Normalized	-0.15015	-0.12753
CSF: 1020	52	OID05034	Q62386	Il17a	0.956522	Olink MOUSE EXPLORATORY	v.3801	Undefined	Pass	2.03096	2.03096	1.49594	IPC Normalized	-0.15015	-0.12753
CSF: 1020	52	OID05035	Q9R1E0	Foxo1	0.891304	Olink MOUSE EXPLORATORY	v.3801	Undefined	Pass	2.02334	2.02334	1.96416	IPC Normalized	-0.15015	-0.12753
CSF: 1020	52	OID05036	O08712	Tnfrsf11b	0.130435	Olink MOUSE EXPLORATORY	v.3801	Undefined	Pass	2.50159	2.50159	3.04873	IPC Normalized	-0.15015	-0.12753
CSF: 1020	52	OID05037	P04202	Tgfb1	0.891304	Olink MOUSE EXPLORATORY	v.3801	Undefined	Pass	2.1094	2.1094	1.81916	IPC Normalized	-0.15015	-0.12753
CSF: 1020	52	OID05038	P47713	Pla2g4a	0.869565	Olink MOUSE EXPLORATORY	v.3801	Undefined	Pass	3.01572	3.01572	2.93527	IPC Normalized	-0.15015	-0.12753
CSF: 1020	52	OID05039	P08505	Il6	0.956522	Olink MOUSE EXPLORATORY	v.3801	Undefined	Pass	3.10417	3.10417	2.72087	IPC Normalized	-0.15015	-0.12753
CSF: 1020	52	OID05040	P99029	Prdx5	0.652174	Olink MOUSE EXPLORATORY	v.3801	Undefined	Pass	2.69276	2.69276	3.11329	IPC Normalized	-0.15015	-0.12753
CSF: 1020	52	OID05041	P48030	Tgfa	0	Olink MOUSE EXPLORATORY	v.3801	Undefined	Pass	2.48807	2.48807	7.75805	IPC Normalized	-0.15015	-0.12753
CSF: 1020	52	OID05042	P30882	Ccl5	0.847826	Olink MOUSE EXPLORATORY	v.3801	Undefined	Pass	1.69808	1.69808	1.63816	IPC Normalized	-0.15015	-0.12753
CSF: 1020	52	OID05043	P07321	Epo	0.0217391	Olink MOUSE EXPLORATORY	v.3801	Undefined	Pass	2.47825	2.47825	2.84497	IPC Normalized	-0.15015	-0.12753
CSF: 1020	52	OID05044	O35625	Axin1	0.956522	Olink MOUSE EXPLORATORY	v.3801	Undefined	Pass	2.44753	2.44753	2.31185	IPC Normalized	-0.15015	-0.12753
CSF: 1020	52			Ext Ctrl	0	Olink MOUSE EXPLORATORY	v.3801	Undefined	Pass	0	0	0	IPC Normalized	-0.15015	-0.12753
CSF: 1020	52	OID05046	P47931	Fst	0	Olink MOUSE EXPLORATORY	v.3801	Undefined	Pass	2.04846	2.04846	4.10276	IPC Normalized	-0.15015	-0.12753
CSF: 1020	52	OID05047	Q6PCX7	Rgma	0	Olink MOUSE EXPLORATORY	v.3801	Undefined	Pass	2.59638	2.59638	4.20634	IPC Normalized	-0.15015	-0.12753
CSF: 1020	52	OID05048	P58058	Nadk	0.413043	Olink MOUSE EXPLORATORY	v.3801	Undefined	Pass	2.67945	2.67945	3.41045	IPC Normalized	-0.15015	-0.12753
CSF: 1020	52	OID05049	P48787	Tnni3	0.869565	Olink MOUSE EXPLORATORY	v.3801	Undefined	Pass	2.50062	2.50062	2.25014	IPC Normalized	-0.15015	-0.12753
CSF: 1020	52	OID05050	Q61982	Notch3	0.869565	Olink MOUSE EXPLORATORY	v.3801	Undefined	Pass	2.51665	2.51665	1.94176	IPC Normalized	-0.15015	-0.12753
CSF: 1020	52	OID05051	Q9ERB0	Snap29	0.673913	Olink MOUSE EXPLORATORY	v.3801	Undefined	Pass	1.83982	1.83982	1.90917	IPC Normalized	-0.15015	-0.12753
CSF: 1020	52	OID05052	P12960	Cntn1	0	Olink MOUSE EXPLORATORY	v.3801	Undefined	Pass	0.925531	0.925531	7.10838	IPC Normalized	-0.15015	-0.12753
CSF: 1020	52	OID05053	Q9ER65	Clstn2	0.0434783	Olink MOUSE EXPLORATORY	v.3801	Undefined	Pass	3.71889	3.71889	4.94947	IPC Normalized	-0.15015	-0.12753
CSF: 1020	52	OID05054	P07091	S100a4	0.913043	Olink MOUSE EXPLORATORY	v.3801	Undefined	Pass	2.36071	2.36071	1.76256	IPC Normalized	-0.15015	-0.12753
CSF: 1020	52	OID05055	Q9D6N1	Ca13	0.73913	Olink MOUSE EXPLORATORY	v.3801	Undefined	Pass	1.76704	1.76704	1.77551	IPC Normalized	-0.15015	-0.12753
CSF: 1020	52	OID05056	Q61865	Mia	0	Olink MOUSE EXPLORATORY	v.3801	Undefined	Pass	2.56528	2.56528	5.29481	IPC Normalized	-0.15015	-0.12753
CSF: 1020	52	OID05057	Q8VCF1	Cant1	0.869565	Olink MOUSE EXPLORATORY	v.3801	Undefined	Pass	1.61892	1.61892	1.46715	IPC Normalized	-0.15015	-0.12753
CSF: 1020	52	OID05058	P20826	Kitlg	0.934783	Olink MOUSE EXPLORATORY	v.3801	Undefined	Pass	2.3556	2.3556	2.0629	IPC Normalized	-0.15015	-0.12753
CSF: 1020	52	OID05059	P97785	Gfra1	0	Olink MOUSE EXPLORATORY	v.3801	Undefined	Pass	1.49437	1.49437	2.91626	IPC Normalized	-0.15015	-0.12753
CSF: 1020	52	OID05060	Q9DCL8	Ppp1r2	0.956522	Olink MOUSE EXPLORATORY	v.3801	Undefined	Pass	2.85732	2.85732	2.39931	IPC Normalized	-0.15015	-0.12753
CSF: 1020	52	OID05061	Q9R1V7	Adam23	0.847826	Olink MOUSE EXPLORATORY	v.3801	Undefined	Pass	1.2689	1.2689	1.12573	IPC Normalized	-0.15015	-0.12753
CSF: 1020	52	OID05062	Q9Z0T9	Itgb6	0.934783	Olink MOUSE EXPLORATORY	v.3801	Undefined	Pass	2.5637	2.5637	1.67783	IPC Normalized	-0.15015	-0.12753
CSF: 1020	52	OID05063	P18406	Cyr61	0.891304	Olink MOUSE EXPLORATORY	v.3801	Undefined	Pass	3.30001	3.30001	2.96549	IPC Normalized	-0.15015	-0.12753
CSF: 1020	52	OID05064	Q09163	Dlk1	0.282609	Olink MOUSE EXPLORATORY	v.3801	Undefined	Pass	3.56878	3.56878	3.81785	IPC Normalized	-0.15015	-0.12753
CSF: 1020	52	OID05065	P30561	Ahr	0.913043	Olink MOUSE EXPLORATORY	v.3801	Undefined	Pass	2.73197	2.73197	2.29111	IPC Normalized	-0.15015	-0.12753
CSF: 1020	52	OID05066	P10148	Ccl2	0	Olink MOUSE EXPLORATORY	v.3801	Undefined	Pass	2.43211	2.43211	9.02909	IPC Normalized	-0.15015	-0.12753
CSF: 1020	52	OID05067	P17183	Eno2	0.0434783	Olink MOUSE EXPLORATORY	v.3801	Undefined	Pass	3.70124	3.70124	5.57228	IPC Normalized	-0.15015	-0.12753
CSF: 1020	52	OID05068	Q8CGN5	Plin1	0.956522	Olink MOUSE EXPLORATORY	v.3801	Undefined	Pass	3.33492	3.33492	2.38452	IPC Normalized	-0.15015	-0.12753
CSF: 1020	52	OID05069	Q7TQN3	Wfikkn2	0	Olink MOUSE EXPLORATORY	v.3801	Undefined	Pass	1.23091	1.23091	3.56594	IPC Normalized	-0.15015	-0.12753
CSF: 1020	52	OID05070	Q8BLU0	Flrt2	0.76087	Olink MOUSE EXPLORATORY	v.3801	Undefined	Pass	3.70284	3.70284	3.54692	IPC Normalized	-0.15015	-0.12753
CSF: 1020	52	OID05071	Q8BVI4	Qdpr	0.717391	Olink MOUSE EXPLORATORY	v.3801	Undefined	Pass	3.40911	3.40911	3.39535	IPC Normalized	-0.15015	-0.12753
CSF: 1020	52			Inc Ctrl 2	0.695652	Olink MOUSE EXPLORATORY	v.3801	Undefined	Pass	-0.115737	-0.115737	-0.307534	IPC Normalized	-0.15015	-0.12753
CSF: 1020	52			Det Ctrl	0.673913	Olink MOUSE EXPLORATORY	v.3801	Undefined	Pass	-0.0732222	-0.0732222	-0.242579	IPC Normalized	-0.15015	-0.12753
CSF: 1020	52	OID05074	P25446	Fas	0	Olink MOUSE EXPLORATORY	v.3801	Undefined	Pass	1.92006	1.92006	2.70296	IPC Normalized	-0.15015	-0.12753
CSF: 1020	52	OID05075	Q61527	Erbb4	0	Olink MOUSE EXPLORATORY	v.3801	Undefined	Pass	3.10051	3.10051	5.55094	IPC Normalized	-0.15015	-0.12753
CSF: 1020	52	OID05076	Q8CD15	Riox2	0.652174	Olink MOUSE EXPLORATORY	v.3801	Undefined	Pass	2.51682	2.51682	2.99888	IPC Normalized	-0.15015	-0.12753
CSF: 1020	52	OID05077	Q80UG2	Plxna4	0.956522	Olink MOUSE EXPLORATORY	v.3801	Undefined	Pass	2.80606	2.80606	2.42754	IPC Normalized	-0.15015	-0.12753
CSF: 1020	52	OID05078	Q99JW5	Epcam	0.934783	Olink MOUSE EXPLORATORY	v.3801	Undefined	Pass	2.64801	2.64801	1.84758	IPC Normalized	-0.15015	-0.12753
CSF: 1020	52	OID05079	P10855	Ccl3	0	Olink MOUSE EXPLORATORY	v.3801	Undefined	Pass	1.90299	1.90299	3.629	IPC Normalized	-0.15015	-0.12753
CSF: 1020	52	OID05080	Q9JLL0	Crim1	0.956522	Olink MOUSE EXPLORATORY	v.3801	Undefined	Pass	3.95313	3.95313	3.46858	IPC Normalized	-0.15015	-0.12753
CSF: 1020	52	OID05081	Q9Z109	Vsig2	0.826087	Olink MOUSE EXPLORATORY	v.3801	Undefined	Pass	1.40428	1.40428	1.0143	IPC Normalized	-0.15015	-0.12753
CSF: 1020	52	OID05082	Q08048	Hgf	0	Olink MOUSE EXPLORATORY	v.3801	Undefined	Pass	1.46213	1.46213	3.78902	IPC Normalized	-0.15015	-0.12753
CSF: 1020	52	OID05083	Q4V9Z5	Sez6l2	0	Olink MOUSE EXPLORATORY	v.3801	Undefined	Pass	-0.686734	-0.686734	6.41417	IPC Normalized	-0.15015	-0.12753
CSF: 1020	52	OID05084	P01582	Il1a	0.369565	Olink MOUSE EXPLORATORY	v.3801	Undefined	Pass	1.71365	1.71365	1.78636	IPC Normalized	-0.15015	-0.12753
CSF: 1020	52	OID05085	Q8K4B4	Il23r	0.73913	Olink MOUSE EXPLORATORY	v.3801	Undefined	Pass	1.22264	1.22264	0.943552	IPC Normalized	-0.15015	-0.12753
CSF: 1020	52	OID05086	Q61483	Dll1	0.804348	Olink MOUSE EXPLORATORY	v.3801	Undefined	Pass	1.1807	1.1807	1.08175	IPC Normalized	-0.15015	-0.12753
CSF: 1020	52	OID05087	Q9CWS0	Ddah1	0.978261	Olink MOUSE EXPLORATORY	v.3801	Undefined	Pass	1.44049	1.44049	1.00421	IPC Normalized	-0.15015	-0.12753
CSF: 1020	52	OID05088	P18893	Il10	0.934783	Olink MOUSE EXPLORATORY	v.3801	Undefined	Pass	2.65389	2.65389	2.51237	IPC Normalized	-0.15015	-0.12753
CSF: 1020	52	OID05089	Q9CR75	Tnfrsf12a	0	Olink MOUSE EXPLORATORY	v.3801	Undefined	Pass	1.90152	1.90152	3.48976	IPC Normalized	-0.15015	-0.12753
CSF: 1020	52	OID05090	Q61288	Acvrl1	0.26087	Olink MOUSE EXPLORATORY	v.3801	Undefined	Pass	2.50718	2.50718	2.92583	IPC Normalized	-0.15015	-0.12753
CSF: 1020	52	OID05091	O89017	Lgmn	0	Olink MOUSE EXPLORATORY	v.3801	Undefined	Pass	1.00924	1.00924	3.44153	IPC Normalized	-0.15015	-0.12753
CSF: 1020	52	OID05092	P01587	Csf2	0.826087	Olink MOUSE EXPLORATORY	v.3801	Undefined	Pass	1.67046	1.67046	1.33509	IPC Normalized	-0.15015	-0.12753
CSF: 1020	52	OID05093	P18340	Cxcl9	0.891304	Olink MOUSE EXPLORATORY	v.3801	Undefined	Pass	2.25405	2.25405	2.07424	IPC Normalized	-0.15015	-0.12753
CSF: 1020	52	OID05094	P70236	Map2k6	0.282609	Olink MOUSE EXPLORATORY	v.3801	Undefined	Pass	2.27752	2.27752	3.51945	IPC Normalized	-0.15015	-0.12753
CSF: 1020	52	OID05095	Q9R000	Itgb1bp2	0.956522	Olink MOUSE EXPLORATORY	v.3801	Undefined	Pass	1.66089	1.66089	1.20553	IPC Normalized	-0.15015	-0.12753
CSF: 1020	52	OID05096	Q7TNI7	Il17f	0.956522	Olink MOUSE EXPLORATORY	v.3801	Undefined	Pass	1.5847	1.5847	1.1758	IPC Normalized	-0.15015	-0.12753
CSF: 1020	52	OID05097	P10749	Il1b	0.934783	Olink MOUSE EXPLORATORY	v.3801	Undefined	Pass	2.53672	2.53672	2.03208	IPC Normalized	-0.15015	-0.12753
CSF: 1020	52	OID05098	P70677	Casp3	0.804348	Olink MOUSE EXPLORATORY	v.3801	Undefined	Pass	4.05246	4.05246	3.47306	IPC Normalized	-0.15015	-0.12753
CSF: 1020	52	OID05099	Q8R5A3	Apbb1ip	0.913043	Olink MOUSE EXPLORATORY	v.3801	Undefined	Pass	1.6765	1.6765	1.09048	IPC Normalized	-0.15015	-0.12753
CSF: 1020	52	OID05100	O54775	Wisp1	0.0652174	Olink MOUSE EXPLORATORY	v.3801	Undefined	Pass	1.79834	1.79834	2.08282	IPC Normalized	-0.15015	-0.12753
CSF: 1020	52	OID05101	P97326	Cdh6	0.826087	Olink MOUSE EXPLORATORY	v.3801	Undefined	Pass	1.5022	1.5022	1.30322	IPC Normalized	-0.15015	-0.12753
CSF: 1020	52	OID05102	P31240	Pdgfb	0.847826	Olink MOUSE EXPLORATORY	v.3801	Undefined	Pass	3.05447	3.05447	2.94797	IPC Normalized	-0.15015	-0.12753
CSF: 1020	52	OID05103	Q6ZQA6	Igsf3	0.913043	Olink MOUSE EXPLORATORY	v.3801	Undefined	Pass	3.42321	3.42321	2.99465	IPC Normalized	-0.15015	-0.12753
CSF: 1020	52	OID05104	O88393	Tgfbr3	0.847826	Olink MOUSE EXPLORATORY	v.3801	Undefined	Pass	1.79362	1.79362	1.29582	IPC Normalized	-0.15015	-0.12753
CSF: 1020	52	OID05105	P12850	Cxcl1	0	Olink MOUSE EXPLORATORY	v.3801	Undefined	Pass	3.34073	3.34073	7.72649	IPC Normalized	-0.15015	-0.12753
CSF: 1020	52	OID05106	Q8BTW9	Pak4	0.869565	Olink MOUSE EXPLORATORY	v.3801	Undefined	Pass	1.92159	1.92159	1.72297	IPC Normalized	-0.15015	-0.12753
CSF: 1020	52	OID05107	Q69Z26	Cntn4	0	Olink MOUSE EXPLORATORY	v.3801	Undefined	Pass	2.33835	2.33835	6.86966	IPC Normalized	-0.15015	-0.12753
CSF: 1020	52	OID05108	Q9EQX0	Ghrl	0.826087	Olink MOUSE EXPLORATORY	v.3801	Undefined	Pass	2.85832	2.85832	2.69315	IPC Normalized	-0.15015	-0.12753
CSF: 1020	52	OID05109	P11152	Lpl	0.956522	Olink MOUSE EXPLORATORY	v.3801	Undefined	Pass	2.4109	2.4109	1.88979	IPC Normalized	-0.15015	-0.12753
CSF: 1020	52	OID05110	Q9EQC7	Fstl3	0	Olink MOUSE EXPLORATORY	v.3801	Undefined	Pass	2.15652	2.15652	3.11228	IPC Normalized	-0.15015	-0.12753
CSF: 1020	52	OID05111	Q99KJ8	Dctn2	0.956522	Olink MOUSE EXPLORATORY	v.3801	Undefined	Pass	2.39832	2.39832	2.08089	IPC Normalized	-0.15015	-0.12753
CSF: 1020	52	OID05112	P04401	Il5	1	Olink MOUSE EXPLORATORY	v.3801	Undefined	Pass	3.26966	3.26966	1.81874	IPC Normalized	-0.15015	-0.12753
CSF: 1020	52	OID05113	Q8BX35	Eda2r	0	Olink MOUSE EXPLORATORY	v.3801	Undefined	Pass	1.6377	1.6377	4.33214	IPC Normalized	-0.15015	-0.12753
CSF: 1020	52	OID05114	P20181	Ntf3	0.978261	Olink MOUSE EXPLORATORY	v.3801	Undefined	Pass	2.83892	2.83892	2.3518	IPC Normalized	-0.15015	-0.12753
CSF: 1020	52	OID05115	O54907	Tnfsf12	0.0434783	Olink MOUSE EXPLORATORY	v.3801	Undefined	Pass	2.97723	2.97723	3.44979	IPC Normalized	-0.15015	-0.12753
CSF: 1020	52	OID05116	O89093	Ccl20	0.826087	Olink MOUSE EXPLORATORY	v.3801	Undefined	Pass	3.11866	3.11866	2.85612	IPC Normalized	-0.15015	-0.12753
CSF: 1020	52	OID05117	P26323	Fli1	1	Olink MOUSE EXPLORATORY	v.3801	Undefined	Pass	3.66211	3.66211	3.29753	IPC Normalized	-0.15015	-0.12753
CSF: 1020	52	OID05118	O89023	Tpp1	0	Olink MOUSE EXPLORATORY	v.3801	Undefined	Pass	2.45849	2.45849	5.24033	IPC Normalized	-0.15015	-0.12753
CSF: 1020	52	OID05119	Q8BYI9	Tnr	0	Olink MOUSE EXPLORATORY	v.3801	Undefined	Pass	2.23797	2.23797	4.43212	IPC Normalized	-0.15015	-0.12753
CSF: 1020	52	OID05120	P97946	Vegfd	0.934783	Olink MOUSE EXPLORATORY	v.3801	Undefined	Pass	1.83094	1.83094	1.27711	IPC Normalized	-0.15015	-0.12753
CSF: 1020	52	OID05121	P11103	Parp1	0.652174	Olink MOUSE EXPLORATORY	v.3801	Undefined	Pass	2.01458	2.01458	2.21934	IPC Normalized	-0.15015	-0.12753
CSF: 1020	52	OID05122	P06804	Tnf	0.978261	Olink MOUSE EXPLORATORY	v.3801	Undefined	Pass	1.3656	1.3656	1.13932	IPC Normalized	-0.15015	-0.12753
CSF: 1037	53	OID05027	Q8R373	Clmp	0	Olink MOUSE EXPLORATORY	v.3801	Undefined	Pass	3.59187	3.59187	4.8703	IPC Normalized	-0.0996199	-0.0212798
CSF: 1037	53	OID05028	O08746	Matn2	0	Olink MOUSE EXPLORATORY	v.3801	Undefined	Pass	2.06014	2.06014	3.81263	IPC Normalized	-0.0996199	-0.0212798
CSF: 1037	53	OID05029	Q00493	Cpe	0	Olink MOUSE EXPLORATORY	v.3801	Undefined	Pass	3.30727	3.30727	8.28767	IPC Normalized	-0.0996199	-0.0212798
CSF: 1037	53			Inc Ctrl 1	0.76087	Olink MOUSE EXPLORATORY	v.3801	Undefined	Pass	0.0231435	0.0231435	0.0203695	IPC Normalized	-0.0996199	-0.0212798
CSF: 1037	53	OID05031	P55095	Gcg	1	Olink MOUSE EXPLORATORY	v.3801	Undefined	Pass	2.50799	2.50799	1.51099	IPC Normalized	-0.0996199	-0.0212798
CSF: 1037	53	OID05032	P48540	Gdnf	1	Olink MOUSE EXPLORATORY	v.3801	Undefined	Pass	3.63147	3.63147	2.95745	IPC Normalized	-0.0996199	-0.0212798
CSF: 1037	53	OID05033	Q04736	Yes1	0.826087	Olink MOUSE EXPLORATORY	v.3801	Undefined	Pass	1.49447	1.49447	1.52218	IPC Normalized	-0.0996199	-0.0212798
CSF: 1037	53	OID05034	Q62386	Il17a	0.956522	Olink MOUSE EXPLORATORY	v.3801	Undefined	Pass	2.03096	2.03096	1.37136	IPC Normalized	-0.0996199	-0.0212798
CSF: 1037	53	OID05035	Q9R1E0	Foxo1	0.891304	Olink MOUSE EXPLORATORY	v.3801	Undefined	Pass	2.02334	2.02334	1.85507	IPC Normalized	-0.0996199	-0.0212798
CSF: 1037	53	OID05036	O08712	Tnfrsf11b	0.130435	Olink MOUSE EXPLORATORY	v.3801	Undefined	Pass	2.50159	2.50159	3.36532	IPC Normalized	-0.0996199	-0.0212798
CSF: 1037	53	OID05037	P04202	Tgfb1	0.891304	Olink MOUSE EXPLORATORY	v.3801	Undefined	Pass	2.1094	2.1094	1.71626	IPC Normalized	-0.0996199	-0.0212798
CSF: 1037	53	OID05038	P47713	Pla2g4a	0.869565	Olink MOUSE EXPLORATORY	v.3801	Undefined	Pass	3.01572	3.01572	2.63173	IPC Normalized	-0.0996199	-0.0212798
CSF: 1037	53	OID05039	P08505	Il6	0.956522	Olink MOUSE EXPLORATORY	v.3801	Undefined	Pass	3.10417	3.10417	2.4675	IPC Normalized	-0.0996199	-0.0212798
CSF: 1037	53	OID05040	P99029	Prdx5	0.652174	Olink MOUSE EXPLORATORY	v.3801	Undefined	Pass	2.69276	2.69276	2.86491	IPC Normalized	-0.0996199	-0.0212798
CSF: 1037	53	OID05041	P48030	Tgfa	0	Olink MOUSE EXPLORATORY	v.3801	Undefined	Pass	2.48807	2.48807	8.11232	IPC Normalized	-0.0996199	-0.0212798
CSF: 1037	53	OID05042	P30882	Ccl5	0.847826	Olink MOUSE EXPLORATORY	v.3801	Undefined	Pass	1.69808	1.69808	1.43078	IPC Normalized	-0.0996199	-0.0212798
CSF: 1037	53	OID05043	P07321	Epo	0.0217391	Olink MOUSE EXPLORATORY	v.3801	Undefined	Pass	2.47825	2.47825	2.68187	IPC Normalized	-0.0996199	-0.0212798
CSF: 1037	53	OID05044	O35625	Axin1	0.956522	Olink MOUSE EXPLORATORY	v.3801	Undefined	Pass	2.44753	2.44753	2.10188	IPC Normalized	-0.0996199	-0.0212798
CSF: 1037	53			Ext Ctrl	0	Olink MOUSE EXPLORATORY	v.3801	Undefined	Pass	0	0	0	IPC Normalized	-0.0996199	-0.0212798
CSF: 1037	53	OID05046	P47931	Fst	0	Olink MOUSE EXPLORATORY	v.3801	Undefined	Pass	2.04846	2.04846	4.56212	IPC Normalized	-0.0996199	-0.0212798
CSF: 1037	53	OID05047	Q6PCX7	Rgma	0	Olink MOUSE EXPLORATORY	v.3801	Undefined	Pass	2.59638	2.59638	4.16263	IPC Normalized	-0.0996199	-0.0212798
CSF: 1037	53	OID05048	P58058	Nadk	0.413043	Olink MOUSE EXPLORATORY	v.3801	Undefined	Pass	2.67945	2.67945	3.59467	IPC Normalized	-0.0996199	-0.0212798
CSF: 1037	53	OID05049	P48787	Tnni3	0.869565	Olink MOUSE EXPLORATORY	v.3801	Undefined	Pass	2.50062	2.50062	2.24499	IPC Normalized	-0.0996199	-0.0212798
CSF: 1037	53	OID05050	Q61982	Notch3	0.869565	Olink MOUSE EXPLORATORY	v.3801	Undefined	Pass	2.51665	2.51665	1.5259	IPC Normalized	-0.0996199	-0.0212798
CSF: 1037	53	OID05051	Q9ERB0	Snap29	0.673913	Olink MOUSE EXPLORATORY	v.3801	Undefined	Pass	1.83982	1.83982	2.08007	IPC Normalized	-0.0996199	-0.0212798
CSF: 1037	53	OID05052	P12960	Cntn1	0	Olink MOUSE EXPLORATORY	v.3801	Undefined	Pass	0.925531	0.925531	7.34873	IPC Normalized	-0.0996199	-0.0212798
CSF: 1037	53	OID05053	Q9ER65	Clstn2	0.0434783	Olink MOUSE EXPLORATORY	v.3801	Undefined	Pass	3.71889	3.71889	4.93774	IPC Normalized	-0.0996199	-0.0212798
CSF: 1037	53	OID05054	P07091	S100a4	0.913043	Olink MOUSE EXPLORATORY	v.3801	Undefined	Pass	2.36071	2.36071	2.10477	IPC Normalized	-0.0996199	-0.0212798
CSF: 1037	53	OID05055	Q9D6N1	Ca13	0.73913	Olink MOUSE EXPLORATORY	v.3801	Undefined	Pass	1.76704	1.76704	1.68529	IPC Normalized	-0.0996199	-0.0212798
CSF: 1037	53	OID05056	Q61865	Mia	0	Olink MOUSE EXPLORATORY	v.3801	Undefined	Pass	2.56528	2.56528	5.31166	IPC Normalized	-0.0996199	-0.0212798
CSF: 1037	53	OID05057	Q8VCF1	Cant1	0.869565	Olink MOUSE EXPLORATORY	v.3801	Undefined	Pass	1.61892	1.61892	1.04848	IPC Normalized	-0.0996199	-0.0212798
CSF: 1037	53	OID05058	P20826	Kitlg	0.934783	Olink MOUSE EXPLORATORY	v.3801	Undefined	Pass	2.3556	2.3556	2.00088	IPC Normalized	-0.0996199	-0.0212798
CSF: 1037	53	OID05059	P97785	Gfra1	0	Olink MOUSE EXPLORATORY	v.3801	Undefined	Pass	1.49437	1.49437	3.01691	IPC Normalized	-0.0996199	-0.0212798
CSF: 1037	53	OID05060	Q9DCL8	Ppp1r2	0.956522	Olink MOUSE EXPLORATORY	v.3801	Undefined	Pass	2.85732	2.85732	1.80128	IPC Normalized	-0.0996199	-0.0212798
CSF: 1037	53	OID05061	Q9R1V7	Adam23	0.847826	Olink MOUSE EXPLORATORY	v.3801	Undefined	Pass	1.2689	1.2689	1.07405	IPC Normalized	-0.0996199	-0.0212798
CSF: 1037	53	OID05062	Q9Z0T9	Itgb6	0.934783	Olink MOUSE EXPLORATORY	v.3801	Undefined	Pass	2.5637	2.5637	2.14777	IPC Normalized	-0.0996199	-0.0212798
CSF: 1037	53	OID05063	P18406	Cyr61	0.891304	Olink MOUSE EXPLORATORY	v.3801	Undefined	Pass	3.30001	3.30001	2.69099	IPC Normalized	-0.0996199	-0.0212798
CSF: 1037	53	OID05064	Q09163	Dlk1	0.282609	Olink MOUSE EXPLORATORY	v.3801	Undefined	Pass	3.56878	3.56878	3.98937	IPC Normalized	-0.0996199	-0.0212798
CSF: 1037	53	OID05065	P30561	Ahr	0.913043	Olink MOUSE EXPLORATORY	v.3801	Undefined	Pass	2.73197	2.73197	2.35975	IPC Normalized	-0.0996199	-0.0212798
CSF: 1037	53	OID05066	P10148	Ccl2	0	Olink MOUSE EXPLORATORY	v.3801	Undefined	Pass	2.43211	2.43211	9.39131	IPC Normalized	-0.0996199	-0.0212798
CSF: 1037	53	OID05067	P17183	Eno2	0.0434783	Olink MOUSE EXPLORATORY	v.3801	Undefined	Pass	3.70124	3.70124	5.21888	IPC Normalized	-0.0996199	-0.0212798
CSF: 1037	53	OID05068	Q8CGN5	Plin1	0.956522	Olink MOUSE EXPLORATORY	v.3801	Undefined	Pass	3.33492	3.33492	2.1514	IPC Normalized	-0.0996199	-0.0212798
CSF: 1037	53	OID05069	Q7TQN3	Wfikkn2	0	Olink MOUSE EXPLORATORY	v.3801	Undefined	Pass	1.23091	1.23091	4.07546	IPC Normalized	-0.0996199	-0.0212798
CSF: 1037	53	OID05070	Q8BLU0	Flrt2	0.76087	Olink MOUSE EXPLORATORY	v.3801	Undefined	Pass	3.70284	3.70284	3.67413	IPC Normalized	-0.0996199	-0.0212798
CSF: 1037	53	OID05071	Q8BVI4	Qdpr	0.717391	Olink MOUSE EXPLORATORY	v.3801	Undefined	Pass	3.40911	3.40911	3.30915	IPC Normalized	-0.0996199	-0.0212798
CSF: 1037	53			Inc Ctrl 2	0.695652	Olink MOUSE EXPLORATORY	v.3801	Undefined	Pass	-0.115737	-0.115737	-0.257003	IPC Normalized	-0.0996199	-0.0212798
CSF: 1037	53			Det Ctrl	0.673913	Olink MOUSE EXPLORATORY	v.3801	Undefined	Pass	-0.0732222	-0.0732222	-0.136329	IPC Normalized	-0.0996199	-0.0212798
CSF: 1037	53	OID05074	P25446	Fas	0	Olink MOUSE EXPLORATORY	v.3801	Undefined	Pass	1.92006	1.92006	2.56974	IPC Normalized	-0.0996199	-0.0212798
CSF: 1037	53	OID05075	Q61527	Erbb4	0	Olink MOUSE EXPLORATORY	v.3801	Undefined	Pass	3.10051	3.10051	5.57274	IPC Normalized	-0.0996199	-0.0212798
CSF: 1037	53	OID05076	Q8CD15	Riox2	0.652174	Olink MOUSE EXPLORATORY	v.3801	Undefined	Pass	2.51682	2.51682	2.67326	IPC Normalized	-0.0996199	-0.0212798
CSF: 1037	53	OID05077	Q80UG2	Plxna4	0.956522	Olink MOUSE EXPLORATORY	v.3801	Undefined	Pass	2.80606	2.80606	2.40526	IPC Normalized	-0.0996199	-0.0212798
CSF: 1037	53	OID05078	Q99JW5	Epcam	0.934783	Olink MOUSE EXPLORATORY	v.3801	Undefined	Pass	2.64801	2.64801	1.90657	IPC Normalized	-0.0996199	-0.0212798
CSF: 1037	53	OID05079	P10855	Ccl3	0	Olink MOUSE EXPLORATORY	v.3801	Undefined	Pass	1.90299	1.90299	2.78716	IPC Normalized	-0.0996199	-0.0212798
CSF: 1037	53	OID05080	Q9JLL0	Crim1	0.956522	Olink MOUSE EXPLORATORY	v.3801	Undefined	Pass	3.95313	3.95313	3.39494	IPC Normalized	-0.0996199	-0.0212798
CSF: 1037	53	OID05081	Q9Z109	Vsig2	0.826087	Olink MOUSE EXPLORATORY	v.3801	Undefined	Pass	1.40428	1.40428	0.652138	IPC Normalized	-0.0996199	-0.0212798
CSF: 1037	53	OID05082	Q08048	Hgf	0	Olink MOUSE EXPLORATORY	v.3801	Undefined	Pass	1.46213	1.46213	3.22238	IPC Normalized	-0.0996199	-0.0212798
CSF: 1037	53	OID05083	Q4V9Z5	Sez6l2	0	Olink MOUSE EXPLORATORY	v.3801	Undefined	Pass	-0.686734	-0.686734	6.73803	IPC Normalized	-0.0996199	-0.0212798
CSF: 1037	53	OID05084	P01582	Il1a	0.369565	Olink MOUSE EXPLORATORY	v.3801	Undefined	Pass	1.71365	1.71365	2.24834	IPC Normalized	-0.0996199	-0.0212798
CSF: 1037	53	OID05085	Q8K4B4	Il23r	0.73913	Olink MOUSE EXPLORATORY	v.3801	Undefined	Pass	1.22264	1.22264	0.942781	IPC Normalized	-0.0996199	-0.0212798
CSF: 1037	53	OID05086	Q61483	Dll1	0.804348	Olink MOUSE EXPLORATORY	v.3801	Undefined	Pass	1.1807	1.1807	1.07448	IPC Normalized	-0.0996199	-0.0212798
CSF: 1037	53	OID05087	Q9CWS0	Ddah1	0.978261	Olink MOUSE EXPLORATORY	v.3801	Undefined	Pass	1.44049	1.44049	0.7058	IPC Normalized	-0.0996199	-0.0212798
CSF: 1037	53	OID05088	P18893	Il10	0.934783	Olink MOUSE EXPLORATORY	v.3801	Undefined	Pass	2.65389	2.65389	2.10621	IPC Normalized	-0.0996199	-0.0212798
CSF: 1037	53	OID05089	Q9CR75	Tnfrsf12a	0	Olink MOUSE EXPLORATORY	v.3801	Undefined	Pass	1.90152	1.90152	3.5293	IPC Normalized	-0.0996199	-0.0212798
CSF: 1037	53	OID05090	Q61288	Acvrl1	0.26087	Olink MOUSE EXPLORATORY	v.3801	Undefined	Pass	2.50718	2.50718	2.73263	IPC Normalized	-0.0996199	-0.0212798
CSF: 1037	53	OID05091	O89017	Lgmn	0	Olink MOUSE EXPLORATORY	v.3801	Undefined	Pass	1.00924	1.00924	3.63309	IPC Normalized	-0.0996199	-0.0212798
CSF: 1037	53	OID05092	P01587	Csf2	0.826087	Olink MOUSE EXPLORATORY	v.3801	Undefined	Pass	1.67046	1.67046	1.39157	IPC Normalized	-0.0996199	-0.0212798
CSF: 1037	53	OID05093	P18340	Cxcl9	0.891304	Olink MOUSE EXPLORATORY	v.3801	Undefined	Pass	2.25405	2.25405	1.79761	IPC Normalized	-0.0996199	-0.0212798
CSF: 1037	53	OID05094	P70236	Map2k6	0.282609	Olink MOUSE EXPLORATORY	v.3801	Undefined	Pass	2.27752	2.27752	4.62411	IPC Normalized	-0.0996199	-0.0212798
CSF: 1037	53	OID05095	Q9R000	Itgb1bp2	0.956522	Olink MOUSE EXPLORATORY	v.3801	Undefined	Pass	1.66089	1.66089	1.05467	IPC Normalized	-0.0996199	-0.0212798
CSF: 1037	53	OID05096	Q7TNI7	Il17f	0.956522	Olink MOUSE EXPLORATORY	v.3801	Undefined	Pass	1.5847	1.5847	1.27942	IPC Normalized	-0.0996199	-0.0212798
CSF: 1037	53	OID05097	P10749	Il1b	0.934783	Olink MOUSE EXPLORATORY	v.3801	Undefined	Pass	2.53672	2.53672	1.93748	IPC Normalized	-0.0996199	-0.0212798
CSF: 1037	53	OID05098	P70677	Casp3	0.804348	Olink MOUSE EXPLORATORY	v.3801	Undefined	Pass	4.05246	4.05246	3.43967	IPC Normalized	-0.0996199	-0.0212798
CSF: 1037	53	OID05099	Q8R5A3	Apbb1ip	0.913043	Olink MOUSE EXPLORATORY	v.3801	Undefined	Pass	1.6765	1.6765	1.28614	IPC Normalized	-0.0996199	-0.0212798
CSF: 1037	53	OID05100	O54775	Wisp1	0.0652174	Olink MOUSE EXPLORATORY	v.3801	Undefined	Pass	1.79834	1.79834	1.99219	IPC Normalized	-0.0996199	-0.0212798
CSF: 1037	53	OID05101	P97326	Cdh6	0.826087	Olink MOUSE EXPLORATORY	v.3801	Undefined	Pass	1.5022	1.5022	1.19199	IPC Normalized	-0.0996199	-0.0212798
CSF: 1037	53	OID05102	P31240	Pdgfb	0.847826	Olink MOUSE EXPLORATORY	v.3801	Undefined	Pass	3.05447	3.05447	2.76772	IPC Normalized	-0.0996199	-0.0212798
CSF: 1037	53	OID05103	Q6ZQA6	Igsf3	0.913043	Olink MOUSE EXPLORATORY	v.3801	Undefined	Pass	3.42321	3.42321	2.93965	IPC Normalized	-0.0996199	-0.0212798
CSF: 1037	53	OID05104	O88393	Tgfbr3	0.847826	Olink MOUSE EXPLORATORY	v.3801	Undefined	Pass	1.79362	1.79362	1.63775	IPC Normalized	-0.0996199	-0.0212798
CSF: 1037	53	OID05105	P12850	Cxcl1	0	Olink MOUSE EXPLORATORY	v.3801	Undefined	Pass	3.34073	3.34073	7.71814	IPC Normalized	-0.0996199	-0.0212798
CSF: 1037	53	OID05106	Q8BTW9	Pak4	0.869565	Olink MOUSE EXPLORATORY	v.3801	Undefined	Pass	1.92159	1.92159	1.501	IPC Normalized	-0.0996199	-0.0212798
CSF: 1037	53	OID05107	Q69Z26	Cntn4	0	Olink MOUSE EXPLORATORY	v.3801	Undefined	Pass	2.33835	2.33835	7.05615	IPC Normalized	-0.0996199	-0.0212798
CSF: 1037	53	OID05108	Q9EQX0	Ghrl	0.826087	Olink MOUSE EXPLORATORY	v.3801	Undefined	Pass	2.85832	2.85832	2.57662	IPC Normalized	-0.0996199	-0.0212798
CSF: 1037	53	OID05109	P11152	Lpl	0.956522	Olink MOUSE EXPLORATORY	v.3801	Undefined	Pass	2.4109	2.4109	1.63277	IPC Normalized	-0.0996199	-0.0212798
CSF: 1037	53	OID05110	Q9EQC7	Fstl3	0	Olink MOUSE EXPLORATORY	v.3801	Undefined	Pass	2.15652	2.15652	3.24184	IPC Normalized	-0.0996199	-0.0212798
CSF: 1037	53	OID05111	Q99KJ8	Dctn2	0.956522	Olink MOUSE EXPLORATORY	v.3801	Undefined	Pass	2.39832	2.39832	2.11542	IPC Normalized	-0.0996199	-0.0212798
CSF: 1037	53	OID05112	P04401	Il5	1	Olink MOUSE EXPLORATORY	v.3801	Undefined	Pass	3.26966	3.26966	1.76958	IPC Normalized	-0.0996199	-0.0212798
CSF: 1037	53	OID05113	Q8BX35	Eda2r	0	Olink MOUSE EXPLORATORY	v.3801	Undefined	Pass	1.6377	1.6377	4.39888	IPC Normalized	-0.0996199	-0.0212798
CSF: 1037	53	OID05114	P20181	Ntf3	0.978261	Olink MOUSE EXPLORATORY	v.3801	Undefined	Pass	2.83892	2.83892	2.24648	IPC Normalized	-0.0996199	-0.0212798
CSF: 1037	53	OID05115	O54907	Tnfsf12	0.0434783	Olink MOUSE EXPLORATORY	v.3801	Undefined	Pass	2.97723	2.97723	3.46456	IPC Normalized	-0.0996199	-0.0212798
CSF: 1037	53	OID05116	O89093	Ccl20	0.826087	Olink MOUSE EXPLORATORY	v.3801	Undefined	Pass	3.11866	3.11866	2.77155	IPC Normalized	-0.0996199	-0.0212798
CSF: 1037	53	OID05117	P26323	Fli1	1	Olink MOUSE EXPLORATORY	v.3801	Undefined	Pass	3.66211	3.66211	2.93649	IPC Normalized	-0.0996199	-0.0212798
CSF: 1037	53	OID05118	O89023	Tpp1	0	Olink MOUSE EXPLORATORY	v.3801	Undefined	Pass	2.45849	2.45849	4.82676	IPC Normalized	-0.0996199	-0.0212798
CSF: 1037	53	OID05119	Q8BYI9	Tnr	0	Olink MOUSE EXPLORATORY	v.3801	Undefined	Pass	2.23797	2.23797	4.26706	IPC Normalized	-0.0996199	-0.0212798
CSF: 1037	53	OID05120	P97946	Vegfd	0.934783	Olink MOUSE EXPLORATORY	v.3801	Undefined	Pass	1.83094	1.83094	1.0823	IPC Normalized	-0.0996199	-0.0212798
CSF: 1037	53	OID05121	P11103	Parp1	0.652174	Olink MOUSE EXPLORATORY	v.3801	Undefined	Pass	2.01458	2.01458	2.01396	IPC Normalized	-0.0996199	-0.0212798
CSF: 1037	53	OID05122	P06804	Tnf	0.978261	Olink MOUSE EXPLORATORY	v.3801	Undefined	Pass	1.3656	1.3656	1.0825	IPC Normalized	-0.0996199	-0.0212798
CSF: 956	54	OID05027	Q8R373	Clmp	0	Olink MOUSE EXPLORATORY	v.3801	Undefined	Pass	3.59187	3.59187	4.77491	IPC Normalized	-0.11545	-0.00270987
CSF: 956	54	OID05028	O08746	Matn2	0	Olink MOUSE EXPLORATORY	v.3801	Undefined	Pass	2.06014	2.06014	5.16673	IPC Normalized	-0.11545	-0.00270987
CSF: 956	54	OID05029	Q00493	Cpe	0	Olink MOUSE EXPLORATORY	v.3801	Undefined	Pass	3.30727	3.30727	8.53219	IPC Normalized	-0.11545	-0.00270987
CSF: 956	54			Inc Ctrl 1	0.76087	Olink MOUSE EXPLORATORY	v.3801	Undefined	Pass	0.0231435	0.0231435	0.0234299	IPC Normalized	-0.11545	-0.00270987
CSF: 956	54	OID05031	P55095	Gcg	1	Olink MOUSE EXPLORATORY	v.3801	Undefined	Pass	2.50799	2.50799	0.88159	IPC Normalized	-0.11545	-0.00270987
CSF: 956	54	OID05032	P48540	Gdnf	1	Olink MOUSE EXPLORATORY	v.3801	Undefined	Pass	3.63147	3.63147	2.29183	IPC Normalized	-0.11545	-0.00270987
CSF: 956	54	OID05033	Q04736	Yes1	0.826087	Olink MOUSE EXPLORATORY	v.3801	Undefined	Pass	1.49447	1.49447	0.897561	IPC Normalized	-0.11545	-0.00270987
CSF: 956	54	OID05034	Q62386	Il17a	0.956522	Olink MOUSE EXPLORATORY	v.3801	Undefined	Pass	2.03096	2.03096	1.05278	IPC Normalized	-0.11545	-0.00270987
CSF: 956	54	OID05035	Q9R1E0	Foxo1	0.891304	Olink MOUSE EXPLORATORY	v.3801	Undefined	Pass	2.02334	2.02334	1.34119	IPC Normalized	-0.11545	-0.00270987
CSF: 956	54	OID05036	O08712	Tnfrsf11b	0.130435	Olink MOUSE EXPLORATORY	v.3801	Undefined	Pass	2.50159	2.50159	2.85277	IPC Normalized	-0.11545	-0.00270987
CSF: 956	54	OID05037	P04202	Tgfb1	0.891304	Olink MOUSE EXPLORATORY	v.3801	Undefined	Pass	2.1094	2.1094	1.68737	IPC Normalized	-0.11545	-0.00270987
CSF: 956	54	OID05038	P47713	Pla2g4a	0.869565	Olink MOUSE EXPLORATORY	v.3801	Undefined	Pass	3.01572	3.01572	1.90954	IPC Normalized	-0.11545	-0.00270987
CSF: 956	54	OID05039	P08505	Il6	0.956522	Olink MOUSE EXPLORATORY	v.3801	Undefined	Pass	3.10417	3.10417	2.10188	IPC Normalized	-0.11545	-0.00270987
CSF: 956	54	OID05040	P99029	Prdx5	0.652174	Olink MOUSE EXPLORATORY	v.3801	Undefined	Pass	2.69276	2.69276	2.0793	IPC Normalized	-0.11545	-0.00270987
CSF: 956	54	OID05041	P48030	Tgfa	0	Olink MOUSE EXPLORATORY	v.3801	Undefined	Pass	2.48807	2.48807	7.60951	IPC Normalized	-0.11545	-0.00270987
CSF: 956	54	OID05042	P30882	Ccl5	0.847826	Olink MOUSE EXPLORATORY	v.3801	Undefined	Pass	1.69808	1.69808	0.915292	IPC Normalized	-0.11545	-0.00270987
CSF: 956	54	OID05043	P07321	Epo	0.0217391	Olink MOUSE EXPLORATORY	v.3801	Undefined	Pass	2.47825	2.47825	2.72266	IPC Normalized	-0.11545	-0.00270987
CSF: 956	54	OID05044	O35625	Axin1	0.956522	Olink MOUSE EXPLORATORY	v.3801	Undefined	Pass	2.44753	2.44753	1.69346	IPC Normalized	-0.11545	-0.00270987
CSF: 956	54			Ext Ctrl	0	Olink MOUSE EXPLORATORY	v.3801	Undefined	Pass	0	0	0	IPC Normalized	-0.11545	-0.00270987
CSF: 956	54	OID05046	P47931	Fst	0	Olink MOUSE EXPLORATORY	v.3801	Undefined	Pass	2.04846	2.04846	3.6855	IPC Normalized	-0.11545	-0.00270987
CSF: 956	54	OID05047	Q6PCX7	Rgma	0	Olink MOUSE EXPLORATORY	v.3801	Undefined	Pass	2.59638	2.59638	4.05011	IPC Normalized	-0.11545	-0.00270987
CSF: 956	54	OID05048	P58058	Nadk	0.413043	Olink MOUSE EXPLORATORY	v.3801	Undefined	Pass	2.67945	2.67945	1.91507	IPC Normalized	-0.11545	-0.00270987
CSF: 956	54	OID05049	P48787	Tnni3	0.869565	Olink MOUSE EXPLORATORY	v.3801	Undefined	Pass	2.50062	2.50062	1.58504	IPC Normalized	-0.11545	-0.00270987
CSF: 956	54	OID05050	Q61982	Notch3	0.869565	Olink MOUSE EXPLORATORY	v.3801	Undefined	Pass	2.51665	2.51665	1.29077	IPC Normalized	-0.11545	-0.00270987
CSF: 956	54	OID05051	Q9ERB0	Snap29	0.673913	Olink MOUSE EXPLORATORY	v.3801	Undefined	Pass	1.83982	1.83982	0.893843	IPC Normalized	-0.11545	-0.00270987
CSF: 956	54	OID05052	P12960	Cntn1	0	Olink MOUSE EXPLORATORY	v.3801	Undefined	Pass	0.925531	0.925531	7.22334	IPC Normalized	-0.11545	-0.00270987
CSF: 956	54	OID05053	Q9ER65	Clstn2	0.0434783	Olink MOUSE EXPLORATORY	v.3801	Undefined	Pass	3.71889	3.71889	4.79601	IPC Normalized	-0.11545	-0.00270987
CSF: 956	54	OID05054	P07091	S100a4	0.913043	Olink MOUSE EXPLORATORY	v.3801	Undefined	Pass	2.36071	2.36071	1.88089	IPC Normalized	-0.11545	-0.00270987
CSF: 956	54	OID05055	Q9D6N1	Ca13	0.73913	Olink MOUSE EXPLORATORY	v.3801	Undefined	Pass	1.76704	1.76704	0.939962	IPC Normalized	-0.11545	-0.00270987
CSF: 956	54	OID05056	Q61865	Mia	0	Olink MOUSE EXPLORATORY	v.3801	Undefined	Pass	2.56528	2.56528	5.51549	IPC Normalized	-0.11545	-0.00270987
CSF: 956	54	OID05057	Q8VCF1	Cant1	0.869565	Olink MOUSE EXPLORATORY	v.3801	Undefined	Pass	1.61892	1.61892	0.767527	IPC Normalized	-0.11545	-0.00270987
CSF: 956	54	OID05058	P20826	Kitlg	0.934783	Olink MOUSE EXPLORATORY	v.3801	Undefined	Pass	2.3556	2.3556	1.47135	IPC Normalized	-0.11545	-0.00270987
CSF: 956	54	OID05059	P97785	Gfra1	0	Olink MOUSE EXPLORATORY	v.3801	Undefined	Pass	1.49437	1.49437	2.95737	IPC Normalized	-0.11545	-0.00270987
CSF: 956	54	OID05060	Q9DCL8	Ppp1r2	0.956522	Olink MOUSE EXPLORATORY	v.3801	Undefined	Pass	2.85732	2.85732	0.926744	IPC Normalized	-0.11545	-0.00270987
CSF: 956	54	OID05061	Q9R1V7	Adam23	0.847826	Olink MOUSE EXPLORATORY	v.3801	Undefined	Pass	1.2689	1.2689	0.780154	IPC Normalized	-0.11545	-0.00270987
CSF: 956	54	OID05062	Q9Z0T9	Itgb6	0.934783	Olink MOUSE EXPLORATORY	v.3801	Undefined	Pass	2.5637	2.5637	1.59283	IPC Normalized	-0.11545	-0.00270987
CSF: 956	54	OID05063	P18406	Cyr61	0.891304	Olink MOUSE EXPLORATORY	v.3801	Undefined	Pass	3.30001	3.30001	2.40346	IPC Normalized	-0.11545	-0.00270987
CSF: 956	54	OID05064	Q09163	Dlk1	0.282609	Olink MOUSE EXPLORATORY	v.3801	Undefined	Pass	3.56878	3.56878	3.60364	IPC Normalized	-0.11545	-0.00270987
CSF: 956	54	OID05065	P30561	Ahr	0.913043	Olink MOUSE EXPLORATORY	v.3801	Undefined	Pass	2.73197	2.73197	1.70327	IPC Normalized	-0.11545	-0.00270987
CSF: 956	54	OID05066	P10148	Ccl2	0	Olink MOUSE EXPLORATORY	v.3801	Undefined	Pass	2.43211	2.43211	9.05401	IPC Normalized	-0.11545	-0.00270987
CSF: 956	54	OID05067	P17183	Eno2	0.0434783	Olink MOUSE EXPLORATORY	v.3801	Undefined	Pass	3.70124	3.70124	5.5944	IPC Normalized	-0.11545	-0.00270987
CSF: 956	54	OID05068	Q8CGN5	Plin1	0.956522	Olink MOUSE EXPLORATORY	v.3801	Undefined	Pass	3.33492	3.33492	2.45613	IPC Normalized	-0.11545	-0.00270987
CSF: 956	54	OID05069	Q7TQN3	Wfikkn2	0	Olink MOUSE EXPLORATORY	v.3801	Undefined	Pass	1.23091	1.23091	4.12643	IPC Normalized	-0.11545	-0.00270987
CSF: 956	54	OID05070	Q8BLU0	Flrt2	0.76087	Olink MOUSE EXPLORATORY	v.3801	Undefined	Pass	3.70284	3.70284	3.17598	IPC Normalized	-0.11545	-0.00270987
CSF: 956	54	OID05071	Q8BVI4	Qdpr	0.717391	Olink MOUSE EXPLORATORY	v.3801	Undefined	Pass	3.40911	3.40911	2.41345	IPC Normalized	-0.11545	-0.00270987
CSF: 956	54			Inc Ctrl 2	0.695652	Olink MOUSE EXPLORATORY	v.3801	Undefined	Pass	-0.115737	-0.115737	-0.272833	IPC Normalized	-0.11545	-0.00270987
CSF: 956	54			Det Ctrl	0.673913	Olink MOUSE EXPLORATORY	v.3801	Undefined	Pass	-0.0732222	-0.0732222	-0.117759	IPC Normalized	-0.11545	-0.00270987
CSF: 956	54	OID05074	P25446	Fas	0	Olink MOUSE EXPLORATORY	v.3801	Undefined	Pass	1.92006	1.92006	2.3219	IPC Normalized	-0.11545	-0.00270987
CSF: 956	54	OID05075	Q61527	Erbb4	0	Olink MOUSE EXPLORATORY	v.3801	Undefined	Pass	3.10051	3.10051	6.49838	IPC Normalized	-0.11545	-0.00270987
CSF: 956	54	OID05076	Q8CD15	Riox2	0.652174	Olink MOUSE EXPLORATORY	v.3801	Undefined	Pass	2.51682	2.51682	0.996713	IPC Normalized	-0.11545	-0.00270987
CSF: 956	54	OID05077	Q80UG2	Plxna4	0.956522	Olink MOUSE EXPLORATORY	v.3801	Undefined	Pass	2.80606	2.80606	1.84919	IPC Normalized	-0.11545	-0.00270987
CSF: 956	54	OID05078	Q99JW5	Epcam	0.934783	Olink MOUSE EXPLORATORY	v.3801	Undefined	Pass	2.64801	2.64801	1.70311	IPC Normalized	-0.11545	-0.00270987
CSF: 956	54	OID05079	P10855	Ccl3	0	Olink MOUSE EXPLORATORY	v.3801	Undefined	Pass	1.90299	1.90299	3.90192	IPC Normalized	-0.11545	-0.00270987
CSF: 956	54	OID05080	Q9JLL0	Crim1	0.956522	Olink MOUSE EXPLORATORY	v.3801	Undefined	Pass	3.95313	3.95313	2.99739	IPC Normalized	-0.11545	-0.00270987
CSF: 956	54	OID05081	Q9Z109	Vsig2	0.826087	Olink MOUSE EXPLORATORY	v.3801	Undefined	Pass	1.40428	1.40428	0.431199	IPC Normalized	-0.11545	-0.00270987
CSF: 956	54	OID05082	Q08048	Hgf	0	Olink MOUSE EXPLORATORY	v.3801	Undefined	Pass	1.46213	1.46213	4.09761	IPC Normalized	-0.11545	-0.00270987
CSF: 956	54	OID05083	Q4V9Z5	Sez6l2	0	Olink MOUSE EXPLORATORY	v.3801	Undefined	Pass	-0.686734	-0.686734	6.43126	IPC Normalized	-0.11545	-0.00270987
CSF: 956	54	OID05084	P01582	Il1a	0.369565	Olink MOUSE EXPLORATORY	v.3801	Undefined	Pass	1.71365	1.71365	1.07113	IPC Normalized	-0.11545	-0.00270987
CSF: 956	54	OID05085	Q8K4B4	Il23r	0.73913	Olink MOUSE EXPLORATORY	v.3801	Undefined	Pass	1.22264	1.22264	0.49313	IPC Normalized	-0.11545	-0.00270987
CSF: 956	54	OID05086	Q61483	Dll1	0.804348	Olink MOUSE EXPLORATORY	v.3801	Undefined	Pass	1.1807	1.1807	0.57561	IPC Normalized	-0.11545	-0.00270987
CSF: 956	54	OID05087	Q9CWS0	Ddah1	0.978261	Olink MOUSE EXPLORATORY	v.3801	Undefined	Pass	1.44049	1.44049	0.278219	IPC Normalized	-0.11545	-0.00270987
CSF: 956	54	OID05088	P18893	Il10	0.934783	Olink MOUSE EXPLORATORY	v.3801	Undefined	Pass	2.65389	2.65389	1.49368	IPC Normalized	-0.11545	-0.00270987
CSF: 956	54	OID05089	Q9CR75	Tnfrsf12a	0	Olink MOUSE EXPLORATORY	v.3801	Undefined	Pass	1.90152	1.90152	3.04791	IPC Normalized	-0.11545	-0.00270987
CSF: 956	54	OID05090	Q61288	Acvrl1	0.26087	Olink MOUSE EXPLORATORY	v.3801	Undefined	Pass	2.50718	2.50718	2.4325	IPC Normalized	-0.11545	-0.00270987
CSF: 956	54	OID05091	O89017	Lgmn	0	Olink MOUSE EXPLORATORY	v.3801	Undefined	Pass	1.00924	1.00924	3.56339	IPC Normalized	-0.11545	-0.00270987
CSF: 956	54	OID05092	P01587	Csf2	0.826087	Olink MOUSE EXPLORATORY	v.3801	Undefined	Pass	1.67046	1.67046	0.735215	IPC Normalized	-0.11545	-0.00270987
CSF: 956	54	OID05093	P18340	Cxcl9	0.891304	Olink MOUSE EXPLORATORY	v.3801	Undefined	Pass	2.25405	2.25405	1.77494	IPC Normalized	-0.11545	-0.00270987
CSF: 956	54	OID05094	P70236	Map2k6	0.282609	Olink MOUSE EXPLORATORY	v.3801	Undefined	Pass	2.27752	2.27752	2.18191	IPC Normalized	-0.11545	-0.00270987
CSF: 956	54	OID05095	Q9R000	Itgb1bp2	0.956522	Olink MOUSE EXPLORATORY	v.3801	Undefined	Pass	1.66089	1.66089	0.170638	IPC Normalized	-0.11545	-0.00270987
CSF: 956	54	OID05096	Q7TNI7	Il17f	0.956522	Olink MOUSE EXPLORATORY	v.3801	Undefined	Pass	1.5847	1.5847	0.734906	IPC Normalized	-0.11545	-0.00270987
CSF: 956	54	OID05097	P10749	Il1b	0.934783	Olink MOUSE EXPLORATORY	v.3801	Undefined	Pass	2.53672	2.53672	1.69225	IPC Normalized	-0.11545	-0.00270987
CSF: 956	54	OID05098	P70677	Casp3	0.804348	Olink MOUSE EXPLORATORY	v.3801	Undefined	Pass	4.05246	4.05246	2.34315	IPC Normalized	-0.11545	-0.00270987
CSF: 956	54	OID05099	Q8R5A3	Apbb1ip	0.913043	Olink MOUSE EXPLORATORY	v.3801	Undefined	Pass	1.6765	1.6765	0.704618	IPC Normalized	-0.11545	-0.00270987
CSF: 956	54	OID05100	O54775	Wisp1	0.0652174	Olink MOUSE EXPLORATORY	v.3801	Undefined	Pass	1.79834	1.79834	1.98341	IPC Normalized	-0.11545	-0.00270987
CSF: 956	54	OID05101	P97326	Cdh6	0.826087	Olink MOUSE EXPLORATORY	v.3801	Undefined	Pass	1.5022	1.5022	0.813683	IPC Normalized	-0.11545	-0.00270987
CSF: 956	54	OID05102	P31240	Pdgfb	0.847826	Olink MOUSE EXPLORATORY	v.3801	Undefined	Pass	3.05447	3.05447	2.44506	IPC Normalized	-0.11545	-0.00270987
CSF: 956	54	OID05103	Q6ZQA6	Igsf3	0.913043	Olink MOUSE EXPLORATORY	v.3801	Undefined	Pass	3.42321	3.42321	2.45431	IPC Normalized	-0.11545	-0.00270987
CSF: 956	54	OID05104	O88393	Tgfbr3	0.847826	Olink MOUSE EXPLORATORY	v.3801	Undefined	Pass	1.79362	1.79362	1.15361	IPC Normalized	-0.11545	-0.00270987
CSF: 956	54	OID05105	P12850	Cxcl1	0	Olink MOUSE EXPLORATORY	v.3801	Undefined	Pass	3.34073	3.34073	7.39332	IPC Normalized	-0.11545	-0.00270987
CSF: 956	54	OID05106	Q8BTW9	Pak4	0.869565	Olink MOUSE EXPLORATORY	v.3801	Undefined	Pass	1.92159	1.92159	1.079	IPC Normalized	-0.11545	-0.00270987
CSF: 956	54	OID05107	Q69Z26	Cntn4	0	Olink MOUSE EXPLORATORY	v.3801	Undefined	Pass	2.33835	2.33835	7.27125	IPC Normalized	-0.11545	-0.00270987
CSF: 956	54	OID05108	Q9EQX0	Ghrl	0.826087	Olink MOUSE EXPLORATORY	v.3801	Undefined	Pass	2.85832	2.85832	2.2726	IPC Normalized	-0.11545	-0.00270987
CSF: 956	54	OID05109	P11152	Lpl	0.956522	Olink MOUSE EXPLORATORY	v.3801	Undefined	Pass	2.4109	2.4109	1.19544	IPC Normalized	-0.11545	-0.00270987
CSF: 956	54	OID05110	Q9EQC7	Fstl3	0	Olink MOUSE EXPLORATORY	v.3801	Undefined	Pass	2.15652	2.15652	2.81815	IPC Normalized	-0.11545	-0.00270987
CSF: 956	54	OID05111	Q99KJ8	Dctn2	0.956522	Olink MOUSE EXPLORATORY	v.3801	Undefined	Pass	2.39832	2.39832	1.16166	IPC Normalized	-0.11545	-0.00270987
CSF: 956	54	OID05112	P04401	Il5	1	Olink MOUSE EXPLORATORY	v.3801	Undefined	Pass	3.26966	3.26966	1.78594	IPC Normalized	-0.11545	-0.00270987
CSF: 956	54	OID05113	Q8BX35	Eda2r	0	Olink MOUSE EXPLORATORY	v.3801	Undefined	Pass	1.6377	1.6377	4.37546	IPC Normalized	-0.11545	-0.00270987
CSF: 956	54	OID05114	P20181	Ntf3	0.978261	Olink MOUSE EXPLORATORY	v.3801	Undefined	Pass	2.83892	2.83892	2.15212	IPC Normalized	-0.11545	-0.00270987
CSF: 956	54	OID05115	O54907	Tnfsf12	0.0434783	Olink MOUSE EXPLORATORY	v.3801	Undefined	Pass	2.97723	2.97723	3.37696	IPC Normalized	-0.11545	-0.00270987
CSF: 956	54	OID05116	O89093	Ccl20	0.826087	Olink MOUSE EXPLORATORY	v.3801	Undefined	Pass	3.11866	3.11866	2.81873	IPC Normalized	-0.11545	-0.00270987
CSF: 956	54	OID05117	P26323	Fli1	1	Olink MOUSE EXPLORATORY	v.3801	Undefined	Pass	3.66211	3.66211	2.63687	IPC Normalized	-0.11545	-0.00270987
CSF: 956	54	OID05118	O89023	Tpp1	0	Olink MOUSE EXPLORATORY	v.3801	Undefined	Pass	2.45849	2.45849	5.28619	IPC Normalized	-0.11545	-0.00270987
CSF: 956	54	OID05119	Q8BYI9	Tnr	0	Olink MOUSE EXPLORATORY	v.3801	Undefined	Pass	2.23797	2.23797	4.75205	IPC Normalized	-0.11545	-0.00270987
CSF: 956	54	OID05120	P97946	Vegfd	0.934783	Olink MOUSE EXPLORATORY	v.3801	Undefined	Pass	1.83094	1.83094	1.16367	IPC Normalized	-0.11545	-0.00270987
CSF: 956	54	OID05121	P11103	Parp1	0.652174	Olink MOUSE EXPLORATORY	v.3801	Undefined	Pass	2.01458	2.01458	0.954683	IPC Normalized	-0.11545	-0.00270987
CSF: 956	54	OID05122	P06804	Tnf	0.978261	Olink MOUSE EXPLORATORY	v.3801	Undefined	Pass	1.3656	1.3656	0.431228	IPC Normalized	-0.11545	-0.00270987
CSF: 980	55	OID05027	Q8R373	Clmp	0	Olink MOUSE EXPLORATORY	v.3801	Undefined	Pass	3.59187	3.59187	4.90335	IPC Normalized	0.000360489	0.0221009
CSF: 980	55	OID05028	O08746	Matn2	0	Olink MOUSE EXPLORATORY	v.3801	Undefined	Pass	2.06014	2.06014	4.38678	IPC Normalized	0.000360489	0.0221009
CSF: 980	55	OID05029	Q00493	Cpe	0	Olink MOUSE EXPLORATORY	v.3801	Undefined	Pass	3.30727	3.30727	8.23206	IPC Normalized	0.000360489	0.0221009
CSF: 980	55			Inc Ctrl 1	0.76087	Olink MOUSE EXPLORATORY	v.3801	Undefined	Pass	0.0231435	0.0231435	0.0701904	IPC Normalized	0.000360489	0.0221009
CSF: 980	55	OID05031	P55095	Gcg	1	Olink MOUSE EXPLORATORY	v.3801	Undefined	Pass	2.50799	2.50799	0.815871	IPC Normalized	0.000360489	0.0221009
CSF: 980	55	OID05032	P48540	Gdnf	1	Olink MOUSE EXPLORATORY	v.3801	Undefined	Pass	3.63147	3.63147	1.45103	IPC Normalized	0.000360489	0.0221009
CSF: 980	55	OID05033	Q04736	Yes1	0.826087	Olink MOUSE EXPLORATORY	v.3801	Undefined	Pass	1.49447	1.49447	0.166061	IPC Normalized	0.000360489	0.0221009
CSF: 980	55	OID05034	Q62386	Il17a	0.956522	Olink MOUSE EXPLORATORY	v.3801	Undefined	Pass	2.03096	2.03096	0.663512	IPC Normalized	0.000360489	0.0221009
CSF: 980	55	OID05035	Q9R1E0	Foxo1	0.891304	Olink MOUSE EXPLORATORY	v.3801	Undefined	Pass	2.02334	2.02334	1.15866	IPC Normalized	0.000360489	0.0221009
CSF: 980	55	OID05036	O08712	Tnfrsf11b	0.130435	Olink MOUSE EXPLORATORY	v.3801	Undefined	Pass	2.50159	2.50159	2.06587	IPC Normalized	0.000360489	0.0221009
CSF: 980	55	OID05037	P04202	Tgfb1	0.891304	Olink MOUSE EXPLORATORY	v.3801	Undefined	Pass	2.1094	2.1094	1.30125	IPC Normalized	0.000360489	0.0221009
CSF: 980	55	OID05038	P47713	Pla2g4a	0.869565	Olink MOUSE EXPLORATORY	v.3801	Undefined	Pass	3.01572	3.01572	1.24396	IPC Normalized	0.000360489	0.0221009
CSF: 980	55	OID05039	P08505	Il6	0.956522	Olink MOUSE EXPLORATORY	v.3801	Undefined	Pass	3.10417	3.10417	1.41247	IPC Normalized	0.000360489	0.0221009
CSF: 980	55	OID05040	P99029	Prdx5	0.652174	Olink MOUSE EXPLORATORY	v.3801	Undefined	Pass	2.69276	2.69276	1.19702	IPC Normalized	0.000360489	0.0221009
CSF: 980	55	OID05041	P48030	Tgfa	0	Olink MOUSE EXPLORATORY	v.3801	Undefined	Pass	2.48807	2.48807	7.82998	IPC Normalized	0.000360489	0.0221009
CSF: 980	55	OID05042	P30882	Ccl5	0.847826	Olink MOUSE EXPLORATORY	v.3801	Undefined	Pass	1.69808	1.69808	0.817272	IPC Normalized	0.000360489	0.0221009
CSF: 980	55	OID05043	P07321	Epo	0.0217391	Olink MOUSE EXPLORATORY	v.3801	Undefined	Pass	2.47825	2.47825	2.49988	IPC Normalized	0.000360489	0.0221009
CSF: 980	55	OID05044	O35625	Axin1	0.956522	Olink MOUSE EXPLORATORY	v.3801	Undefined	Pass	2.44753	2.44753	1.44903	IPC Normalized	0.000360489	0.0221009
CSF: 980	55			Ext Ctrl	0	Olink MOUSE EXPLORATORY	v.3801	Undefined	Pass	0	0	0	IPC Normalized	0.000360489	0.0221009
CSF: 980	55	OID05046	P47931	Fst	0	Olink MOUSE EXPLORATORY	v.3801	Undefined	Pass	2.04846	2.04846	2.59512	IPC Normalized	0.000360489	0.0221009
CSF: 980	55	OID05047	Q6PCX7	Rgma	0	Olink MOUSE EXPLORATORY	v.3801	Undefined	Pass	2.59638	2.59638	3.98083	IPC Normalized	0.000360489	0.0221009
CSF: 980	55	OID05048	P58058	Nadk	0.413043	Olink MOUSE EXPLORATORY	v.3801	Undefined	Pass	2.67945	2.67945	1.76431	IPC Normalized	0.000360489	0.0221009
CSF: 980	55	OID05049	P48787	Tnni3	0.869565	Olink MOUSE EXPLORATORY	v.3801	Undefined	Pass	2.50062	2.50062	0.965373	IPC Normalized	0.000360489	0.0221009
CSF: 980	55	OID05050	Q61982	Notch3	0.869565	Olink MOUSE EXPLORATORY	v.3801	Undefined	Pass	2.51665	2.51665	1.08462	IPC Normalized	0.000360489	0.0221009
CSF: 980	55	OID05051	Q9ERB0	Snap29	0.673913	Olink MOUSE EXPLORATORY	v.3801	Undefined	Pass	1.83982	1.83982	0.793534	IPC Normalized	0.000360489	0.0221009
CSF: 980	55	OID05052	P12960	Cntn1	0	Olink MOUSE EXPLORATORY	v.3801	Undefined	Pass	0.925531	0.925531	7.85332	IPC Normalized	0.000360489	0.0221009
CSF: 980	55	OID05053	Q9ER65	Clstn2	0.0434783	Olink MOUSE EXPLORATORY	v.3801	Undefined	Pass	3.71889	3.71889	4.85095	IPC Normalized	0.000360489	0.0221009
CSF: 980	55	OID05054	P07091	S100a4	0.913043	Olink MOUSE EXPLORATORY	v.3801	Undefined	Pass	2.36071	2.36071	0.790966	IPC Normalized	0.000360489	0.0221009
CSF: 980	55	OID05055	Q9D6N1	Ca13	0.73913	Olink MOUSE EXPLORATORY	v.3801	Undefined	Pass	1.76704	1.76704	0.704083	IPC Normalized	0.000360489	0.0221009
CSF: 980	55	OID05056	Q61865	Mia	0	Olink MOUSE EXPLORATORY	v.3801	Undefined	Pass	2.56528	2.56528	5.23487	IPC Normalized	0.000360489	0.0221009
CSF: 980	55	OID05057	Q8VCF1	Cant1	0.869565	Olink MOUSE EXPLORATORY	v.3801	Undefined	Pass	1.61892	1.61892	0.372457	IPC Normalized	0.000360489	0.0221009
CSF: 980	55	OID05058	P20826	Kitlg	0.934783	Olink MOUSE EXPLORATORY	v.3801	Undefined	Pass	2.3556	2.3556	0.890441	IPC Normalized	0.000360489	0.0221009
CSF: 980	55	OID05059	P97785	Gfra1	0	Olink MOUSE EXPLORATORY	v.3801	Undefined	Pass	1.49437	1.49437	2.76989	IPC Normalized	0.000360489	0.0221009
CSF: 980	55	OID05060	Q9DCL8	Ppp1r2	0.956522	Olink MOUSE EXPLORATORY	v.3801	Undefined	Pass	2.85732	2.85732	0.861964	IPC Normalized	0.000360489	0.0221009
CSF: 980	55	OID05061	Q9R1V7	Adam23	0.847826	Olink MOUSE EXPLORATORY	v.3801	Undefined	Pass	1.2689	1.2689	0.544705	IPC Normalized	0.000360489	0.0221009
CSF: 980	55	OID05062	Q9Z0T9	Itgb6	0.934783	Olink MOUSE EXPLORATORY	v.3801	Undefined	Pass	2.5637	2.5637	1.95918	IPC Normalized	0.000360489	0.0221009
CSF: 980	55	OID05063	P18406	Cyr61	0.891304	Olink MOUSE EXPLORATORY	v.3801	Undefined	Pass	3.30001	3.30001	1.20311	IPC Normalized	0.000360489	0.0221009
CSF: 980	55	OID05064	Q09163	Dlk1	0.282609	Olink MOUSE EXPLORATORY	v.3801	Undefined	Pass	3.56878	3.56878	3.00163	IPC Normalized	0.000360489	0.0221009
CSF: 980	55	OID05065	P30561	Ahr	0.913043	Olink MOUSE EXPLORATORY	v.3801	Undefined	Pass	2.73197	2.73197	1.4273	IPC Normalized	0.000360489	0.0221009
CSF: 980	55	OID05066	P10148	Ccl2	0	Olink MOUSE EXPLORATORY	v.3801	Undefined	Pass	2.43211	2.43211	8.56668	IPC Normalized	0.000360489	0.0221009
CSF: 980	55	OID05067	P17183	Eno2	0.0434783	Olink MOUSE EXPLORATORY	v.3801	Undefined	Pass	3.70124	3.70124	5.65486	IPC Normalized	0.000360489	0.0221009
CSF: 980	55	OID05068	Q8CGN5	Plin1	0.956522	Olink MOUSE EXPLORATORY	v.3801	Undefined	Pass	3.33492	3.33492	2.12661	IPC Normalized	0.000360489	0.0221009
CSF: 980	55	OID05069	Q7TQN3	Wfikkn2	0	Olink MOUSE EXPLORATORY	v.3801	Undefined	Pass	1.23091	1.23091	2.84167	IPC Normalized	0.000360489	0.0221009
CSF: 980	55	OID05070	Q8BLU0	Flrt2	0.76087	Olink MOUSE EXPLORATORY	v.3801	Undefined	Pass	3.70284	3.70284	2.66384	IPC Normalized	0.000360489	0.0221009
CSF: 980	55	OID05071	Q8BVI4	Qdpr	0.717391	Olink MOUSE EXPLORATORY	v.3801	Undefined	Pass	3.40911	3.40911	2.29914	IPC Normalized	0.000360489	0.0221009
CSF: 980	55			Inc Ctrl 2	0.695652	Olink MOUSE EXPLORATORY	v.3801	Undefined	Pass	-0.115737	-0.115737	-0.157023	IPC Normalized	0.000360489	0.0221009
CSF: 980	55			Det Ctrl	0.673913	Olink MOUSE EXPLORATORY	v.3801	Undefined	Pass	-0.0732222	-0.0732222	-0.0929483	IPC Normalized	0.000360489	0.0221009
CSF: 980	55	OID05074	P25446	Fas	0	Olink MOUSE EXPLORATORY	v.3801	Undefined	Pass	1.92006	1.92006	2.33728	IPC Normalized	0.000360489	0.0221009
CSF: 980	55	OID05075	Q61527	Erbb4	0	Olink MOUSE EXPLORATORY	v.3801	Undefined	Pass	3.10051	3.10051	5.72194	IPC Normalized	0.000360489	0.0221009
CSF: 980	55	OID05076	Q8CD15	Riox2	0.652174	Olink MOUSE EXPLORATORY	v.3801	Undefined	Pass	2.51682	2.51682	1.10295	IPC Normalized	0.000360489	0.0221009
CSF: 980	55	OID05077	Q80UG2	Plxna4	0.956522	Olink MOUSE EXPLORATORY	v.3801	Undefined	Pass	2.80606	2.80606	1.23569	IPC Normalized	0.000360489	0.0221009
CSF: 980	55	OID05078	Q99JW5	Epcam	0.934783	Olink MOUSE EXPLORATORY	v.3801	Undefined	Pass	2.64801	2.64801	1.0833	IPC Normalized	0.000360489	0.0221009
CSF: 980	55	OID05079	P10855	Ccl3	0	Olink MOUSE EXPLORATORY	v.3801	Undefined	Pass	1.90299	1.90299	3.68793	IPC Normalized	0.000360489	0.0221009
CSF: 980	55	OID05080	Q9JLL0	Crim1	0.956522	Olink MOUSE EXPLORATORY	v.3801	Undefined	Pass	3.95313	3.95313	2.89055	IPC Normalized	0.000360489	0.0221009
CSF: 980	55	OID05081	Q9Z109	Vsig2	0.826087	Olink MOUSE EXPLORATORY	v.3801	Undefined	Pass	1.40428	1.40428	0.652189	IPC Normalized	0.000360489	0.0221009
CSF: 980	55	OID05082	Q08048	Hgf	0	Olink MOUSE EXPLORATORY	v.3801	Undefined	Pass	1.46213	1.46213	3.80836	IPC Normalized	0.000360489	0.0221009
CSF: 980	55	OID05083	Q4V9Z5	Sez6l2	0	Olink MOUSE EXPLORATORY	v.3801	Undefined	Pass	-0.686734	-0.686734	6.69906	IPC Normalized	0.000360489	0.0221009
CSF: 980	55	OID05084	P01582	Il1a	0.369565	Olink MOUSE EXPLORATORY	v.3801	Undefined	Pass	1.71365	1.71365	2.70081	IPC Normalized	0.000360489	0.0221009
CSF: 980	55	OID05085	Q8K4B4	Il23r	0.73913	Olink MOUSE EXPLORATORY	v.3801	Undefined	Pass	1.22264	1.22264	0.867792	IPC Normalized	0.000360489	0.0221009
CSF: 980	55	OID05086	Q61483	Dll1	0.804348	Olink MOUSE EXPLORATORY	v.3801	Undefined	Pass	1.1807	1.1807	0.304961	IPC Normalized	0.000360489	0.0221009
CSF: 980	55	OID05087	Q9CWS0	Ddah1	0.978261	Olink MOUSE EXPLORATORY	v.3801	Undefined	Pass	1.44049	1.44049	-0.0157006	IPC Normalized	0.000360489	0.0221009
CSF: 980	55	OID05088	P18893	Il10	0.934783	Olink MOUSE EXPLORATORY	v.3801	Undefined	Pass	2.65389	2.65389	1.19553	IPC Normalized	0.000360489	0.0221009
CSF: 980	55	OID05089	Q9CR75	Tnfrsf12a	0	Olink MOUSE EXPLORATORY	v.3801	Undefined	Pass	1.90152	1.90152	3.18561	IPC Normalized	0.000360489	0.0221009
CSF: 980	55	OID05090	Q61288	Acvrl1	0.26087	Olink MOUSE EXPLORATORY	v.3801	Undefined	Pass	2.50718	2.50718	2.24281	IPC Normalized	0.000360489	0.0221009
CSF: 980	55	OID05091	O89017	Lgmn	0	Olink MOUSE EXPLORATORY	v.3801	Undefined	Pass	1.00924	1.00924	3.16413	IPC Normalized	0.000360489	0.0221009
CSF: 980	55	OID05092	P01587	Csf2	0.826087	Olink MOUSE EXPLORATORY	v.3801	Undefined	Pass	1.67046	1.67046	0.807356	IPC Normalized	0.000360489	0.0221009
CSF: 980	55	OID05093	P18340	Cxcl9	0.891304	Olink MOUSE EXPLORATORY	v.3801	Undefined	Pass	2.25405	2.25405	1.46474	IPC Normalized	0.000360489	0.0221009
CSF: 980	55	OID05094	P70236	Map2k6	0.282609	Olink MOUSE EXPLORATORY	v.3801	Undefined	Pass	2.27752	2.27752	1.65176	IPC Normalized	0.000360489	0.0221009
CSF: 980	55	OID05095	Q9R000	Itgb1bp2	0.956522	Olink MOUSE EXPLORATORY	v.3801	Undefined	Pass	1.66089	1.66089	0.0285795	IPC Normalized	0.000360489	0.0221009
CSF: 980	55	OID05096	Q7TNI7	Il17f	0.956522	Olink MOUSE EXPLORATORY	v.3801	Undefined	Pass	1.5847	1.5847	0.672087	IPC Normalized	0.000360489	0.0221009
CSF: 980	55	OID05097	P10749	Il1b	0.934783	Olink MOUSE EXPLORATORY	v.3801	Undefined	Pass	2.53672	2.53672	1.13085	IPC Normalized	0.000360489	0.0221009
CSF: 980	55	OID05098	P70677	Casp3	0.804348	Olink MOUSE EXPLORATORY	v.3801	Undefined	Pass	4.05246	4.05246	1.97877	IPC Normalized	0.000360489	0.0221009
CSF: 980	55	OID05099	Q8R5A3	Apbb1ip	0.913043	Olink MOUSE EXPLORATORY	v.3801	Undefined	Pass	1.6765	1.6765	0.409308	IPC Normalized	0.000360489	0.0221009
CSF: 980	55	OID05100	O54775	Wisp1	0.0652174	Olink MOUSE EXPLORATORY	v.3801	Undefined	Pass	1.79834	1.79834	2.10695	IPC Normalized	0.000360489	0.0221009
CSF: 980	55	OID05101	P97326	Cdh6	0.826087	Olink MOUSE EXPLORATORY	v.3801	Undefined	Pass	1.5022	1.5022	0.474403	IPC Normalized	0.000360489	0.0221009
CSF: 980	55	OID05102	P31240	Pdgfb	0.847826	Olink MOUSE EXPLORATORY	v.3801	Undefined	Pass	3.05447	3.05447	2.66633	IPC Normalized	0.000360489	0.0221009
CSF: 980	55	OID05103	Q6ZQA6	Igsf3	0.913043	Olink MOUSE EXPLORATORY	v.3801	Undefined	Pass	3.42321	3.42321	2.43435	IPC Normalized	0.000360489	0.0221009
CSF: 980	55	OID05104	O88393	Tgfbr3	0.847826	Olink MOUSE EXPLORATORY	v.3801	Undefined	Pass	1.79362	1.79362	0.987356	IPC Normalized	0.000360489	0.0221009
CSF: 980	55	OID05105	P12850	Cxcl1	0	Olink MOUSE EXPLORATORY	v.3801	Undefined	Pass	3.34073	3.34073	6.48298	IPC Normalized	0.000360489	0.0221009
CSF: 980	55	OID05106	Q8BTW9	Pak4	0.869565	Olink MOUSE EXPLORATORY	v.3801	Undefined	Pass	1.92159	1.92159	0.6843	IPC Normalized	0.000360489	0.0221009
CSF: 980	55	OID05107	Q69Z26	Cntn4	0	Olink MOUSE EXPLORATORY	v.3801	Undefined	Pass	2.33835	2.33835	7.55627	IPC Normalized	0.000360489	0.0221009
CSF: 980	55	OID05108	Q9EQX0	Ghrl	0.826087	Olink MOUSE EXPLORATORY	v.3801	Undefined	Pass	2.85832	2.85832	2.06425	IPC Normalized	0.000360489	0.0221009
CSF: 980	55	OID05109	P11152	Lpl	0.956522	Olink MOUSE EXPLORATORY	v.3801	Undefined	Pass	2.4109	2.4109	0.686991	IPC Normalized	0.000360489	0.0221009
CSF: 980	55	OID05110	Q9EQC7	Fstl3	0	Olink MOUSE EXPLORATORY	v.3801	Undefined	Pass	2.15652	2.15652	2.50094	IPC Normalized	0.000360489	0.0221009
CSF: 980	55	OID05111	Q99KJ8	Dctn2	0.956522	Olink MOUSE EXPLORATORY	v.3801	Undefined	Pass	2.39832	2.39832	0.467351	IPC Normalized	0.000360489	0.0221009
CSF: 980	55	OID05112	P04401	Il5	1	Olink MOUSE EXPLORATORY	v.3801	Undefined	Pass	3.26966	3.26966	1.19917	IPC Normalized	0.000360489	0.0221009
CSF: 980	55	OID05113	Q8BX35	Eda2r	0	Olink MOUSE EXPLORATORY	v.3801	Undefined	Pass	1.6377	1.6377	4.42163	IPC Normalized	0.000360489	0.0221009
CSF: 980	55	OID05114	P20181	Ntf3	0.978261	Olink MOUSE EXPLORATORY	v.3801	Undefined	Pass	2.83892	2.83892	1.32351	IPC Normalized	0.000360489	0.0221009
CSF: 980	55	OID05115	O54907	Tnfsf12	0.0434783	Olink MOUSE EXPLORATORY	v.3801	Undefined	Pass	2.97723	2.97723	3.05557	IPC Normalized	0.000360489	0.0221009
CSF: 980	55	OID05116	O89093	Ccl20	0.826087	Olink MOUSE EXPLORATORY	v.3801	Undefined	Pass	3.11866	3.11866	1.64234	IPC Normalized	0.000360489	0.0221009
CSF: 980	55	OID05117	P26323	Fli1	1	Olink MOUSE EXPLORATORY	v.3801	Undefined	Pass	3.66211	3.66211	2.22549	IPC Normalized	0.000360489	0.0221009
CSF: 980	55	OID05118	O89023	Tpp1	0	Olink MOUSE EXPLORATORY	v.3801	Undefined	Pass	2.45849	2.45849	4.57976	IPC Normalized	0.000360489	0.0221009
CSF: 980	55	OID05119	Q8BYI9	Tnr	0	Olink MOUSE EXPLORATORY	v.3801	Undefined	Pass	2.23797	2.23797	5.02314	IPC Normalized	0.000360489	0.0221009
CSF: 980	55	OID05120	P97946	Vegfd	0.934783	Olink MOUSE EXPLORATORY	v.3801	Undefined	Pass	1.83094	1.83094	0.725219	IPC Normalized	0.000360489	0.0221009
CSF: 980	55	OID05121	P11103	Parp1	0.652174	Olink MOUSE EXPLORATORY	v.3801	Undefined	Pass	2.01458	2.01458	0.784314	IPC Normalized	0.000360489	0.0221009
CSF: 980	55	OID05122	P06804	Tnf	0.978261	Olink MOUSE EXPLORATORY	v.3801	Undefined	Pass	1.3656	1.3656	0.212979	IPC Normalized	0.000360489	0.0221009
CSF: 981	56	OID05027	Q8R373	Clmp	0	Olink MOUSE EXPLORATORY	v.3801	Undefined	Pass	3.59187	3.59187	5.4587	IPC Normalized	-0.0465202	-0.0329099
CSF: 981	56	OID05028	O08746	Matn2	0	Olink MOUSE EXPLORATORY	v.3801	Undefined	Pass	2.06014	2.06014	4.90286	IPC Normalized	-0.0465202	-0.0329099
CSF: 981	56	OID05029	Q00493	Cpe	0	Olink MOUSE EXPLORATORY	v.3801	Undefined	Pass	3.30727	3.30727	8.42876	IPC Normalized	-0.0465202	-0.0329099
CSF: 981	56			Inc Ctrl 1	0.76087	Olink MOUSE EXPLORATORY	v.3801	Undefined	Pass	0.0231435	0.0231435	-0.0329094	IPC Normalized	-0.0465202	-0.0329099
CSF: 981	56	OID05031	P55095	Gcg	1	Olink MOUSE EXPLORATORY	v.3801	Undefined	Pass	2.50799	2.50799	1.45418	IPC Normalized	-0.0465202	-0.0329099
CSF: 981	56	OID05032	P48540	Gdnf	1	Olink MOUSE EXPLORATORY	v.3801	Undefined	Pass	3.63147	3.63147	2.63271	IPC Normalized	-0.0465202	-0.0329099
CSF: 981	56	OID05033	Q04736	Yes1	0.826087	Olink MOUSE EXPLORATORY	v.3801	Undefined	Pass	1.49447	1.49447	1.05675	IPC Normalized	-0.0465202	-0.0329099
CSF: 981	56	OID05034	Q62386	Il17a	0.956522	Olink MOUSE EXPLORATORY	v.3801	Undefined	Pass	2.03096	2.03096	0.974522	IPC Normalized	-0.0465202	-0.0329099
CSF: 981	56	OID05035	Q9R1E0	Foxo1	0.891304	Olink MOUSE EXPLORATORY	v.3801	Undefined	Pass	2.02334	2.02334	1.68994	IPC Normalized	-0.0465202	-0.0329099
CSF: 981	56	OID05036	O08712	Tnfrsf11b	0.130435	Olink MOUSE EXPLORATORY	v.3801	Undefined	Pass	2.50159	2.50159	2.81767	IPC Normalized	-0.0465202	-0.0329099
CSF: 981	56	OID05037	P04202	Tgfb1	0.891304	Olink MOUSE EXPLORATORY	v.3801	Undefined	Pass	2.1094	2.1094	1.74492	IPC Normalized	-0.0465202	-0.0329099
CSF: 981	56	OID05038	P47713	Pla2g4a	0.869565	Olink MOUSE EXPLORATORY	v.3801	Undefined	Pass	3.01572	3.01572	2.46334	IPC Normalized	-0.0465202	-0.0329099
CSF: 981	56	OID05039	P08505	Il6	0.956522	Olink MOUSE EXPLORATORY	v.3801	Undefined	Pass	3.10417	3.10417	2.19701	IPC Normalized	-0.0465202	-0.0329099
CSF: 981	56	OID05040	P99029	Prdx5	0.652174	Olink MOUSE EXPLORATORY	v.3801	Undefined	Pass	2.69276	2.69276	2.11067	IPC Normalized	-0.0465202	-0.0329099
CSF: 981	56	OID05041	P48030	Tgfa	0	Olink MOUSE EXPLORATORY	v.3801	Undefined	Pass	2.48807	2.48807	7.52537	IPC Normalized	-0.0465202	-0.0329099
CSF: 981	56	OID05042	P30882	Ccl5	0.847826	Olink MOUSE EXPLORATORY	v.3801	Undefined	Pass	1.69808	1.69808	1.01206	IPC Normalized	-0.0465202	-0.0329099
CSF: 981	56	OID05043	P07321	Epo	0.0217391	Olink MOUSE EXPLORATORY	v.3801	Undefined	Pass	2.47825	2.47825	2.79303	IPC Normalized	-0.0465202	-0.0329099
CSF: 981	56	OID05044	O35625	Axin1	0.956522	Olink MOUSE EXPLORATORY	v.3801	Undefined	Pass	2.44753	2.44753	1.75045	IPC Normalized	-0.0465202	-0.0329099
CSF: 981	56			Ext Ctrl	0	Olink MOUSE EXPLORATORY	v.3801	Undefined	Pass	0	0	0	IPC Normalized	-0.0465202	-0.0329099
CSF: 981	56	OID05046	P47931	Fst	0	Olink MOUSE EXPLORATORY	v.3801	Undefined	Pass	2.04846	2.04846	3.5752	IPC Normalized	-0.0465202	-0.0329099
CSF: 981	56	OID05047	Q6PCX7	Rgma	0	Olink MOUSE EXPLORATORY	v.3801	Undefined	Pass	2.59638	2.59638	4.29761	IPC Normalized	-0.0465202	-0.0329099
CSF: 981	56	OID05048	P58058	Nadk	0.413043	Olink MOUSE EXPLORATORY	v.3801	Undefined	Pass	2.67945	2.67945	2.2472	IPC Normalized	-0.0465202	-0.0329099
CSF: 981	56	OID05049	P48787	Tnni3	0.869565	Olink MOUSE EXPLORATORY	v.3801	Undefined	Pass	2.50062	2.50062	2.23967	IPC Normalized	-0.0465202	-0.0329099
CSF: 981	56	OID05050	Q61982	Notch3	0.869565	Olink MOUSE EXPLORATORY	v.3801	Undefined	Pass	2.51665	2.51665	1.84652	IPC Normalized	-0.0465202	-0.0329099
CSF: 981	56	OID05051	Q9ERB0	Snap29	0.673913	Olink MOUSE EXPLORATORY	v.3801	Undefined	Pass	1.83982	1.83982	1.26874	IPC Normalized	-0.0465202	-0.0329099
CSF: 981	56	OID05052	P12960	Cntn1	0	Olink MOUSE EXPLORATORY	v.3801	Undefined	Pass	0.925531	0.925531	7.70052	IPC Normalized	-0.0465202	-0.0329099
CSF: 981	56	OID05053	Q9ER65	Clstn2	0.0434783	Olink MOUSE EXPLORATORY	v.3801	Undefined	Pass	3.71889	3.71889	4.71407	IPC Normalized	-0.0465202	-0.0329099
CSF: 981	56	OID05054	P07091	S100a4	0.913043	Olink MOUSE EXPLORATORY	v.3801	Undefined	Pass	2.36071	2.36071	1.60237	IPC Normalized	-0.0465202	-0.0329099
CSF: 981	56	OID05055	Q9D6N1	Ca13	0.73913	Olink MOUSE EXPLORATORY	v.3801	Undefined	Pass	1.76704	1.76704	0.926024	IPC Normalized	-0.0465202	-0.0329099
CSF: 981	56	OID05056	Q61865	Mia	0	Olink MOUSE EXPLORATORY	v.3801	Undefined	Pass	2.56528	2.56528	5.14975	IPC Normalized	-0.0465202	-0.0329099
CSF: 981	56	OID05057	Q8VCF1	Cant1	0.869565	Olink MOUSE EXPLORATORY	v.3801	Undefined	Pass	1.61892	1.61892	0.920507	IPC Normalized	-0.0465202	-0.0329099
CSF: 981	56	OID05058	P20826	Kitlg	0.934783	Olink MOUSE EXPLORATORY	v.3801	Undefined	Pass	2.3556	2.3556	1.58496	IPC Normalized	-0.0465202	-0.0329099
CSF: 981	56	OID05059	P97785	Gfra1	0	Olink MOUSE EXPLORATORY	v.3801	Undefined	Pass	1.49437	1.49437	2.992	IPC Normalized	-0.0465202	-0.0329099
CSF: 981	56	OID05060	Q9DCL8	Ppp1r2	0.956522	Olink MOUSE EXPLORATORY	v.3801	Undefined	Pass	2.85732	2.85732	1.46163	IPC Normalized	-0.0465202	-0.0329099
CSF: 981	56	OID05061	Q9R1V7	Adam23	0.847826	Olink MOUSE EXPLORATORY	v.3801	Undefined	Pass	1.2689	1.2689	0.833675	IPC Normalized	-0.0465202	-0.0329099
CSF: 981	56	OID05062	Q9Z0T9	Itgb6	0.934783	Olink MOUSE EXPLORATORY	v.3801	Undefined	Pass	2.5637	2.5637	1.5839	IPC Normalized	-0.0465202	-0.0329099
CSF: 981	56	OID05063	P18406	Cyr61	0.891304	Olink MOUSE EXPLORATORY	v.3801	Undefined	Pass	3.30001	3.30001	2.64129	IPC Normalized	-0.0465202	-0.0329099
CSF: 981	56	OID05064	Q09163	Dlk1	0.282609	Olink MOUSE EXPLORATORY	v.3801	Undefined	Pass	3.56878	3.56878	3.63135	IPC Normalized	-0.0465202	-0.0329099
CSF: 981	56	OID05065	P30561	Ahr	0.913043	Olink MOUSE EXPLORATORY	v.3801	Undefined	Pass	2.73197	2.73197	2.27966	IPC Normalized	-0.0465202	-0.0329099
CSF: 981	56	OID05066	P10148	Ccl2	0	Olink MOUSE EXPLORATORY	v.3801	Undefined	Pass	2.43211	2.43211	8.79411	IPC Normalized	-0.0465202	-0.0329099
CSF: 981	56	OID05067	P17183	Eno2	0.0434783	Olink MOUSE EXPLORATORY	v.3801	Undefined	Pass	3.70124	3.70124	6.01406	IPC Normalized	-0.0465202	-0.0329099
CSF: 981	56	OID05068	Q8CGN5	Plin1	0.956522	Olink MOUSE EXPLORATORY	v.3801	Undefined	Pass	3.33492	3.33492	2.00591	IPC Normalized	-0.0465202	-0.0329099
CSF: 981	56	OID05069	Q7TQN3	Wfikkn2	0	Olink MOUSE EXPLORATORY	v.3801	Undefined	Pass	1.23091	1.23091	3.77427	IPC Normalized	-0.0465202	-0.0329099
CSF: 981	56	OID05070	Q8BLU0	Flrt2	0.76087	Olink MOUSE EXPLORATORY	v.3801	Undefined	Pass	3.70284	3.70284	3.46729	IPC Normalized	-0.0465202	-0.0329099
CSF: 981	56	OID05071	Q8BVI4	Qdpr	0.717391	Olink MOUSE EXPLORATORY	v.3801	Undefined	Pass	3.40911	3.40911	2.81438	IPC Normalized	-0.0465202	-0.0329099
CSF: 981	56			Inc Ctrl 2	0.695652	Olink MOUSE EXPLORATORY	v.3801	Undefined	Pass	-0.115737	-0.115737	-0.203904	IPC Normalized	-0.0465202	-0.0329099
CSF: 981	56			Det Ctrl	0.673913	Olink MOUSE EXPLORATORY	v.3801	Undefined	Pass	-0.0732222	-0.0732222	-0.147959	IPC Normalized	-0.0465202	-0.0329099
CSF: 981	56	OID05074	P25446	Fas	0	Olink MOUSE EXPLORATORY	v.3801	Undefined	Pass	1.92006	1.92006	2.45529	IPC Normalized	-0.0465202	-0.0329099
CSF: 981	56	OID05075	Q61527	Erbb4	0	Olink MOUSE EXPLORATORY	v.3801	Undefined	Pass	3.10051	3.10051	5.91267	IPC Normalized	-0.0465202	-0.0329099
CSF: 981	56	OID05076	Q8CD15	Riox2	0.652174	Olink MOUSE EXPLORATORY	v.3801	Undefined	Pass	2.51682	2.51682	1.19177	IPC Normalized	-0.0465202	-0.0329099
CSF: 981	56	OID05077	Q80UG2	Plxna4	0.956522	Olink MOUSE EXPLORATORY	v.3801	Undefined	Pass	2.80606	2.80606	1.91089	IPC Normalized	-0.0465202	-0.0329099
CSF: 981	56	OID05078	Q99JW5	Epcam	0.934783	Olink MOUSE EXPLORATORY	v.3801	Undefined	Pass	2.64801	2.64801	1.79178	IPC Normalized	-0.0465202	-0.0329099
CSF: 981	56	OID05079	P10855	Ccl3	0	Olink MOUSE EXPLORATORY	v.3801	Undefined	Pass	1.90299	1.90299	3.5541	IPC Normalized	-0.0465202	-0.0329099
CSF: 981	56	OID05080	Q9JLL0	Crim1	0.956522	Olink MOUSE EXPLORATORY	v.3801	Undefined	Pass	3.95313	3.95313	3.26962	IPC Normalized	-0.0465202	-0.0329099
CSF: 981	56	OID05081	Q9Z109	Vsig2	0.826087	Olink MOUSE EXPLORATORY	v.3801	Undefined	Pass	1.40428	1.40428	0.691349	IPC Normalized	-0.0465202	-0.0329099
CSF: 981	56	OID05082	Q08048	Hgf	0	Olink MOUSE EXPLORATORY	v.3801	Undefined	Pass	1.46213	1.46213	4.17144	IPC Normalized	-0.0465202	-0.0329099
CSF: 981	56	OID05083	Q4V9Z5	Sez6l2	0	Olink MOUSE EXPLORATORY	v.3801	Undefined	Pass	-0.686734	-0.686734	7.06131	IPC Normalized	-0.0465202	-0.0329099
CSF: 981	56	OID05084	P01582	Il1a	0.369565	Olink MOUSE EXPLORATORY	v.3801	Undefined	Pass	1.71365	1.71365	0.898642	IPC Normalized	-0.0465202	-0.0329099
CSF: 981	56	OID05085	Q8K4B4	Il23r	0.73913	Olink MOUSE EXPLORATORY	v.3801	Undefined	Pass	1.22264	1.22264	0.751682	IPC Normalized	-0.0465202	-0.0329099
CSF: 981	56	OID05086	Q61483	Dll1	0.804348	Olink MOUSE EXPLORATORY	v.3801	Undefined	Pass	1.1807	1.1807	0.77653	IPC Normalized	-0.0465202	-0.0329099
CSF: 981	56	OID05087	Q9CWS0	Ddah1	0.978261	Olink MOUSE EXPLORATORY	v.3801	Undefined	Pass	1.44049	1.44049	0.42776	IPC Normalized	-0.0465202	-0.0329099
CSF: 981	56	OID05088	P18893	Il10	0.934783	Olink MOUSE EXPLORATORY	v.3801	Undefined	Pass	2.65389	2.65389	1.51608	IPC Normalized	-0.0465202	-0.0329099
CSF: 981	56	OID05089	Q9CR75	Tnfrsf12a	0	Olink MOUSE EXPLORATORY	v.3801	Undefined	Pass	1.90152	1.90152	3.15449	IPC Normalized	-0.0465202	-0.0329099
CSF: 981	56	OID05090	Q61288	Acvrl1	0.26087	Olink MOUSE EXPLORATORY	v.3801	Undefined	Pass	2.50718	2.50718	2.24655	IPC Normalized	-0.0465202	-0.0329099
CSF: 981	56	OID05091	O89017	Lgmn	0	Olink MOUSE EXPLORATORY	v.3801	Undefined	Pass	1.00924	1.00924	3.59323	IPC Normalized	-0.0465202	-0.0329099
CSF: 981	56	OID05092	P01587	Csf2	0.826087	Olink MOUSE EXPLORATORY	v.3801	Undefined	Pass	1.67046	1.67046	1.03744	IPC Normalized	-0.0465202	-0.0329099
CSF: 981	56	OID05093	P18340	Cxcl9	0.891304	Olink MOUSE EXPLORATORY	v.3801	Undefined	Pass	2.25405	2.25405	1.37474	IPC Normalized	-0.0465202	-0.0329099
CSF: 981	56	OID05094	P70236	Map2k6	0.282609	Olink MOUSE EXPLORATORY	v.3801	Undefined	Pass	2.27752	2.27752	2.01443	IPC Normalized	-0.0465202	-0.0329099
CSF: 981	56	OID05095	Q9R000	Itgb1bp2	0.956522	Olink MOUSE EXPLORATORY	v.3801	Undefined	Pass	1.66089	1.66089	0.629928	IPC Normalized	-0.0465202	-0.0329099
CSF: 981	56	OID05096	Q7TNI7	Il17f	0.956522	Olink MOUSE EXPLORATORY	v.3801	Undefined	Pass	1.5847	1.5847	1.02669	IPC Normalized	-0.0465202	-0.0329099
CSF: 981	56	OID05097	P10749	Il1b	0.934783	Olink MOUSE EXPLORATORY	v.3801	Undefined	Pass	2.53672	2.53672	1.74345	IPC Normalized	-0.0465202	-0.0329099
CSF: 981	56	OID05098	P70677	Casp3	0.804348	Olink MOUSE EXPLORATORY	v.3801	Undefined	Pass	4.05246	4.05246	2.88541	IPC Normalized	-0.0465202	-0.0329099
CSF: 981	56	OID05099	Q8R5A3	Apbb1ip	0.913043	Olink MOUSE EXPLORATORY	v.3801	Undefined	Pass	1.6765	1.6765	0.986088	IPC Normalized	-0.0465202	-0.0329099
CSF: 981	56	OID05100	O54775	Wisp1	0.0652174	Olink MOUSE EXPLORATORY	v.3801	Undefined	Pass	1.79834	1.79834	2.09313	IPC Normalized	-0.0465202	-0.0329099
CSF: 981	56	OID05101	P97326	Cdh6	0.826087	Olink MOUSE EXPLORATORY	v.3801	Undefined	Pass	1.5022	1.5022	0.974323	IPC Normalized	-0.0465202	-0.0329099
CSF: 981	56	OID05102	P31240	Pdgfb	0.847826	Olink MOUSE EXPLORATORY	v.3801	Undefined	Pass	3.05447	3.05447	2.70819	IPC Normalized	-0.0465202	-0.0329099
CSF: 981	56	OID05103	Q6ZQA6	Igsf3	0.913043	Olink MOUSE EXPLORATORY	v.3801	Undefined	Pass	3.42321	3.42321	2.84106	IPC Normalized	-0.0465202	-0.0329099
CSF: 981	56	OID05104	O88393	Tgfbr3	0.847826	Olink MOUSE EXPLORATORY	v.3801	Undefined	Pass	1.79362	1.79362	1.41617	IPC Normalized	-0.0465202	-0.0329099
CSF: 981	56	OID05105	P12850	Cxcl1	0	Olink MOUSE EXPLORATORY	v.3801	Undefined	Pass	3.34073	3.34073	6.87133	IPC Normalized	-0.0465202	-0.0329099
CSF: 981	56	OID05106	Q8BTW9	Pak4	0.869565	Olink MOUSE EXPLORATORY	v.3801	Undefined	Pass	1.92159	1.92159	0.97291	IPC Normalized	-0.0465202	-0.0329099
CSF: 981	56	OID05107	Q69Z26	Cntn4	0	Olink MOUSE EXPLORATORY	v.3801	Undefined	Pass	2.33835	2.33835	7.91124	IPC Normalized	-0.0465202	-0.0329099
CSF: 981	56	OID05108	Q9EQX0	Ghrl	0.826087	Olink MOUSE EXPLORATORY	v.3801	Undefined	Pass	2.85832	2.85832	2.34371	IPC Normalized	-0.0465202	-0.0329099
CSF: 981	56	OID05109	P11152	Lpl	0.956522	Olink MOUSE EXPLORATORY	v.3801	Undefined	Pass	2.4109	2.4109	1.40739	IPC Normalized	-0.0465202	-0.0329099
CSF: 981	56	OID05110	Q9EQC7	Fstl3	0	Olink MOUSE EXPLORATORY	v.3801	Undefined	Pass	2.15652	2.15652	2.8474	IPC Normalized	-0.0465202	-0.0329099
CSF: 981	56	OID05111	Q99KJ8	Dctn2	0.956522	Olink MOUSE EXPLORATORY	v.3801	Undefined	Pass	2.39832	2.39832	1.61511	IPC Normalized	-0.0465202	-0.0329099
CSF: 981	56	OID05112	P04401	Il5	1	Olink MOUSE EXPLORATORY	v.3801	Undefined	Pass	3.26966	3.26966	1.30326	IPC Normalized	-0.0465202	-0.0329099
CSF: 981	56	OID05113	Q8BX35	Eda2r	0	Olink MOUSE EXPLORATORY	v.3801	Undefined	Pass	1.6377	1.6377	4.43784	IPC Normalized	-0.0465202	-0.0329099
CSF: 981	56	OID05114	P20181	Ntf3	0.978261	Olink MOUSE EXPLORATORY	v.3801	Undefined	Pass	2.83892	2.83892	2.17827	IPC Normalized	-0.0465202	-0.0329099
CSF: 981	56	OID05115	O54907	Tnfsf12	0.0434783	Olink MOUSE EXPLORATORY	v.3801	Undefined	Pass	2.97723	2.97723	3.29783	IPC Normalized	-0.0465202	-0.0329099
CSF: 981	56	OID05116	O89093	Ccl20	0.826087	Olink MOUSE EXPLORATORY	v.3801	Undefined	Pass	3.11866	3.11866	2.42754	IPC Normalized	-0.0465202	-0.0329099
CSF: 981	56	OID05117	P26323	Fli1	1	Olink MOUSE EXPLORATORY	v.3801	Undefined	Pass	3.66211	3.66211	2.75486	IPC Normalized	-0.0465202	-0.0329099
CSF: 981	56	OID05118	O89023	Tpp1	0	Olink MOUSE EXPLORATORY	v.3801	Undefined	Pass	2.45849	2.45849	5.0265	IPC Normalized	-0.0465202	-0.0329099
CSF: 981	56	OID05119	Q8BYI9	Tnr	0	Olink MOUSE EXPLORATORY	v.3801	Undefined	Pass	2.23797	2.23797	5.10929	IPC Normalized	-0.0465202	-0.0329099
CSF: 981	56	OID05120	P97946	Vegfd	0.934783	Olink MOUSE EXPLORATORY	v.3801	Undefined	Pass	1.83094	1.83094	1.24372	IPC Normalized	-0.0465202	-0.0329099
CSF: 981	56	OID05121	P11103	Parp1	0.652174	Olink MOUSE EXPLORATORY	v.3801	Undefined	Pass	2.01458	2.01458	1.42578	IPC Normalized	-0.0465202	-0.0329099
CSF: 981	56	OID05122	P06804	Tnf	0.978261	Olink MOUSE EXPLORATORY	v.3801	Undefined	Pass	1.3656	1.3656	0.78624	IPC Normalized	-0.0465202	-0.0329099
CSF: 1080	57	OID05027	Q8R373	Clmp	0	Olink MOUSE EXPLORATORY	v.3801	Undefined	Pass	3.59187	3.59187	5.07585	IPC Normalized	-0.00452042	-0.0198398
CSF: 1080	57	OID05028	O08746	Matn2	0	Olink MOUSE EXPLORATORY	v.3801	Undefined	Pass	2.06014	2.06014	4.18512	IPC Normalized	-0.00452042	-0.0198398
CSF: 1080	57	OID05029	Q00493	Cpe	0	Olink MOUSE EXPLORATORY	v.3801	Undefined	Pass	3.30727	3.30727	8.5131	IPC Normalized	-0.00452042	-0.0198398
CSF: 1080	57			Inc Ctrl 1	0.76087	Olink MOUSE EXPLORATORY	v.3801	Undefined	Pass	0.0231435	0.0231435	-0.0177298	IPC Normalized	-0.00452042	-0.0198398
CSF: 1080	57	OID05031	P55095	Gcg	1	Olink MOUSE EXPLORATORY	v.3801	Undefined	Pass	2.50799	2.50799	1.49571	IPC Normalized	-0.00452042	-0.0198398
CSF: 1080	57	OID05032	P48540	Gdnf	1	Olink MOUSE EXPLORATORY	v.3801	Undefined	Pass	3.63147	3.63147	2.81137	IPC Normalized	-0.00452042	-0.0198398
CSF: 1080	57	OID05033	Q04736	Yes1	0.826087	Olink MOUSE EXPLORATORY	v.3801	Undefined	Pass	1.49447	1.49447	0.712661	IPC Normalized	-0.00452042	-0.0198398
CSF: 1080	57	OID05034	Q62386	Il17a	0.956522	Olink MOUSE EXPLORATORY	v.3801	Undefined	Pass	2.03096	2.03096	1.45314	IPC Normalized	-0.00452042	-0.0198398
CSF: 1080	57	OID05035	Q9R1E0	Foxo1	0.891304	Olink MOUSE EXPLORATORY	v.3801	Undefined	Pass	2.02334	2.02334	1.65624	IPC Normalized	-0.00452042	-0.0198398
CSF: 1080	57	OID05036	O08712	Tnfrsf11b	0.130435	Olink MOUSE EXPLORATORY	v.3801	Undefined	Pass	2.50159	2.50159	2.93739	IPC Normalized	-0.00452042	-0.0198398
CSF: 1080	57	OID05037	P04202	Tgfb1	0.891304	Olink MOUSE EXPLORATORY	v.3801	Undefined	Pass	2.1094	2.1094	1.65653	IPC Normalized	-0.00452042	-0.0198398
CSF: 1080	57	OID05038	P47713	Pla2g4a	0.869565	Olink MOUSE EXPLORATORY	v.3801	Undefined	Pass	3.01572	3.01572	2.59838	IPC Normalized	-0.00452042	-0.0198398
CSF: 1080	57	OID05039	P08505	Il6	0.956522	Olink MOUSE EXPLORATORY	v.3801	Undefined	Pass	3.10417	3.10417	2.62478	IPC Normalized	-0.00452042	-0.0198398
CSF: 1080	57	OID05040	P99029	Prdx5	0.652174	Olink MOUSE EXPLORATORY	v.3801	Undefined	Pass	2.69276	2.69276	2.6437	IPC Normalized	-0.00452042	-0.0198398
CSF: 1080	57	OID05041	P48030	Tgfa	0	Olink MOUSE EXPLORATORY	v.3801	Undefined	Pass	2.48807	2.48807	7.81405	IPC Normalized	-0.00452042	-0.0198398
CSF: 1080	57	OID05042	P30882	Ccl5	0.847826	Olink MOUSE EXPLORATORY	v.3801	Undefined	Pass	1.69808	1.69808	1.27737	IPC Normalized	-0.00452042	-0.0198398
CSF: 1080	57	OID05043	P07321	Epo	0.0217391	Olink MOUSE EXPLORATORY	v.3801	Undefined	Pass	2.47825	2.47825	2.97251	IPC Normalized	-0.00452042	-0.0198398
CSF: 1080	57	OID05044	O35625	Axin1	0.956522	Olink MOUSE EXPLORATORY	v.3801	Undefined	Pass	2.44753	2.44753	2.09632	IPC Normalized	-0.00452042	-0.0198398
CSF: 1080	57			Ext Ctrl	0	Olink MOUSE EXPLORATORY	v.3801	Undefined	Pass	0	0	0	IPC Normalized	-0.00452042	-0.0198398
CSF: 1080	57	OID05046	P47931	Fst	0	Olink MOUSE EXPLORATORY	v.3801	Undefined	Pass	2.04846	2.04846	3.01909	IPC Normalized	-0.00452042	-0.0198398
CSF: 1080	57	OID05047	Q6PCX7	Rgma	0	Olink MOUSE EXPLORATORY	v.3801	Undefined	Pass	2.59638	2.59638	4.31187	IPC Normalized	-0.00452042	-0.0198398
CSF: 1080	57	OID05048	P58058	Nadk	0.413043	Olink MOUSE EXPLORATORY	v.3801	Undefined	Pass	2.67945	2.67945	2.48819	IPC Normalized	-0.00452042	-0.0198398
CSF: 1080	57	OID05049	P48787	Tnni3	0.869565	Olink MOUSE EXPLORATORY	v.3801	Undefined	Pass	2.50062	2.50062	2.34746	IPC Normalized	-0.00452042	-0.0198398
CSF: 1080	57	OID05050	Q61982	Notch3	0.869565	Olink MOUSE EXPLORATORY	v.3801	Undefined	Pass	2.51665	2.51665	1.8358	IPC Normalized	-0.00452042	-0.0198398
CSF: 1080	57	OID05051	Q9ERB0	Snap29	0.673913	Olink MOUSE EXPLORATORY	v.3801	Undefined	Pass	1.83982	1.83982	1.39793	IPC Normalized	-0.00452042	-0.0198398
CSF: 1080	57	OID05052	P12960	Cntn1	0	Olink MOUSE EXPLORATORY	v.3801	Undefined	Pass	0.925531	0.925531	7.73542	IPC Normalized	-0.00452042	-0.0198398
CSF: 1080	57	OID05053	Q9ER65	Clstn2	0.0434783	Olink MOUSE EXPLORATORY	v.3801	Undefined	Pass	3.71889	3.71889	5.59943	IPC Normalized	-0.00452042	-0.0198398
CSF: 1080	57	OID05054	P07091	S100a4	0.913043	Olink MOUSE EXPLORATORY	v.3801	Undefined	Pass	2.36071	2.36071	1.67691	IPC Normalized	-0.00452042	-0.0198398
CSF: 1080	57	OID05055	Q9D6N1	Ca13	0.73913	Olink MOUSE EXPLORATORY	v.3801	Undefined	Pass	1.76704	1.76704	0.813294	IPC Normalized	-0.00452042	-0.0198398
CSF: 1080	57	OID05056	Q61865	Mia	0	Olink MOUSE EXPLORATORY	v.3801	Undefined	Pass	2.56528	2.56528	5.18546	IPC Normalized	-0.00452042	-0.0198398
CSF: 1080	57	OID05057	Q8VCF1	Cant1	0.869565	Olink MOUSE EXPLORATORY	v.3801	Undefined	Pass	1.61892	1.61892	1.06643	IPC Normalized	-0.00452042	-0.0198398
CSF: 1080	57	OID05058	P20826	Kitlg	0.934783	Olink MOUSE EXPLORATORY	v.3801	Undefined	Pass	2.3556	2.3556	1.88014	IPC Normalized	-0.00452042	-0.0198398
CSF: 1080	57	OID05059	P97785	Gfra1	0	Olink MOUSE EXPLORATORY	v.3801	Undefined	Pass	1.49437	1.49437	2.99842	IPC Normalized	-0.00452042	-0.0198398
CSF: 1080	57	OID05060	Q9DCL8	Ppp1r2	0.956522	Olink MOUSE EXPLORATORY	v.3801	Undefined	Pass	2.85732	2.85732	1.54266	IPC Normalized	-0.00452042	-0.0198398
CSF: 1080	57	OID05061	Q9R1V7	Adam23	0.847826	Olink MOUSE EXPLORATORY	v.3801	Undefined	Pass	1.2689	1.2689	1.06804	IPC Normalized	-0.00452042	-0.0198398
CSF: 1080	57	OID05062	Q9Z0T9	Itgb6	0.934783	Olink MOUSE EXPLORATORY	v.3801	Undefined	Pass	2.5637	2.5637	2.24985	IPC Normalized	-0.00452042	-0.0198398
CSF: 1080	57	OID05063	P18406	Cyr61	0.891304	Olink MOUSE EXPLORATORY	v.3801	Undefined	Pass	3.30001	3.30001	2.89274	IPC Normalized	-0.00452042	-0.0198398
CSF: 1080	57	OID05064	Q09163	Dlk1	0.282609	Olink MOUSE EXPLORATORY	v.3801	Undefined	Pass	3.56878	3.56878	3.89024	IPC Normalized	-0.00452042	-0.0198398
CSF: 1080	57	OID05065	P30561	Ahr	0.913043	Olink MOUSE EXPLORATORY	v.3801	Undefined	Pass	2.73197	2.73197	2.09164	IPC Normalized	-0.00452042	-0.0198398
CSF: 1080	57	OID05066	P10148	Ccl2	0	Olink MOUSE EXPLORATORY	v.3801	Undefined	Pass	2.43211	2.43211	8.48987	IPC Normalized	-0.00452042	-0.0198398
CSF: 1080	57	OID05067	P17183	Eno2	0.0434783	Olink MOUSE EXPLORATORY	v.3801	Undefined	Pass	3.70124	3.70124	5.87067	IPC Normalized	-0.00452042	-0.0198398
CSF: 1080	57	OID05068	Q8CGN5	Plin1	0.956522	Olink MOUSE EXPLORATORY	v.3801	Undefined	Pass	3.33492	3.33492	2.12307	IPC Normalized	-0.00452042	-0.0198398
CSF: 1080	57	OID05069	Q7TQN3	Wfikkn2	0	Olink MOUSE EXPLORATORY	v.3801	Undefined	Pass	1.23091	1.23091	3.67624	IPC Normalized	-0.00452042	-0.0198398
CSF: 1080	57	OID05070	Q8BLU0	Flrt2	0.76087	Olink MOUSE EXPLORATORY	v.3801	Undefined	Pass	3.70284	3.70284	3.51429	IPC Normalized	-0.00452042	-0.0198398
CSF: 1080	57	OID05071	Q8BVI4	Qdpr	0.717391	Olink MOUSE EXPLORATORY	v.3801	Undefined	Pass	3.40911	3.40911	3.22582	IPC Normalized	-0.00452042	-0.0198398
CSF: 1080	57			Inc Ctrl 2	0.695652	Olink MOUSE EXPLORATORY	v.3801	Undefined	Pass	-0.115737	-0.115737	-0.161904	IPC Normalized	-0.00452042	-0.0198398
CSF: 1080	57			Det Ctrl	0.673913	Olink MOUSE EXPLORATORY	v.3801	Undefined	Pass	-0.0732222	-0.0732222	-0.134889	IPC Normalized	-0.00452042	-0.0198398
CSF: 1080	57	OID05074	P25446	Fas	0	Olink MOUSE EXPLORATORY	v.3801	Undefined	Pass	1.92006	1.92006	2.6182	IPC Normalized	-0.00452042	-0.0198398
CSF: 1080	57	OID05075	Q61527	Erbb4	0	Olink MOUSE EXPLORATORY	v.3801	Undefined	Pass	3.10051	3.10051	5.76853	IPC Normalized	-0.00452042	-0.0198398
CSF: 1080	57	OID05076	Q8CD15	Riox2	0.652174	Olink MOUSE EXPLORATORY	v.3801	Undefined	Pass	2.51682	2.51682	1.81619	IPC Normalized	-0.00452042	-0.0198398
CSF: 1080	57	OID05077	Q80UG2	Plxna4	0.956522	Olink MOUSE EXPLORATORY	v.3801	Undefined	Pass	2.80606	2.80606	2.26404	IPC Normalized	-0.00452042	-0.0198398
CSF: 1080	57	OID05078	Q99JW5	Epcam	0.934783	Olink MOUSE EXPLORATORY	v.3801	Undefined	Pass	2.64801	2.64801	2.15871	IPC Normalized	-0.00452042	-0.0198398
CSF: 1080	57	OID05079	P10855	Ccl3	0	Olink MOUSE EXPLORATORY	v.3801	Undefined	Pass	1.90299	1.90299	3.64863	IPC Normalized	-0.00452042	-0.0198398
CSF: 1080	57	OID05080	Q9JLL0	Crim1	0.956522	Olink MOUSE EXPLORATORY	v.3801	Undefined	Pass	3.95313	3.95313	3.67794	IPC Normalized	-0.00452042	-0.0198398
CSF: 1080	57	OID05081	Q9Z109	Vsig2	0.826087	Olink MOUSE EXPLORATORY	v.3801	Undefined	Pass	1.40428	1.40428	0.957499	IPC Normalized	-0.00452042	-0.0198398
CSF: 1080	57	OID05082	Q08048	Hgf	0	Olink MOUSE EXPLORATORY	v.3801	Undefined	Pass	1.46213	1.46213	3.9227	IPC Normalized	-0.00452042	-0.0198398
CSF: 1080	57	OID05083	Q4V9Z5	Sez6l2	0	Olink MOUSE EXPLORATORY	v.3801	Undefined	Pass	-0.686734	-0.686734	6.92643	IPC Normalized	-0.00452042	-0.0198398
CSF: 1080	57	OID05084	P01582	Il1a	0.369565	Olink MOUSE EXPLORATORY	v.3801	Undefined	Pass	1.71365	1.71365	1.51343	IPC Normalized	-0.00452042	-0.0198398
CSF: 1080	57	OID05085	Q8K4B4	Il23r	0.73913	Olink MOUSE EXPLORATORY	v.3801	Undefined	Pass	1.22264	1.22264	0.971172	IPC Normalized	-0.00452042	-0.0198398
CSF: 1080	57	OID05086	Q61483	Dll1	0.804348	Olink MOUSE EXPLORATORY	v.3801	Undefined	Pass	1.1807	1.1807	0.974449	IPC Normalized	-0.00452042	-0.0198398
CSF: 1080	57	OID05087	Q9CWS0	Ddah1	0.978261	Olink MOUSE EXPLORATORY	v.3801	Undefined	Pass	1.44049	1.44049	0.642289	IPC Normalized	-0.00452042	-0.0198398
CSF: 1080	57	OID05088	P18893	Il10	0.934783	Olink MOUSE EXPLORATORY	v.3801	Undefined	Pass	2.65389	2.65389	1.86088	IPC Normalized	-0.00452042	-0.0198398
CSF: 1080	57	OID05089	Q9CR75	Tnfrsf12a	0	Olink MOUSE EXPLORATORY	v.3801	Undefined	Pass	1.90152	1.90152	3.61291	IPC Normalized	-0.00452042	-0.0198398
CSF: 1080	57	OID05090	Q61288	Acvrl1	0.26087	Olink MOUSE EXPLORATORY	v.3801	Undefined	Pass	2.50718	2.50718	2.51733	IPC Normalized	-0.00452042	-0.0198398
CSF: 1080	57	OID05091	O89017	Lgmn	0	Olink MOUSE EXPLORATORY	v.3801	Undefined	Pass	1.00924	1.00924	3.79371	IPC Normalized	-0.00452042	-0.0198398
CSF: 1080	57	OID05092	P01587	Csf2	0.826087	Olink MOUSE EXPLORATORY	v.3801	Undefined	Pass	1.67046	1.67046	1.17051	IPC Normalized	-0.00452042	-0.0198398
CSF: 1080	57	OID05093	P18340	Cxcl9	0.891304	Olink MOUSE EXPLORATORY	v.3801	Undefined	Pass	2.25405	2.25405	1.62445	IPC Normalized	-0.00452042	-0.0198398
CSF: 1080	57	OID05094	P70236	Map2k6	0.282609	Olink MOUSE EXPLORATORY	v.3801	Undefined	Pass	2.27752	2.27752	2.29137	IPC Normalized	-0.00452042	-0.0198398
CSF: 1080	57	OID05095	Q9R000	Itgb1bp2	0.956522	Olink MOUSE EXPLORATORY	v.3801	Undefined	Pass	1.66089	1.66089	0.539648	IPC Normalized	-0.00452042	-0.0198398
CSF: 1080	57	OID05096	Q7TNI7	Il17f	0.956522	Olink MOUSE EXPLORATORY	v.3801	Undefined	Pass	1.5847	1.5847	1.33529	IPC Normalized	-0.00452042	-0.0198398
CSF: 1080	57	OID05097	P10749	Il1b	0.934783	Olink MOUSE EXPLORATORY	v.3801	Undefined	Pass	2.53672	2.53672	2.01547	IPC Normalized	-0.00452042	-0.0198398
CSF: 1080	57	OID05098	P70677	Casp3	0.804348	Olink MOUSE EXPLORATORY	v.3801	Undefined	Pass	4.05246	4.05246	3.36037	IPC Normalized	-0.00452042	-0.0198398
CSF: 1080	57	OID05099	Q8R5A3	Apbb1ip	0.913043	Olink MOUSE EXPLORATORY	v.3801	Undefined	Pass	1.6765	1.6765	1.06264	IPC Normalized	-0.00452042	-0.0198398
CSF: 1080	57	OID05100	O54775	Wisp1	0.0652174	Olink MOUSE EXPLORATORY	v.3801	Undefined	Pass	1.79834	1.79834	2.18098	IPC Normalized	-0.00452042	-0.0198398
CSF: 1080	57	OID05101	P97326	Cdh6	0.826087	Olink MOUSE EXPLORATORY	v.3801	Undefined	Pass	1.5022	1.5022	1.15256	IPC Normalized	-0.00452042	-0.0198398
CSF: 1080	57	OID05102	P31240	Pdgfb	0.847826	Olink MOUSE EXPLORATORY	v.3801	Undefined	Pass	3.05447	3.05447	2.63399	IPC Normalized	-0.00452042	-0.0198398
CSF: 1080	57	OID05103	Q6ZQA6	Igsf3	0.913043	Olink MOUSE EXPLORATORY	v.3801	Undefined	Pass	3.42321	3.42321	3.18232	IPC Normalized	-0.00452042	-0.0198398
CSF: 1080	57	OID05104	O88393	Tgfbr3	0.847826	Olink MOUSE EXPLORATORY	v.3801	Undefined	Pass	1.79362	1.79362	1.33533	IPC Normalized	-0.00452042	-0.0198398
CSF: 1080	57	OID05105	P12850	Cxcl1	0	Olink MOUSE EXPLORATORY	v.3801	Undefined	Pass	3.34073	3.34073	7.46667	IPC Normalized	-0.00452042	-0.0198398
CSF: 1080	57	OID05106	Q8BTW9	Pak4	0.869565	Olink MOUSE EXPLORATORY	v.3801	Undefined	Pass	1.92159	1.92159	1.37242	IPC Normalized	-0.00452042	-0.0198398
CSF: 1080	57	OID05107	Q69Z26	Cntn4	0	Olink MOUSE EXPLORATORY	v.3801	Undefined	Pass	2.33835	2.33835	7.57625	IPC Normalized	-0.00452042	-0.0198398
CSF: 1080	57	OID05108	Q9EQX0	Ghrl	0.826087	Olink MOUSE EXPLORATORY	v.3801	Undefined	Pass	2.85832	2.85832	2.33525	IPC Normalized	-0.00452042	-0.0198398
CSF: 1080	57	OID05109	P11152	Lpl	0.956522	Olink MOUSE EXPLORATORY	v.3801	Undefined	Pass	2.4109	2.4109	1.57584	IPC Normalized	-0.00452042	-0.0198398
CSF: 1080	57	OID05110	Q9EQC7	Fstl3	0	Olink MOUSE EXPLORATORY	v.3801	Undefined	Pass	2.15652	2.15652	2.72075	IPC Normalized	-0.00452042	-0.0198398
CSF: 1080	57	OID05111	Q99KJ8	Dctn2	0.956522	Olink MOUSE EXPLORATORY	v.3801	Undefined	Pass	2.39832	2.39832	1.79907	IPC Normalized	-0.00452042	-0.0198398
CSF: 1080	57	OID05112	P04401	Il5	1	Olink MOUSE EXPLORATORY	v.3801	Undefined	Pass	3.26966	3.26966	1.87465	IPC Normalized	-0.00452042	-0.0198398
CSF: 1080	57	OID05113	Q8BX35	Eda2r	0	Olink MOUSE EXPLORATORY	v.3801	Undefined	Pass	1.6377	1.6377	4.64092	IPC Normalized	-0.00452042	-0.0198398
CSF: 1080	57	OID05114	P20181	Ntf3	0.978261	Olink MOUSE EXPLORATORY	v.3801	Undefined	Pass	2.83892	2.83892	2.2568	IPC Normalized	-0.00452042	-0.0198398
CSF: 1080	57	OID05115	O54907	Tnfsf12	0.0434783	Olink MOUSE EXPLORATORY	v.3801	Undefined	Pass	2.97723	2.97723	3.88327	IPC Normalized	-0.00452042	-0.0198398
CSF: 1080	57	OID05116	O89093	Ccl20	0.826087	Olink MOUSE EXPLORATORY	v.3801	Undefined	Pass	3.11866	3.11866	2.88077	IPC Normalized	-0.00452042	-0.0198398
CSF: 1080	57	OID05117	P26323	Fli1	1	Olink MOUSE EXPLORATORY	v.3801	Undefined	Pass	3.66211	3.66211	2.9476	IPC Normalized	-0.00452042	-0.0198398
CSF: 1080	57	OID05118	O89023	Tpp1	0	Olink MOUSE EXPLORATORY	v.3801	Undefined	Pass	2.45849	2.45849	5.15697	IPC Normalized	-0.00452042	-0.0198398
CSF: 1080	57	OID05119	Q8BYI9	Tnr	0	Olink MOUSE EXPLORATORY	v.3801	Undefined	Pass	2.23797	2.23797	4.81877	IPC Normalized	-0.00452042	-0.0198398
CSF: 1080	57	OID05120	P97946	Vegfd	0.934783	Olink MOUSE EXPLORATORY	v.3801	Undefined	Pass	1.83094	1.83094	1.31484	IPC Normalized	-0.00452042	-0.0198398
CSF: 1080	57	OID05121	P11103	Parp1	0.652174	Olink MOUSE EXPLORATORY	v.3801	Undefined	Pass	2.01458	2.01458	1.55991	IPC Normalized	-0.00452042	-0.0198398
CSF: 1080	57	OID05122	P06804	Tnf	0.978261	Olink MOUSE EXPLORATORY	v.3801	Undefined	Pass	1.3656	1.3656	0.790719	IPC Normalized	-0.00452042	-0.0198398
CSF: 1034	58	OID05027	Q8R373	Clmp	0	Olink MOUSE EXPLORATORY	v.3801	Undefined	Pass	3.59187	3.59187	4.6556	IPC Normalized	-0.0194407	0.0662599
CSF: 1034	58	OID05028	O08746	Matn2	0	Olink MOUSE EXPLORATORY	v.3801	Undefined	Pass	2.06014	2.06014	3.66084	IPC Normalized	-0.0194407	0.0662599
CSF: 1034	58	OID05029	Q00493	Cpe	0	Olink MOUSE EXPLORATORY	v.3801	Undefined	Pass	3.30727	3.30727	7.99027	IPC Normalized	-0.0194407	0.0662599
CSF: 1034	58			Inc Ctrl 1	0.76087	Olink MOUSE EXPLORATORY	v.3801	Undefined	Pass	0.0231435	0.0231435	0.0152197	IPC Normalized	-0.0194407	0.0662599
CSF: 1034	58	OID05031	P55095	Gcg	1	Olink MOUSE EXPLORATORY	v.3801	Undefined	Pass	2.50799	2.50799	1.5646	IPC Normalized	-0.0194407	0.0662599
CSF: 1034	58	OID05032	P48540	Gdnf	1	Olink MOUSE EXPLORATORY	v.3801	Undefined	Pass	3.63147	3.63147	2.82099	IPC Normalized	-0.0194407	0.0662599
CSF: 1034	58	OID05033	Q04736	Yes1	0.826087	Olink MOUSE EXPLORATORY	v.3801	Undefined	Pass	1.49447	1.49447	1.01632	IPC Normalized	-0.0194407	0.0662599
CSF: 1034	58	OID05034	Q62386	Il17a	0.956522	Olink MOUSE EXPLORATORY	v.3801	Undefined	Pass	2.03096	2.03096	1.66958	IPC Normalized	-0.0194407	0.0662599
CSF: 1034	58	OID05035	Q9R1E0	Foxo1	0.891304	Olink MOUSE EXPLORATORY	v.3801	Undefined	Pass	2.02334	2.02334	1.68493	IPC Normalized	-0.0194407	0.0662599
CSF: 1034	58	OID05036	O08712	Tnfrsf11b	0.130435	Olink MOUSE EXPLORATORY	v.3801	Undefined	Pass	2.50159	2.50159	3.06054	IPC Normalized	-0.0194407	0.0662599
CSF: 1034	58	OID05037	P04202	Tgfb1	0.891304	Olink MOUSE EXPLORATORY	v.3801	Undefined	Pass	2.1094	2.1094	1.75665	IPC Normalized	-0.0194407	0.0662599
CSF: 1034	58	OID05038	P47713	Pla2g4a	0.869565	Olink MOUSE EXPLORATORY	v.3801	Undefined	Pass	3.01572	3.01572	2.42767	IPC Normalized	-0.0194407	0.0662599
CSF: 1034	58	OID05039	P08505	Il6	0.956522	Olink MOUSE EXPLORATORY	v.3801	Undefined	Pass	3.10417	3.10417	2.63412	IPC Normalized	-0.0194407	0.0662599
CSF: 1034	58	OID05040	P99029	Prdx5	0.652174	Olink MOUSE EXPLORATORY	v.3801	Undefined	Pass	2.69276	2.69276	2.67935	IPC Normalized	-0.0194407	0.0662599
CSF: 1034	58	OID05041	P48030	Tgfa	0	Olink MOUSE EXPLORATORY	v.3801	Undefined	Pass	2.48807	2.48807	7.6611	IPC Normalized	-0.0194407	0.0662599
CSF: 1034	58	OID05042	P30882	Ccl5	0.847826	Olink MOUSE EXPLORATORY	v.3801	Undefined	Pass	1.69808	1.69808	1.3775	IPC Normalized	-0.0194407	0.0662599
CSF: 1034	58	OID05043	P07321	Epo	0.0217391	Olink MOUSE EXPLORATORY	v.3801	Undefined	Pass	2.47825	2.47825	2.54701	IPC Normalized	-0.0194407	0.0662599
CSF: 1034	58	OID05044	O35625	Axin1	0.956522	Olink MOUSE EXPLORATORY	v.3801	Undefined	Pass	2.44753	2.44753	2.17012	IPC Normalized	-0.0194407	0.0662599
CSF: 1034	58			Ext Ctrl	0	Olink MOUSE EXPLORATORY	v.3801	Undefined	Pass	0	0	0	IPC Normalized	-0.0194407	0.0662599
CSF: 1034	58	OID05046	P47931	Fst	0	Olink MOUSE EXPLORATORY	v.3801	Undefined	Pass	2.04846	2.04846	3.09371	IPC Normalized	-0.0194407	0.0662599
CSF: 1034	58	OID05047	Q6PCX7	Rgma	0	Olink MOUSE EXPLORATORY	v.3801	Undefined	Pass	2.59638	2.59638	4.12721	IPC Normalized	-0.0194407	0.0662599
CSF: 1034	58	OID05048	P58058	Nadk	0.413043	Olink MOUSE EXPLORATORY	v.3801	Undefined	Pass	2.67945	2.67945	2.27938	IPC Normalized	-0.0194407	0.0662599
CSF: 1034	58	OID05049	P48787	Tnni3	0.869565	Olink MOUSE EXPLORATORY	v.3801	Undefined	Pass	2.50062	2.50062	2.20662	IPC Normalized	-0.0194407	0.0662599
CSF: 1034	58	OID05050	Q61982	Notch3	0.869565	Olink MOUSE EXPLORATORY	v.3801	Undefined	Pass	2.51665	2.51665	1.71517	IPC Normalized	-0.0194407	0.0662599
CSF: 1034	58	OID05051	Q9ERB0	Snap29	0.673913	Olink MOUSE EXPLORATORY	v.3801	Undefined	Pass	1.83982	1.83982	1.54166	IPC Normalized	-0.0194407	0.0662599
CSF: 1034	58	OID05052	P12960	Cntn1	0	Olink MOUSE EXPLORATORY	v.3801	Undefined	Pass	0.925531	0.925531	7.24044	IPC Normalized	-0.0194407	0.0662599
CSF: 1034	58	OID05053	Q9ER65	Clstn2	0.0434783	Olink MOUSE EXPLORATORY	v.3801	Undefined	Pass	3.71889	3.71889	4.6579	IPC Normalized	-0.0194407	0.0662599
CSF: 1034	58	OID05054	P07091	S100a4	0.913043	Olink MOUSE EXPLORATORY	v.3801	Undefined	Pass	2.36071	2.36071	1.66151	IPC Normalized	-0.0194407	0.0662599
CSF: 1034	58	OID05055	Q9D6N1	Ca13	0.73913	Olink MOUSE EXPLORATORY	v.3801	Undefined	Pass	1.76704	1.76704	0.586544	IPC Normalized	-0.0194407	0.0662599
CSF: 1034	58	OID05056	Q61865	Mia	0	Olink MOUSE EXPLORATORY	v.3801	Undefined	Pass	2.56528	2.56528	5.07442	IPC Normalized	-0.0194407	0.0662599
CSF: 1034	58	OID05057	Q8VCF1	Cant1	0.869565	Olink MOUSE EXPLORATORY	v.3801	Undefined	Pass	1.61892	1.61892	1.28382	IPC Normalized	-0.0194407	0.0662599
CSF: 1034	58	OID05058	P20826	Kitlg	0.934783	Olink MOUSE EXPLORATORY	v.3801	Undefined	Pass	2.3556	2.3556	1.73235	IPC Normalized	-0.0194407	0.0662599
CSF: 1034	58	OID05059	P97785	Gfra1	0	Olink MOUSE EXPLORATORY	v.3801	Undefined	Pass	1.49437	1.49437	2.67624	IPC Normalized	-0.0194407	0.0662599
CSF: 1034	58	OID05060	Q9DCL8	Ppp1r2	0.956522	Olink MOUSE EXPLORATORY	v.3801	Undefined	Pass	2.85732	2.85732	1.70568	IPC Normalized	-0.0194407	0.0662599
CSF: 1034	58	OID05061	Q9R1V7	Adam23	0.847826	Olink MOUSE EXPLORATORY	v.3801	Undefined	Pass	1.2689	1.2689	0.863124	IPC Normalized	-0.0194407	0.0662599
CSF: 1034	58	OID05062	Q9Z0T9	Itgb6	0.934783	Olink MOUSE EXPLORATORY	v.3801	Undefined	Pass	2.5637	2.5637	2.2271	IPC Normalized	-0.0194407	0.0662599
CSF: 1034	58	OID05063	P18406	Cyr61	0.891304	Olink MOUSE EXPLORATORY	v.3801	Undefined	Pass	3.30001	3.30001	2.89145	IPC Normalized	-0.0194407	0.0662599
CSF: 1034	58	OID05064	Q09163	Dlk1	0.282609	Olink MOUSE EXPLORATORY	v.3801	Undefined	Pass	3.56878	3.56878	3.84617	IPC Normalized	-0.0194407	0.0662599
CSF: 1034	58	OID05065	P30561	Ahr	0.913043	Olink MOUSE EXPLORATORY	v.3801	Undefined	Pass	2.73197	2.73197	2.23254	IPC Normalized	-0.0194407	0.0662599
CSF: 1034	58	OID05066	P10148	Ccl2	0	Olink MOUSE EXPLORATORY	v.3801	Undefined	Pass	2.43211	2.43211	8.73413	IPC Normalized	-0.0194407	0.0662599
CSF: 1034	58	OID05067	P17183	Eno2	0.0434783	Olink MOUSE EXPLORATORY	v.3801	Undefined	Pass	3.70124	3.70124	5.04157	IPC Normalized	-0.0194407	0.0662599
CSF: 1034	58	OID05068	Q8CGN5	Plin1	0.956522	Olink MOUSE EXPLORATORY	v.3801	Undefined	Pass	3.33492	3.33492	2.33314	IPC Normalized	-0.0194407	0.0662599
CSF: 1034	58	OID05069	Q7TQN3	Wfikkn2	0	Olink MOUSE EXPLORATORY	v.3801	Undefined	Pass	1.23091	1.23091	3.61033	IPC Normalized	-0.0194407	0.0662599
CSF: 1034	58	OID05070	Q8BLU0	Flrt2	0.76087	Olink MOUSE EXPLORATORY	v.3801	Undefined	Pass	3.70284	3.70284	3.57235	IPC Normalized	-0.0194407	0.0662599
CSF: 1034	58	OID05071	Q8BVI4	Qdpr	0.717391	Olink MOUSE EXPLORATORY	v.3801	Undefined	Pass	3.40911	3.40911	2.90909	IPC Normalized	-0.0194407	0.0662599
CSF: 1034	58			Inc Ctrl 2	0.695652	Olink MOUSE EXPLORATORY	v.3801	Undefined	Pass	-0.115737	-0.115737	-0.176824	IPC Normalized	-0.0194407	0.0662599
CSF: 1034	58			Det Ctrl	0.673913	Olink MOUSE EXPLORATORY	v.3801	Undefined	Pass	-0.0732222	-0.0732222	-0.0487894	IPC Normalized	-0.0194407	0.0662599
CSF: 1034	58	OID05074	P25446	Fas	0	Olink MOUSE EXPLORATORY	v.3801	Undefined	Pass	1.92006	1.92006	2.52532	IPC Normalized	-0.0194407	0.0662599
CSF: 1034	58	OID05075	Q61527	Erbb4	0	Olink MOUSE EXPLORATORY	v.3801	Undefined	Pass	3.10051	3.10051	5.78272	IPC Normalized	-0.0194407	0.0662599
CSF: 1034	58	OID05076	Q8CD15	Riox2	0.652174	Olink MOUSE EXPLORATORY	v.3801	Undefined	Pass	2.51682	2.51682	1.37795	IPC Normalized	-0.0194407	0.0662599
CSF: 1034	58	OID05077	Q80UG2	Plxna4	0.956522	Olink MOUSE EXPLORATORY	v.3801	Undefined	Pass	2.80606	2.80606	2.3213	IPC Normalized	-0.0194407	0.0662599
CSF: 1034	58	OID05078	Q99JW5	Epcam	0.934783	Olink MOUSE EXPLORATORY	v.3801	Undefined	Pass	2.64801	2.64801	2.02233	IPC Normalized	-0.0194407	0.0662599
CSF: 1034	58	OID05079	P10855	Ccl3	0	Olink MOUSE EXPLORATORY	v.3801	Undefined	Pass	1.90299	1.90299	2.79975	IPC Normalized	-0.0194407	0.0662599
CSF: 1034	58	OID05080	Q9JLL0	Crim1	0.956522	Olink MOUSE EXPLORATORY	v.3801	Undefined	Pass	3.95313	3.95313	3.55298	IPC Normalized	-0.0194407	0.0662599
CSF: 1034	58	OID05081	Q9Z109	Vsig2	0.826087	Olink MOUSE EXPLORATORY	v.3801	Undefined	Pass	1.40428	1.40428	0.889768	IPC Normalized	-0.0194407	0.0662599
CSF: 1034	58	OID05082	Q08048	Hgf	0	Olink MOUSE EXPLORATORY	v.3801	Undefined	Pass	1.46213	1.46213	3.14733	IPC Normalized	-0.0194407	0.0662599
CSF: 1034	58	OID05083	Q4V9Z5	Sez6l2	0	Olink MOUSE EXPLORATORY	v.3801	Undefined	Pass	-0.686734	-0.686734	6.59878	IPC Normalized	-0.0194407	0.0662599
CSF: 1034	58	OID05084	P01582	Il1a	0.369565	Olink MOUSE EXPLORATORY	v.3801	Undefined	Pass	1.71365	1.71365	1.26943	IPC Normalized	-0.0194407	0.0662599
CSF: 1034	58	OID05085	Q8K4B4	Il23r	0.73913	Olink MOUSE EXPLORATORY	v.3801	Undefined	Pass	1.22264	1.22264	1.15441	IPC Normalized	-0.0194407	0.0662599
CSF: 1034	58	OID05086	Q61483	Dll1	0.804348	Olink MOUSE EXPLORATORY	v.3801	Undefined	Pass	1.1807	1.1807	1.00285	IPC Normalized	-0.0194407	0.0662599
CSF: 1034	58	OID05087	Q9CWS0	Ddah1	0.978261	Olink MOUSE EXPLORATORY	v.3801	Undefined	Pass	1.44049	1.44049	0.717479	IPC Normalized	-0.0194407	0.0662599
CSF: 1034	58	OID05088	P18893	Il10	0.934783	Olink MOUSE EXPLORATORY	v.3801	Undefined	Pass	2.65389	2.65389	2.20699	IPC Normalized	-0.0194407	0.0662599
CSF: 1034	58	OID05089	Q9CR75	Tnfrsf12a	0	Olink MOUSE EXPLORATORY	v.3801	Undefined	Pass	1.90152	1.90152	3.20652	IPC Normalized	-0.0194407	0.0662599
CSF: 1034	58	OID05090	Q61288	Acvrl1	0.26087	Olink MOUSE EXPLORATORY	v.3801	Undefined	Pass	2.50718	2.50718	2.57357	IPC Normalized	-0.0194407	0.0662599
CSF: 1034	58	OID05091	O89017	Lgmn	0	Olink MOUSE EXPLORATORY	v.3801	Undefined	Pass	1.00924	1.00924	3.36778	IPC Normalized	-0.0194407	0.0662599
CSF: 1034	58	OID05092	P01587	Csf2	0.826087	Olink MOUSE EXPLORATORY	v.3801	Undefined	Pass	1.67046	1.67046	1.34889	IPC Normalized	-0.0194407	0.0662599
CSF: 1034	58	OID05093	P18340	Cxcl9	0.891304	Olink MOUSE EXPLORATORY	v.3801	Undefined	Pass	2.25405	2.25405	1.47705	IPC Normalized	-0.0194407	0.0662599
CSF: 1034	58	OID05094	P70236	Map2k6	0.282609	Olink MOUSE EXPLORATORY	v.3801	Undefined	Pass	2.27752	2.27752	1.67363	IPC Normalized	-0.0194407	0.0662599
CSF: 1034	58	OID05095	Q9R000	Itgb1bp2	0.956522	Olink MOUSE EXPLORATORY	v.3801	Undefined	Pass	1.66089	1.66089	1.03983	IPC Normalized	-0.0194407	0.0662599
CSF: 1034	58	OID05096	Q7TNI7	Il17f	0.956522	Olink MOUSE EXPLORATORY	v.3801	Undefined	Pass	1.5847	1.5847	1.34814	IPC Normalized	-0.0194407	0.0662599
CSF: 1034	58	OID05097	P10749	Il1b	0.934783	Olink MOUSE EXPLORATORY	v.3801	Undefined	Pass	2.53672	2.53672	2.11245	IPC Normalized	-0.0194407	0.0662599
CSF: 1034	58	OID05098	P70677	Casp3	0.804348	Olink MOUSE EXPLORATORY	v.3801	Undefined	Pass	4.05246	4.05246	3.16064	IPC Normalized	-0.0194407	0.0662599
CSF: 1034	58	OID05099	Q8R5A3	Apbb1ip	0.913043	Olink MOUSE EXPLORATORY	v.3801	Undefined	Pass	1.6765	1.6765	1.23802	IPC Normalized	-0.0194407	0.0662599
CSF: 1034	58	OID05100	O54775	Wisp1	0.0652174	Olink MOUSE EXPLORATORY	v.3801	Undefined	Pass	1.79834	1.79834	1.72101	IPC Normalized	-0.0194407	0.0662599
CSF: 1034	58	OID05101	P97326	Cdh6	0.826087	Olink MOUSE EXPLORATORY	v.3801	Undefined	Pass	1.5022	1.5022	1.21862	IPC Normalized	-0.0194407	0.0662599
CSF: 1034	58	OID05102	P31240	Pdgfb	0.847826	Olink MOUSE EXPLORATORY	v.3801	Undefined	Pass	3.05447	3.05447	2.84155	IPC Normalized	-0.0194407	0.0662599
CSF: 1034	58	OID05103	Q6ZQA6	Igsf3	0.913043	Olink MOUSE EXPLORATORY	v.3801	Undefined	Pass	3.42321	3.42321	2.78004	IPC Normalized	-0.0194407	0.0662599
CSF: 1034	58	OID05104	O88393	Tgfbr3	0.847826	Olink MOUSE EXPLORATORY	v.3801	Undefined	Pass	1.79362	1.79362	1.35564	IPC Normalized	-0.0194407	0.0662599
CSF: 1034	58	OID05105	P12850	Cxcl1	0	Olink MOUSE EXPLORATORY	v.3801	Undefined	Pass	3.34073	3.34073	6.79608	IPC Normalized	-0.0194407	0.0662599
CSF: 1034	58	OID05106	Q8BTW9	Pak4	0.869565	Olink MOUSE EXPLORATORY	v.3801	Undefined	Pass	1.92159	1.92159	1.48496	IPC Normalized	-0.0194407	0.0662599
CSF: 1034	58	OID05107	Q69Z26	Cntn4	0	Olink MOUSE EXPLORATORY	v.3801	Undefined	Pass	2.33835	2.33835	6.88322	IPC Normalized	-0.0194407	0.0662599
CSF: 1034	58	OID05108	Q9EQX0	Ghrl	0.826087	Olink MOUSE EXPLORATORY	v.3801	Undefined	Pass	2.85832	2.85832	2.5891	IPC Normalized	-0.0194407	0.0662599
CSF: 1034	58	OID05109	P11152	Lpl	0.956522	Olink MOUSE EXPLORATORY	v.3801	Undefined	Pass	2.4109	2.4109	1.67007	IPC Normalized	-0.0194407	0.0662599
CSF: 1034	58	OID05110	Q9EQC7	Fstl3	0	Olink MOUSE EXPLORATORY	v.3801	Undefined	Pass	2.15652	2.15652	2.77637	IPC Normalized	-0.0194407	0.0662599
CSF: 1034	58	OID05111	Q99KJ8	Dctn2	0.956522	Olink MOUSE EXPLORATORY	v.3801	Undefined	Pass	2.39832	2.39832	1.9364	IPC Normalized	-0.0194407	0.0662599
CSF: 1034	58	OID05112	P04401	Il5	1	Olink MOUSE EXPLORATORY	v.3801	Undefined	Pass	3.26966	3.26966	1.81898	IPC Normalized	-0.0194407	0.0662599
CSF: 1034	58	OID05113	Q8BX35	Eda2r	0	Olink MOUSE EXPLORATORY	v.3801	Undefined	Pass	1.6377	1.6377	4.075	IPC Normalized	-0.0194407	0.0662599
CSF: 1034	58	OID05114	P20181	Ntf3	0.978261	Olink MOUSE EXPLORATORY	v.3801	Undefined	Pass	2.83892	2.83892	2.30735	IPC Normalized	-0.0194407	0.0662599
CSF: 1034	58	OID05115	O54907	Tnfsf12	0.0434783	Olink MOUSE EXPLORATORY	v.3801	Undefined	Pass	2.97723	2.97723	3.33017	IPC Normalized	-0.0194407	0.0662599
CSF: 1034	58	OID05116	O89093	Ccl20	0.826087	Olink MOUSE EXPLORATORY	v.3801	Undefined	Pass	3.11866	3.11866	2.71756	IPC Normalized	-0.0194407	0.0662599
CSF: 1034	58	OID05117	P26323	Fli1	1	Olink MOUSE EXPLORATORY	v.3801	Undefined	Pass	3.66211	3.66211	2.87718	IPC Normalized	-0.0194407	0.0662599
CSF: 1034	58	OID05118	O89023	Tpp1	0	Olink MOUSE EXPLORATORY	v.3801	Undefined	Pass	2.45849	2.45849	4.60313	IPC Normalized	-0.0194407	0.0662599
CSF: 1034	58	OID05119	Q8BYI9	Tnr	0	Olink MOUSE EXPLORATORY	v.3801	Undefined	Pass	2.23797	2.23797	4.17145	IPC Normalized	-0.0194407	0.0662599
CSF: 1034	58	OID05120	P97946	Vegfd	0.934783	Olink MOUSE EXPLORATORY	v.3801	Undefined	Pass	1.83094	1.83094	1.27235	IPC Normalized	-0.0194407	0.0662599
CSF: 1034	58	OID05121	P11103	Parp1	0.652174	Olink MOUSE EXPLORATORY	v.3801	Undefined	Pass	2.01458	2.01458	1.03491	IPC Normalized	-0.0194407	0.0662599
CSF: 1034	58	OID05122	P06804	Tnf	0.978261	Olink MOUSE EXPLORATORY	v.3801	Undefined	Pass	1.3656	1.3656	0.852758	IPC Normalized	-0.0194407	0.0662599
CSF: 972	59	OID05027	Q8R373	Clmp	0	Olink MOUSE EXPLORATORY	v.3801	Undefined	Pass	3.59187	3.59187	6.05823	IPC Normalized	-0.0376301	-0.00961924
CSF: 972	59	OID05028	O08746	Matn2	0	Olink MOUSE EXPLORATORY	v.3801	Undefined	Pass	2.06014	2.06014	4.9967	IPC Normalized	-0.0376301	-0.00961924
CSF: 972	59	OID05029	Q00493	Cpe	0	Olink MOUSE EXPLORATORY	v.3801	Undefined	Pass	3.30727	3.30727	8.97961	IPC Normalized	-0.0376301	-0.00961924
CSF: 972	59			Inc Ctrl 1	0.76087	Olink MOUSE EXPLORATORY	v.3801	Undefined	Pass	0.0231435	0.0231435	-0.0666599	IPC Normalized	-0.0376301	-0.00961924
CSF: 972	59	OID05031	P55095	Gcg	1	Olink MOUSE EXPLORATORY	v.3801	Undefined	Pass	2.50799	2.50799	1.37907	IPC Normalized	-0.0376301	-0.00961924
CSF: 972	59	OID05032	P48540	Gdnf	1	Olink MOUSE EXPLORATORY	v.3801	Undefined	Pass	3.63147	3.63147	2.97691	IPC Normalized	-0.0376301	-0.00961924
CSF: 972	59	OID05033	Q04736	Yes1	0.826087	Olink MOUSE EXPLORATORY	v.3801	Undefined	Pass	1.49447	1.49447	1.08359	IPC Normalized	-0.0376301	-0.00961924
CSF: 972	59	OID05034	Q62386	Il17a	0.956522	Olink MOUSE EXPLORATORY	v.3801	Undefined	Pass	2.03096	2.03096	1.59053	IPC Normalized	-0.0376301	-0.00961924
CSF: 972	59	OID05035	Q9R1E0	Foxo1	0.891304	Olink MOUSE EXPLORATORY	v.3801	Undefined	Pass	2.02334	2.02334	1.82094	IPC Normalized	-0.0376301	-0.00961924
CSF: 972	59	OID05036	O08712	Tnfrsf11b	0.130435	Olink MOUSE EXPLORATORY	v.3801	Undefined	Pass	2.50159	2.50159	3.50268	IPC Normalized	-0.0376301	-0.00961924
CSF: 972	59	OID05037	P04202	Tgfb1	0.891304	Olink MOUSE EXPLORATORY	v.3801	Undefined	Pass	2.1094	2.1094	1.93724	IPC Normalized	-0.0376301	-0.00961924
CSF: 972	59	OID05038	P47713	Pla2g4a	0.869565	Olink MOUSE EXPLORATORY	v.3801	Undefined	Pass	3.01572	3.01572	2.52901	IPC Normalized	-0.0376301	-0.00961924
CSF: 972	59	OID05039	P08505	Il6	0.956522	Olink MOUSE EXPLORATORY	v.3801	Undefined	Pass	3.10417	3.10417	2.70189	IPC Normalized	-0.0376301	-0.00961924
CSF: 972	59	OID05040	P99029	Prdx5	0.652174	Olink MOUSE EXPLORATORY	v.3801	Undefined	Pass	2.69276	2.69276	2.45031	IPC Normalized	-0.0376301	-0.00961924
CSF: 972	59	OID05041	P48030	Tgfa	0	Olink MOUSE EXPLORATORY	v.3801	Undefined	Pass	2.48807	2.48807	8.24784	IPC Normalized	-0.0376301	-0.00961924
CSF: 972	59	OID05042	P30882	Ccl5	0.847826	Olink MOUSE EXPLORATORY	v.3801	Undefined	Pass	1.69808	1.69808	1.48207	IPC Normalized	-0.0376301	-0.00961924
CSF: 972	59	OID05043	P07321	Epo	0.0217391	Olink MOUSE EXPLORATORY	v.3801	Undefined	Pass	2.47825	2.47825	3.13324	IPC Normalized	-0.0376301	-0.00961924
CSF: 972	59	OID05044	O35625	Axin1	0.956522	Olink MOUSE EXPLORATORY	v.3801	Undefined	Pass	2.44753	2.44753	2.27033	IPC Normalized	-0.0376301	-0.00961924
CSF: 972	59			Ext Ctrl	0	Olink MOUSE EXPLORATORY	v.3801	Undefined	Pass	0	0	0	IPC Normalized	-0.0376301	-0.00961924
CSF: 972	59	OID05046	P47931	Fst	0	Olink MOUSE EXPLORATORY	v.3801	Undefined	Pass	2.04846	2.04846	4.53992	IPC Normalized	-0.0376301	-0.00961924
CSF: 972	59	OID05047	Q6PCX7	Rgma	0	Olink MOUSE EXPLORATORY	v.3801	Undefined	Pass	2.59638	2.59638	4.567	IPC Normalized	-0.0376301	-0.00961924
CSF: 972	59	OID05048	P58058	Nadk	0.413043	Olink MOUSE EXPLORATORY	v.3801	Undefined	Pass	2.67945	2.67945	2.94487	IPC Normalized	-0.0376301	-0.00961924
CSF: 972	59	OID05049	P48787	Tnni3	0.869565	Olink MOUSE EXPLORATORY	v.3801	Undefined	Pass	2.50062	2.50062	2.271	IPC Normalized	-0.0376301	-0.00961924
CSF: 972	59	OID05050	Q61982	Notch3	0.869565	Olink MOUSE EXPLORATORY	v.3801	Undefined	Pass	2.51665	2.51665	2.23166	IPC Normalized	-0.0376301	-0.00961924
CSF: 972	59	OID05051	Q9ERB0	Snap29	0.673913	Olink MOUSE EXPLORATORY	v.3801	Undefined	Pass	1.83982	1.83982	1.57878	IPC Normalized	-0.0376301	-0.00961924
CSF: 972	59	OID05052	P12960	Cntn1	0	Olink MOUSE EXPLORATORY	v.3801	Undefined	Pass	0.925531	0.925531	7.97045	IPC Normalized	-0.0376301	-0.00961924
CSF: 972	59	OID05053	Q9ER65	Clstn2	0.0434783	Olink MOUSE EXPLORATORY	v.3801	Undefined	Pass	3.71889	3.71889	5.39193	IPC Normalized	-0.0376301	-0.00961924
CSF: 972	59	OID05054	P07091	S100a4	0.913043	Olink MOUSE EXPLORATORY	v.3801	Undefined	Pass	2.36071	2.36071	2.06772	IPC Normalized	-0.0376301	-0.00961924
CSF: 972	59	OID05055	Q9D6N1	Ca13	0.73913	Olink MOUSE EXPLORATORY	v.3801	Undefined	Pass	1.76704	1.76704	1.72321	IPC Normalized	-0.0376301	-0.00961924
CSF: 972	59	OID05056	Q61865	Mia	0	Olink MOUSE EXPLORATORY	v.3801	Undefined	Pass	2.56528	2.56528	5.34124	IPC Normalized	-0.0376301	-0.00961924
CSF: 972	59	OID05057	Q8VCF1	Cant1	0.869565	Olink MOUSE EXPLORATORY	v.3801	Undefined	Pass	1.61892	1.61892	1.49015	IPC Normalized	-0.0376301	-0.00961924
CSF: 972	59	OID05058	P20826	Kitlg	0.934783	Olink MOUSE EXPLORATORY	v.3801	Undefined	Pass	2.3556	2.3556	2.00668	IPC Normalized	-0.0376301	-0.00961924
CSF: 972	59	OID05059	P97785	Gfra1	0	Olink MOUSE EXPLORATORY	v.3801	Undefined	Pass	1.49437	1.49437	3.69937	IPC Normalized	-0.0376301	-0.00961924
CSF: 972	59	OID05060	Q9DCL8	Ppp1r2	0.956522	Olink MOUSE EXPLORATORY	v.3801	Undefined	Pass	2.85732	2.85732	1.62327	IPC Normalized	-0.0376301	-0.00961924
CSF: 972	59	OID05061	Q9R1V7	Adam23	0.847826	Olink MOUSE EXPLORATORY	v.3801	Undefined	Pass	1.2689	1.2689	1.11384	IPC Normalized	-0.0376301	-0.00961924
CSF: 972	59	OID05062	Q9Z0T9	Itgb6	0.934783	Olink MOUSE EXPLORATORY	v.3801	Undefined	Pass	2.5637	2.5637	1.61224	IPC Normalized	-0.0376301	-0.00961924
CSF: 972	59	OID05063	P18406	Cyr61	0.891304	Olink MOUSE EXPLORATORY	v.3801	Undefined	Pass	3.30001	3.30001	2.93882	IPC Normalized	-0.0376301	-0.00961924
CSF: 972	59	OID05064	Q09163	Dlk1	0.282609	Olink MOUSE EXPLORATORY	v.3801	Undefined	Pass	3.56878	3.56878	4.21715	IPC Normalized	-0.0376301	-0.00961924
CSF: 972	59	OID05065	P30561	Ahr	0.913043	Olink MOUSE EXPLORATORY	v.3801	Undefined	Pass	2.73197	2.73197	2.31779	IPC Normalized	-0.0376301	-0.00961924
CSF: 972	59	OID05066	P10148	Ccl2	0	Olink MOUSE EXPLORATORY	v.3801	Undefined	Pass	2.43211	2.43211	9.51486	IPC Normalized	-0.0376301	-0.00961924
CSF: 972	59	OID05067	P17183	Eno2	0.0434783	Olink MOUSE EXPLORATORY	v.3801	Undefined	Pass	3.70124	3.70124	6.30161	IPC Normalized	-0.0376301	-0.00961924
CSF: 972	59	OID05068	Q8CGN5	Plin1	0.956522	Olink MOUSE EXPLORATORY	v.3801	Undefined	Pass	3.33492	3.33492	2.33052	IPC Normalized	-0.0376301	-0.00961924
CSF: 972	59	OID05069	Q7TQN3	Wfikkn2	0	Olink MOUSE EXPLORATORY	v.3801	Undefined	Pass	1.23091	1.23091	4.1331	IPC Normalized	-0.0376301	-0.00961924
CSF: 972	59	OID05070	Q8BLU0	Flrt2	0.76087	Olink MOUSE EXPLORATORY	v.3801	Undefined	Pass	3.70284	3.70284	3.66948	IPC Normalized	-0.0376301	-0.00961924
CSF: 972	59	OID05071	Q8BVI4	Qdpr	0.717391	Olink MOUSE EXPLORATORY	v.3801	Undefined	Pass	3.40911	3.40911	3.27328	IPC Normalized	-0.0376301	-0.00961924
CSF: 972	59			Inc Ctrl 2	0.695652	Olink MOUSE EXPLORATORY	v.3801	Undefined	Pass	-0.115737	-0.115737	-0.195014	IPC Normalized	-0.0376301	-0.00961924
CSF: 972	59			Det Ctrl	0.673913	Olink MOUSE EXPLORATORY	v.3801	Undefined	Pass	-0.0732222	-0.0732222	-0.124669	IPC Normalized	-0.0376301	-0.00961924
CSF: 972	59	OID05074	P25446	Fas	0	Olink MOUSE EXPLORATORY	v.3801	Undefined	Pass	1.92006	1.92006	2.93682	IPC Normalized	-0.0376301	-0.00961924
CSF: 972	59	OID05075	Q61527	Erbb4	0	Olink MOUSE EXPLORATORY	v.3801	Undefined	Pass	3.10051	3.10051	6.2476	IPC Normalized	-0.0376301	-0.00961924
CSF: 972	59	OID05076	Q8CD15	Riox2	0.652174	Olink MOUSE EXPLORATORY	v.3801	Undefined	Pass	2.51682	2.51682	1.65245	IPC Normalized	-0.0376301	-0.00961924
CSF: 972	59	OID05077	Q80UG2	Plxna4	0.956522	Olink MOUSE EXPLORATORY	v.3801	Undefined	Pass	2.80606	2.80606	2.45455	IPC Normalized	-0.0376301	-0.00961924
CSF: 972	59	OID05078	Q99JW5	Epcam	0.934783	Olink MOUSE EXPLORATORY	v.3801	Undefined	Pass	2.64801	2.64801	2.29193	IPC Normalized	-0.0376301	-0.00961924
CSF: 972	59	OID05079	P10855	Ccl3	0	Olink MOUSE EXPLORATORY	v.3801	Undefined	Pass	1.90299	1.90299	4.01995	IPC Normalized	-0.0376301	-0.00961924
CSF: 972	59	OID05080	Q9JLL0	Crim1	0.956522	Olink MOUSE EXPLORATORY	v.3801	Undefined	Pass	3.95313	3.95313	3.80277	IPC Normalized	-0.0376301	-0.00961924
CSF: 972	59	OID05081	Q9Z109	Vsig2	0.826087	Olink MOUSE EXPLORATORY	v.3801	Undefined	Pass	1.40428	1.40428	1.02905	IPC Normalized	-0.0376301	-0.00961924
CSF: 972	59	OID05082	Q08048	Hgf	0	Olink MOUSE EXPLORATORY	v.3801	Undefined	Pass	1.46213	1.46213	4.64877	IPC Normalized	-0.0376301	-0.00961924
CSF: 972	59	OID05083	Q4V9Z5	Sez6l2	0	Olink MOUSE EXPLORATORY	v.3801	Undefined	Pass	-0.686734	-0.686734	7.40819	IPC Normalized	-0.0376301	-0.00961924
CSF: 972	59	OID05084	P01582	Il1a	0.369565	Olink MOUSE EXPLORATORY	v.3801	Undefined	Pass	1.71365	1.71365	2.1944	IPC Normalized	-0.0376301	-0.00961924
CSF: 972	59	OID05085	Q8K4B4	Il23r	0.73913	Olink MOUSE EXPLORATORY	v.3801	Undefined	Pass	1.22264	1.22264	1.29364	IPC Normalized	-0.0376301	-0.00961924
CSF: 972	59	OID05086	Q61483	Dll1	0.804348	Olink MOUSE EXPLORATORY	v.3801	Undefined	Pass	1.1807	1.1807	1.25931	IPC Normalized	-0.0376301	-0.00961924
CSF: 972	59	OID05087	Q9CWS0	Ddah1	0.978261	Olink MOUSE EXPLORATORY	v.3801	Undefined	Pass	1.44049	1.44049	0.805309	IPC Normalized	-0.0376301	-0.00961924
CSF: 972	59	OID05088	P18893	Il10	0.934783	Olink MOUSE EXPLORATORY	v.3801	Undefined	Pass	2.65389	2.65389	2.18577	IPC Normalized	-0.0376301	-0.00961924
CSF: 972	59	OID05089	Q9CR75	Tnfrsf12a	0	Olink MOUSE EXPLORATORY	v.3801	Undefined	Pass	1.90152	1.90152	3.97055	IPC Normalized	-0.0376301	-0.00961924
CSF: 972	59	OID05090	Q61288	Acvrl1	0.26087	Olink MOUSE EXPLORATORY	v.3801	Undefined	Pass	2.50718	2.50718	3.00438	IPC Normalized	-0.0376301	-0.00961924
CSF: 972	59	OID05091	O89017	Lgmn	0	Olink MOUSE EXPLORATORY	v.3801	Undefined	Pass	1.00924	1.00924	4.29823	IPC Normalized	-0.0376301	-0.00961924
CSF: 972	59	OID05092	P01587	Csf2	0.826087	Olink MOUSE EXPLORATORY	v.3801	Undefined	Pass	1.67046	1.67046	1.49986	IPC Normalized	-0.0376301	-0.00961924
CSF: 972	59	OID05093	P18340	Cxcl9	0.891304	Olink MOUSE EXPLORATORY	v.3801	Undefined	Pass	2.25405	2.25405	1.78148	IPC Normalized	-0.0376301	-0.00961924
CSF: 972	59	OID05094	P70236	Map2k6	0.282609	Olink MOUSE EXPLORATORY	v.3801	Undefined	Pass	2.27752	2.27752	2.5831	IPC Normalized	-0.0376301	-0.00961924
CSF: 972	59	OID05095	Q9R000	Itgb1bp2	0.956522	Olink MOUSE EXPLORATORY	v.3801	Undefined	Pass	1.66089	1.66089	0.874478	IPC Normalized	-0.0376301	-0.00961924
CSF: 972	59	OID05096	Q7TNI7	Il17f	0.956522	Olink MOUSE EXPLORATORY	v.3801	Undefined	Pass	1.5847	1.5847	1.22622	IPC Normalized	-0.0376301	-0.00961924
CSF: 972	59	OID05097	P10749	Il1b	0.934783	Olink MOUSE EXPLORATORY	v.3801	Undefined	Pass	2.53672	2.53672	1.96181	IPC Normalized	-0.0376301	-0.00961924
CSF: 972	59	OID05098	P70677	Casp3	0.804348	Olink MOUSE EXPLORATORY	v.3801	Undefined	Pass	4.05246	4.05246	3.46352	IPC Normalized	-0.0376301	-0.00961924
CSF: 972	59	OID05099	Q8R5A3	Apbb1ip	0.913043	Olink MOUSE EXPLORATORY	v.3801	Undefined	Pass	1.6765	1.6765	1.3186	IPC Normalized	-0.0376301	-0.00961924
CSF: 972	59	OID05100	O54775	Wisp1	0.0652174	Olink MOUSE EXPLORATORY	v.3801	Undefined	Pass	1.79834	1.79834	2.45342	IPC Normalized	-0.0376301	-0.00961924
CSF: 972	59	OID05101	P97326	Cdh6	0.826087	Olink MOUSE EXPLORATORY	v.3801	Undefined	Pass	1.5022	1.5022	1.2449	IPC Normalized	-0.0376301	-0.00961924
CSF: 972	59	OID05102	P31240	Pdgfb	0.847826	Olink MOUSE EXPLORATORY	v.3801	Undefined	Pass	3.05447	3.05447	2.83231	IPC Normalized	-0.0376301	-0.00961924
CSF: 972	59	OID05103	Q6ZQA6	Igsf3	0.913043	Olink MOUSE EXPLORATORY	v.3801	Undefined	Pass	3.42321	3.42321	3.25366	IPC Normalized	-0.0376301	-0.00961924
CSF: 972	59	OID05104	O88393	Tgfbr3	0.847826	Olink MOUSE EXPLORATORY	v.3801	Undefined	Pass	1.79362	1.79362	1.62787	IPC Normalized	-0.0376301	-0.00961924
CSF: 972	59	OID05105	P12850	Cxcl1	0	Olink MOUSE EXPLORATORY	v.3801	Undefined	Pass	3.34073	3.34073	7.6753	IPC Normalized	-0.0376301	-0.00961924
CSF: 972	59	OID05106	Q8BTW9	Pak4	0.869565	Olink MOUSE EXPLORATORY	v.3801	Undefined	Pass	1.92159	1.92159	1.44251	IPC Normalized	-0.0376301	-0.00961924
CSF: 972	59	OID05107	Q69Z26	Cntn4	0	Olink MOUSE EXPLORATORY	v.3801	Undefined	Pass	2.33835	2.33835	8.4956	IPC Normalized	-0.0376301	-0.00961924
CSF: 972	59	OID05108	Q9EQX0	Ghrl	0.826087	Olink MOUSE EXPLORATORY	v.3801	Undefined	Pass	2.85832	2.85832	2.50013	IPC Normalized	-0.0376301	-0.00961924
CSF: 972	59	OID05109	P11152	Lpl	0.956522	Olink MOUSE EXPLORATORY	v.3801	Undefined	Pass	2.4109	2.4109	2.05173	IPC Normalized	-0.0376301	-0.00961924
CSF: 972	59	OID05110	Q9EQC7	Fstl3	0	Olink MOUSE EXPLORATORY	v.3801	Undefined	Pass	2.15652	2.15652	3.45731	IPC Normalized	-0.0376301	-0.00961924
CSF: 972	59	OID05111	Q99KJ8	Dctn2	0.956522	Olink MOUSE EXPLORATORY	v.3801	Undefined	Pass	2.39832	2.39832	1.90125	IPC Normalized	-0.0376301	-0.00961924
CSF: 972	59	OID05112	P04401	Il5	1	Olink MOUSE EXPLORATORY	v.3801	Undefined	Pass	3.26966	3.26966	1.57919	IPC Normalized	-0.0376301	-0.00961924
CSF: 972	59	OID05113	Q8BX35	Eda2r	0	Olink MOUSE EXPLORATORY	v.3801	Undefined	Pass	1.6377	1.6377	5.03517	IPC Normalized	-0.0376301	-0.00961924
CSF: 972	59	OID05114	P20181	Ntf3	0.978261	Olink MOUSE EXPLORATORY	v.3801	Undefined	Pass	2.83892	2.83892	2.54739	IPC Normalized	-0.0376301	-0.00961924
CSF: 972	59	OID05115	O54907	Tnfsf12	0.0434783	Olink MOUSE EXPLORATORY	v.3801	Undefined	Pass	2.97723	2.97723	4.39043	IPC Normalized	-0.0376301	-0.00961924
CSF: 972	59	OID05116	O89093	Ccl20	0.826087	Olink MOUSE EXPLORATORY	v.3801	Undefined	Pass	3.11866	3.11866	3.00202	IPC Normalized	-0.0376301	-0.00961924
CSF: 972	59	OID05117	P26323	Fli1	1	Olink MOUSE EXPLORATORY	v.3801	Undefined	Pass	3.66211	3.66211	2.75277	IPC Normalized	-0.0376301	-0.00961924
CSF: 972	59	OID05118	O89023	Tpp1	0	Olink MOUSE EXPLORATORY	v.3801	Undefined	Pass	2.45849	2.45849	5.65021	IPC Normalized	-0.0376301	-0.00961924
CSF: 972	59	OID05119	Q8BYI9	Tnr	0	Olink MOUSE EXPLORATORY	v.3801	Undefined	Pass	2.23797	2.23797	5.55343	IPC Normalized	-0.0376301	-0.00961924
CSF: 972	59	OID05120	P97946	Vegfd	0.934783	Olink MOUSE EXPLORATORY	v.3801	Undefined	Pass	1.83094	1.83094	1.30616	IPC Normalized	-0.0376301	-0.00961924
CSF: 972	59	OID05121	P11103	Parp1	0.652174	Olink MOUSE EXPLORATORY	v.3801	Undefined	Pass	2.01458	2.01458	1.38471	IPC Normalized	-0.0376301	-0.00961924
CSF: 972	59	OID05122	P06804	Tnf	0.978261	Olink MOUSE EXPLORATORY	v.3801	Undefined	Pass	1.3656	1.3656	0.858909	IPC Normalized	-0.0376301	-0.00961924
NC-3	60	OID05027	Q8R373	Clmp	0	Olink MOUSE EXPLORATORY	v.3801	Undefined	Pass	3.59187	3.59187	2.78271	IPC Normalized	0.0735006	0.0535607
NC-3	60	OID05028	O08746	Matn2	0	Olink MOUSE EXPLORATORY	v.3801	Undefined	Pass	2.06014	2.06014	1.29384	IPC Normalized	0.0735006	0.0535607
NC-3	60	OID05029	Q00493	Cpe	0	Olink MOUSE EXPLORATORY	v.3801	Undefined	Pass	3.30727	3.30727	2.81315	IPC Normalized	0.0735006	0.0535607
NC-3	60			Inc Ctrl 1	0.76087	Olink MOUSE EXPLORATORY	v.3801	Undefined	Pass	0.0231435	0.0231435	-0.0204496	IPC Normalized	0.0735006	0.0535607
NC-3	60	OID05031	P55095	Gcg	1	Olink MOUSE EXPLORATORY	v.3801	Undefined	Pass	2.50799	2.50799	1.48211	IPC Normalized	0.0735006	0.0535607
NC-3	60	OID05032	P48540	Gdnf	1	Olink MOUSE EXPLORATORY	v.3801	Undefined	Pass	3.63147	3.63147	2.79478	IPC Normalized	0.0735006	0.0535607
NC-3	60	OID05033	Q04736	Yes1	0.826087	Olink MOUSE EXPLORATORY	v.3801	Undefined	Pass	1.49447	1.49447	0.892232	IPC Normalized	0.0735006	0.0535607
NC-3	60	OID05034	Q62386	Il17a	0.956522	Olink MOUSE EXPLORATORY	v.3801	Undefined	Pass	2.03096	2.03096	1.51339	IPC Normalized	0.0735006	0.0535607
NC-3	60	OID05035	Q9R1E0	Foxo1	0.891304	Olink MOUSE EXPLORATORY	v.3801	Undefined	Pass	2.02334	2.02334	1.6301	IPC Normalized	0.0735006	0.0535607
NC-3	60	OID05036	O08712	Tnfrsf11b	0.130435	Olink MOUSE EXPLORATORY	v.3801	Undefined	Pass	2.50159	2.50159	2.18254	IPC Normalized	0.0735006	0.0535607
NC-3	60	OID05037	P04202	Tgfb1	0.891304	Olink MOUSE EXPLORATORY	v.3801	Undefined	Pass	2.1094	2.1094	1.72084	IPC Normalized	0.0735006	0.0535607
NC-3	60	OID05038	P47713	Pla2g4a	0.869565	Olink MOUSE EXPLORATORY	v.3801	Undefined	Pass	3.01572	3.01572	2.57715	IPC Normalized	0.0735006	0.0535607
NC-3	60	OID05039	P08505	Il6	0.956522	Olink MOUSE EXPLORATORY	v.3801	Undefined	Pass	3.10417	3.10417	2.50441	IPC Normalized	0.0735006	0.0535607
NC-3	60	OID05040	P99029	Prdx5	0.652174	Olink MOUSE EXPLORATORY	v.3801	Undefined	Pass	2.69276	2.69276	1.96425	IPC Normalized	0.0735006	0.0535607
NC-3	60	OID05041	P48030	Tgfa	0	Olink MOUSE EXPLORATORY	v.3801	Undefined	Pass	2.48807	2.48807	1.80716	IPC Normalized	0.0735006	0.0535607
NC-3	60	OID05042	P30882	Ccl5	0.847826	Olink MOUSE EXPLORATORY	v.3801	Undefined	Pass	1.69808	1.69808	1.28128	IPC Normalized	0.0735006	0.0535607
NC-3	60	OID05043	P07321	Epo	0.0217391	Olink MOUSE EXPLORATORY	v.3801	Undefined	Pass	2.47825	2.47825	1.96825	IPC Normalized	0.0735006	0.0535607
NC-3	60	OID05044	O35625	Axin1	0.956522	Olink MOUSE EXPLORATORY	v.3801	Undefined	Pass	2.44753	2.44753	1.83966	IPC Normalized	0.0735006	0.0535607
NC-3	60			Ext Ctrl	0	Olink MOUSE EXPLORATORY	v.3801	Undefined	Pass	0	0	0	IPC Normalized	0.0735006	0.0535607
NC-3	60	OID05046	P47931	Fst	0	Olink MOUSE EXPLORATORY	v.3801	Undefined	Pass	2.04846	2.04846	1.60159	IPC Normalized	0.0735006	0.0535607
NC-3	60	OID05047	Q6PCX7	Rgma	0	Olink MOUSE EXPLORATORY	v.3801	Undefined	Pass	2.59638	2.59638	2.07447	IPC Normalized	0.0735006	0.0535607
NC-3	60	OID05048	P58058	Nadk	0.413043	Olink MOUSE EXPLORATORY	v.3801	Undefined	Pass	2.67945	2.67945	2.3155	IPC Normalized	0.0735006	0.0535607
NC-3	60	OID05049	P48787	Tnni3	0.869565	Olink MOUSE EXPLORATORY	v.3801	Undefined	Pass	2.50062	2.50062	1.88468	IPC Normalized	0.0735006	0.0535607
NC-3	60	OID05050	Q61982	Notch3	0.869565	Olink MOUSE EXPLORATORY	v.3801	Undefined	Pass	2.51665	2.51665	1.59149	IPC Normalized	0.0735006	0.0535607
NC-3	60	OID05051	Q9ERB0	Snap29	0.673913	Olink MOUSE EXPLORATORY	v.3801	Undefined	Pass	1.83982	1.83982	1.36443	IPC Normalized	0.0735006	0.0535607
NC-3	60	OID05052	P12960	Cntn1	0	Olink MOUSE EXPLORATORY	v.3801	Undefined	Pass	0.925531	0.925531	0.387158	IPC Normalized	0.0735006	0.0535607
NC-3	60	OID05053	Q9ER65	Clstn2	0.0434783	Olink MOUSE EXPLORATORY	v.3801	Undefined	Pass	3.71889	3.71889	2.83118	IPC Normalized	0.0735006	0.0535607
NC-3	60	OID05054	P07091	S100a4	0.913043	Olink MOUSE EXPLORATORY	v.3801	Undefined	Pass	2.36071	2.36071	1.7994	IPC Normalized	0.0735006	0.0535607
NC-3	60	OID05055	Q9D6N1	Ca13	0.73913	Olink MOUSE EXPLORATORY	v.3801	Undefined	Pass	1.76704	1.76704	0.684454	IPC Normalized	0.0735006	0.0535607
NC-3	60	OID05056	Q61865	Mia	0	Olink MOUSE EXPLORATORY	v.3801	Undefined	Pass	2.56528	2.56528	2.21175	IPC Normalized	0.0735006	0.0535607
NC-3	60	OID05057	Q8VCF1	Cant1	0.869565	Olink MOUSE EXPLORATORY	v.3801	Undefined	Pass	1.61892	1.61892	0.940978	IPC Normalized	0.0735006	0.0535607
NC-3	60	OID05058	P20826	Kitlg	0.934783	Olink MOUSE EXPLORATORY	v.3801	Undefined	Pass	2.3556	2.3556	1.81249	IPC Normalized	0.0735006	0.0535607
NC-3	60	OID05059	P97785	Gfra1	0	Olink MOUSE EXPLORATORY	v.3801	Undefined	Pass	1.49437	1.49437	-0.0110061	IPC Normalized	0.0735006	0.0535607
NC-3	60	OID05060	Q9DCL8	Ppp1r2	0.956522	Olink MOUSE EXPLORATORY	v.3801	Undefined	Pass	2.85732	2.85732	2.08925	IPC Normalized	0.0735006	0.0535607
NC-3	60	OID05061	Q9R1V7	Adam23	0.847826	Olink MOUSE EXPLORATORY	v.3801	Undefined	Pass	1.2689	1.2689	0.782086	IPC Normalized	0.0735006	0.0535607
NC-3	60	OID05062	Q9Z0T9	Itgb6	0.934783	Olink MOUSE EXPLORATORY	v.3801	Undefined	Pass	2.5637	2.5637	1.93134	IPC Normalized	0.0735006	0.0535607
NC-3	60	OID05063	P18406	Cyr61	0.891304	Olink MOUSE EXPLORATORY	v.3801	Undefined	Pass	3.30001	3.30001	2.84208	IPC Normalized	0.0735006	0.0535607
NC-3	60	OID05064	Q09163	Dlk1	0.282609	Olink MOUSE EXPLORATORY	v.3801	Undefined	Pass	3.56878	3.56878	3.04643	IPC Normalized	0.0735006	0.0535607
NC-3	60	OID05065	P30561	Ahr	0.913043	Olink MOUSE EXPLORATORY	v.3801	Undefined	Pass	2.73197	2.73197	1.91549	IPC Normalized	0.0735006	0.0535607
NC-3	60	OID05066	P10148	Ccl2	0	Olink MOUSE EXPLORATORY	v.3801	Undefined	Pass	2.43211	2.43211	1.86928	IPC Normalized	0.0735006	0.0535607
NC-3	60	OID05067	P17183	Eno2	0.0434783	Olink MOUSE EXPLORATORY	v.3801	Undefined	Pass	3.70124	3.70124	2.98099	IPC Normalized	0.0735006	0.0535607
NC-3	60	OID05068	Q8CGN5	Plin1	0.956522	Olink MOUSE EXPLORATORY	v.3801	Undefined	Pass	3.33492	3.33492	1.93941	IPC Normalized	0.0735006	0.0535607
NC-3	60	OID05069	Q7TQN3	Wfikkn2	0	Olink MOUSE EXPLORATORY	v.3801	Undefined	Pass	1.23091	1.23091	0.783411	IPC Normalized	0.0735006	0.0535607
NC-3	60	OID05070	Q8BLU0	Flrt2	0.76087	Olink MOUSE EXPLORATORY	v.3801	Undefined	Pass	3.70284	3.70284	3.17471	IPC Normalized	0.0735006	0.0535607
NC-3	60	OID05071	Q8BVI4	Qdpr	0.717391	Olink MOUSE EXPLORATORY	v.3801	Undefined	Pass	3.40911	3.40911	2.45815	IPC Normalized	0.0735006	0.0535607
NC-3	60			Inc Ctrl 2	0.695652	Olink MOUSE EXPLORATORY	v.3801	Undefined	Pass	-0.115737	-0.115737	-0.0838829	IPC Normalized	0.0735006	0.0535607
NC-3	60			Det Ctrl	0.673913	Olink MOUSE EXPLORATORY	v.3801	Undefined	Pass	-0.0732222	-0.0732222	-0.0614885	IPC Normalized	0.0735006	0.0535607
NC-3	60	OID05074	P25446	Fas	0	Olink MOUSE EXPLORATORY	v.3801	Undefined	Pass	1.92006	1.92006	1.26154	IPC Normalized	0.0735006	0.0535607
NC-3	60	OID05075	Q61527	Erbb4	0	Olink MOUSE EXPLORATORY	v.3801	Undefined	Pass	3.10051	3.10051	2.50318	IPC Normalized	0.0735006	0.0535607
NC-3	60	OID05076	Q8CD15	Riox2	0.652174	Olink MOUSE EXPLORATORY	v.3801	Undefined	Pass	2.51682	2.51682	1.66882	IPC Normalized	0.0735006	0.0535607
NC-3	60	OID05077	Q80UG2	Plxna4	0.956522	Olink MOUSE EXPLORATORY	v.3801	Undefined	Pass	2.80606	2.80606	2.25719	IPC Normalized	0.0735006	0.0535607
NC-3	60	OID05078	Q99JW5	Epcam	0.934783	Olink MOUSE EXPLORATORY	v.3801	Undefined	Pass	2.64801	2.64801	1.98226	IPC Normalized	0.0735006	0.0535607
NC-3	60	OID05079	P10855	Ccl3	0	Olink MOUSE EXPLORATORY	v.3801	Undefined	Pass	1.90299	1.90299	1.56536	IPC Normalized	0.0735006	0.0535607
NC-3	60	OID05080	Q9JLL0	Crim1	0.956522	Olink MOUSE EXPLORATORY	v.3801	Undefined	Pass	3.95313	3.95313	2.98382	IPC Normalized	0.0735006	0.0535607
NC-3	60	OID05081	Q9Z109	Vsig2	0.826087	Olink MOUSE EXPLORATORY	v.3801	Undefined	Pass	1.40428	1.40428	0.483628	IPC Normalized	0.0735006	0.0535607
NC-3	60	OID05082	Q08048	Hgf	0	Olink MOUSE EXPLORATORY	v.3801	Undefined	Pass	1.46213	1.46213	1.12265	IPC Normalized	0.0735006	0.0535607
NC-3	60	OID05083	Q4V9Z5	Sez6l2	0	Olink MOUSE EXPLORATORY	v.3801	Undefined	Pass	-0.686734	-0.686734	-0.94474	IPC Normalized	0.0735006	0.0535607
NC-3	60	OID05084	P01582	Il1a	0.369565	Olink MOUSE EXPLORATORY	v.3801	Undefined	Pass	1.71365	1.71365	0.622743	IPC Normalized	0.0735006	0.0535607
NC-3	60	OID05085	Q8K4B4	Il23r	0.73913	Olink MOUSE EXPLORATORY	v.3801	Undefined	Pass	1.22264	1.22264	0.749901	IPC Normalized	0.0735006	0.0535607
NC-3	60	OID05086	Q61483	Dll1	0.804348	Olink MOUSE EXPLORATORY	v.3801	Undefined	Pass	1.1807	1.1807	0.741931	IPC Normalized	0.0735006	0.0535607
NC-3	60	OID05087	Q9CWS0	Ddah1	0.978261	Olink MOUSE EXPLORATORY	v.3801	Undefined	Pass	1.44049	1.44049	0.66591	IPC Normalized	0.0735006	0.0535607
NC-3	60	OID05088	P18893	Il10	0.934783	Olink MOUSE EXPLORATORY	v.3801	Undefined	Pass	2.65389	2.65389	2.11374	IPC Normalized	0.0735006	0.0535607
NC-3	60	OID05089	Q9CR75	Tnfrsf12a	0	Olink MOUSE EXPLORATORY	v.3801	Undefined	Pass	1.90152	1.90152	1.30644	IPC Normalized	0.0735006	0.0535607
NC-3	60	OID05090	Q61288	Acvrl1	0.26087	Olink MOUSE EXPLORATORY	v.3801	Undefined	Pass	2.50718	2.50718	1.68463	IPC Normalized	0.0735006	0.0535607
NC-3	60	OID05091	O89017	Lgmn	0	Olink MOUSE EXPLORATORY	v.3801	Undefined	Pass	1.00924	1.00924	0.597768	IPC Normalized	0.0735006	0.0535607
NC-3	60	OID05092	P01587	Csf2	0.826087	Olink MOUSE EXPLORATORY	v.3801	Undefined	Pass	1.67046	1.67046	1.03808	IPC Normalized	0.0735006	0.0535607
NC-3	60	OID05093	P18340	Cxcl9	0.891304	Olink MOUSE EXPLORATORY	v.3801	Undefined	Pass	2.25405	2.25405	1.74017	IPC Normalized	0.0735006	0.0535607
NC-3	60	OID05094	P70236	Map2k6	0.282609	Olink MOUSE EXPLORATORY	v.3801	Undefined	Pass	2.27752	2.27752	1.50035	IPC Normalized	0.0735006	0.0535607
NC-3	60	OID05095	Q9R000	Itgb1bp2	0.956522	Olink MOUSE EXPLORATORY	v.3801	Undefined	Pass	1.66089	1.66089	0.902629	IPC Normalized	0.0735006	0.0535607
NC-3	60	OID05096	Q7TNI7	Il17f	0.956522	Olink MOUSE EXPLORATORY	v.3801	Undefined	Pass	1.5847	1.5847	1.01878	IPC Normalized	0.0735006	0.0535607
NC-3	60	OID05097	P10749	Il1b	0.934783	Olink MOUSE EXPLORATORY	v.3801	Undefined	Pass	2.53672	2.53672	2.10142	IPC Normalized	0.0735006	0.0535607
NC-3	60	OID05098	P70677	Casp3	0.804348	Olink MOUSE EXPLORATORY	v.3801	Undefined	Pass	4.05246	4.05246	3.202	IPC Normalized	0.0735006	0.0535607
NC-3	60	OID05099	Q8R5A3	Apbb1ip	0.913043	Olink MOUSE EXPLORATORY	v.3801	Undefined	Pass	1.6765	1.6765	1.045	IPC Normalized	0.0735006	0.0535607
NC-3	60	OID05100	O54775	Wisp1	0.0652174	Olink MOUSE EXPLORATORY	v.3801	Undefined	Pass	1.79834	1.79834	0.998612	IPC Normalized	0.0735006	0.0535607
NC-3	60	OID05101	P97326	Cdh6	0.826087	Olink MOUSE EXPLORATORY	v.3801	Undefined	Pass	1.5022	1.5022	0.784274	IPC Normalized	0.0735006	0.0535607
NC-3	60	OID05102	P31240	Pdgfb	0.847826	Olink MOUSE EXPLORATORY	v.3801	Undefined	Pass	3.05447	3.05447	2.71719	IPC Normalized	0.0735006	0.0535607
NC-3	60	OID05103	Q6ZQA6	Igsf3	0.913043	Olink MOUSE EXPLORATORY	v.3801	Undefined	Pass	3.42321	3.42321	2.67308	IPC Normalized	0.0735006	0.0535607
NC-3	60	OID05104	O88393	Tgfbr3	0.847826	Olink MOUSE EXPLORATORY	v.3801	Undefined	Pass	1.79362	1.79362	1.21929	IPC Normalized	0.0735006	0.0535607
NC-3	60	OID05105	P12850	Cxcl1	0	Olink MOUSE EXPLORATORY	v.3801	Undefined	Pass	3.34073	3.34073	2.47923	IPC Normalized	0.0735006	0.0535607
NC-3	60	OID05106	Q8BTW9	Pak4	0.869565	Olink MOUSE EXPLORATORY	v.3801	Undefined	Pass	1.92159	1.92159	1.0097	IPC Normalized	0.0735006	0.0535607
NC-3	60	OID05107	Q69Z26	Cntn4	0	Olink MOUSE EXPLORATORY	v.3801	Undefined	Pass	2.33835	2.33835	1.93367	IPC Normalized	0.0735006	0.0535607
NC-3	60	OID05108	Q9EQX0	Ghrl	0.826087	Olink MOUSE EXPLORATORY	v.3801	Undefined	Pass	2.85832	2.85832	2.19452	IPC Normalized	0.0735006	0.0535607
NC-3	60	OID05109	P11152	Lpl	0.956522	Olink MOUSE EXPLORATORY	v.3801	Undefined	Pass	2.4109	2.4109	1.68501	IPC Normalized	0.0735006	0.0535607
NC-3	60	OID05110	Q9EQC7	Fstl3	0	Olink MOUSE EXPLORATORY	v.3801	Undefined	Pass	2.15652	2.15652	1.75434	IPC Normalized	0.0735006	0.0535607
NC-3	60	OID05111	Q99KJ8	Dctn2	0.956522	Olink MOUSE EXPLORATORY	v.3801	Undefined	Pass	2.39832	2.39832	1.74099	IPC Normalized	0.0735006	0.0535607
NC-3	60	OID05112	P04401	Il5	1	Olink MOUSE EXPLORATORY	v.3801	Undefined	Pass	3.26966	3.26966	1.55151	IPC Normalized	0.0735006	0.0535607
NC-3	60	OID05113	Q8BX35	Eda2r	0	Olink MOUSE EXPLORATORY	v.3801	Undefined	Pass	1.6377	1.6377	0.972257	IPC Normalized	0.0735006	0.0535607
NC-3	60	OID05114	P20181	Ntf3	0.978261	Olink MOUSE EXPLORATORY	v.3801	Undefined	Pass	2.83892	2.83892	2.11674	IPC Normalized	0.0735006	0.0535607
NC-3	60	OID05115	O54907	Tnfsf12	0.0434783	Olink MOUSE EXPLORATORY	v.3801	Undefined	Pass	2.97723	2.97723	2.22761	IPC Normalized	0.0735006	0.0535607
NC-3	60	OID05116	O89093	Ccl20	0.826087	Olink MOUSE EXPLORATORY	v.3801	Undefined	Pass	3.11866	3.11866	2.36783	IPC Normalized	0.0735006	0.0535607
NC-3	60	OID05117	P26323	Fli1	1	Olink MOUSE EXPLORATORY	v.3801	Undefined	Pass	3.66211	3.66211	2.83165	IPC Normalized	0.0735006	0.0535607
NC-3	60	OID05118	O89023	Tpp1	0	Olink MOUSE EXPLORATORY	v.3801	Undefined	Pass	2.45849	2.45849	1.79055	IPC Normalized	0.0735006	0.0535607
NC-3	60	OID05119	Q8BYI9	Tnr	0	Olink MOUSE EXPLORATORY	v.3801	Undefined	Pass	2.23797	2.23797	1.55602	IPC Normalized	0.0735006	0.0535607
NC-3	60	OID05120	P97946	Vegfd	0.934783	Olink MOUSE EXPLORATORY	v.3801	Undefined	Pass	1.83094	1.83094	1.10759	IPC Normalized	0.0735006	0.0535607
NC-3	60	OID05121	P11103	Parp1	0.652174	Olink MOUSE EXPLORATORY	v.3801	Undefined	Pass	2.01458	2.01458	1.15555	IPC Normalized	0.0735006	0.0535607
NC-3	60	OID05122	P06804	Tnf	0.978261	Olink MOUSE EXPLORATORY	v.3801	Undefined	Pass	1.3656	1.3656	0.70795	IPC Normalized	0.0735006	0.0535607
CSF: 1001	61	OID05027	Q8R373	Clmp	0	Olink MOUSE EXPLORATORY	v.3801	Undefined	Pass	3.59187	3.59187	4.71752	IPC Normalized	-0.0473404	-0.13861
CSF: 1001	61	OID05028	O08746	Matn2	0	Olink MOUSE EXPLORATORY	v.3801	Undefined	Pass	2.06014	2.06014	4.70566	IPC Normalized	-0.0473404	-0.13861
CSF: 1001	61	OID05029	Q00493	Cpe	0	Olink MOUSE EXPLORATORY	v.3801	Undefined	Pass	3.30727	3.30727	8.26771	IPC Normalized	-0.0473404	-0.13861
CSF: 1001	61			Inc Ctrl 1	0.76087	Olink MOUSE EXPLORATORY	v.3801	Undefined	Pass	0.0231435	0.0231435	-0.12844	IPC Normalized	-0.0473404	-0.13861
CSF: 1001	61	OID05031	P55095	Gcg	1	Olink MOUSE EXPLORATORY	v.3801	Undefined	Pass	2.50799	2.50799	1.31892	IPC Normalized	-0.0473404	-0.13861
CSF: 1001	61	OID05032	P48540	Gdnf	1	Olink MOUSE EXPLORATORY	v.3801	Undefined	Pass	3.63147	3.63147	2.94571	IPC Normalized	-0.0473404	-0.13861
CSF: 1001	61	OID05033	Q04736	Yes1	0.826087	Olink MOUSE EXPLORATORY	v.3801	Undefined	Pass	1.49447	1.49447	1.02628	IPC Normalized	-0.0473404	-0.13861
CSF: 1001	61	OID05034	Q62386	Il17a	0.956522	Olink MOUSE EXPLORATORY	v.3801	Undefined	Pass	2.03096	2.03096	1.33342	IPC Normalized	-0.0473404	-0.13861
CSF: 1001	61	OID05035	Q9R1E0	Foxo1	0.891304	Olink MOUSE EXPLORATORY	v.3801	Undefined	Pass	2.02334	2.02334	1.64044	IPC Normalized	-0.0473404	-0.13861
CSF: 1001	61	OID05036	O08712	Tnfrsf11b	0.130435	Olink MOUSE EXPLORATORY	v.3801	Undefined	Pass	2.50159	2.50159	2.54163	IPC Normalized	-0.0473404	-0.13861
CSF: 1001	61	OID05037	P04202	Tgfb1	0.891304	Olink MOUSE EXPLORATORY	v.3801	Undefined	Pass	2.1094	2.1094	1.56231	IPC Normalized	-0.0473404	-0.13861
CSF: 1001	61	OID05038	P47713	Pla2g4a	0.869565	Olink MOUSE EXPLORATORY	v.3801	Undefined	Pass	3.01572	3.01572	2.57199	IPC Normalized	-0.0473404	-0.13861
CSF: 1001	61	OID05039	P08505	Il6	0.956522	Olink MOUSE EXPLORATORY	v.3801	Undefined	Pass	3.10417	3.10417	2.58442	IPC Normalized	-0.0473404	-0.13861
CSF: 1001	61	OID05040	P99029	Prdx5	0.652174	Olink MOUSE EXPLORATORY	v.3801	Undefined	Pass	2.69276	2.69276	2.62643	IPC Normalized	-0.0473404	-0.13861
CSF: 1001	61	OID05041	P48030	Tgfa	0	Olink MOUSE EXPLORATORY	v.3801	Undefined	Pass	2.48807	2.48807	8.14158	IPC Normalized	-0.0473404	-0.13861
CSF: 1001	61	OID05042	P30882	Ccl5	0.847826	Olink MOUSE EXPLORATORY	v.3801	Undefined	Pass	1.69808	1.69808	1.38042	IPC Normalized	-0.0473404	-0.13861
CSF: 1001	61	OID05043	P07321	Epo	0.0217391	Olink MOUSE EXPLORATORY	v.3801	Undefined	Pass	2.47825	2.47825	2.71476	IPC Normalized	-0.0473404	-0.13861
CSF: 1001	61	OID05044	O35625	Axin1	0.956522	Olink MOUSE EXPLORATORY	v.3801	Undefined	Pass	2.44753	2.44753	2.0781	IPC Normalized	-0.0473404	-0.13861
CSF: 1001	61			Ext Ctrl	0	Olink MOUSE EXPLORATORY	v.3801	Undefined	Pass	0	0	0	IPC Normalized	-0.0473404	-0.13861
CSF: 1001	61	OID05046	P47931	Fst	0	Olink MOUSE EXPLORATORY	v.3801	Undefined	Pass	2.04846	2.04846	3.9408	IPC Normalized	-0.0473404	-0.13861
CSF: 1001	61	OID05047	Q6PCX7	Rgma	0	Olink MOUSE EXPLORATORY	v.3801	Undefined	Pass	2.59638	2.59638	3.94518	IPC Normalized	-0.0473404	-0.13861
CSF: 1001	61	OID05048	P58058	Nadk	0.413043	Olink MOUSE EXPLORATORY	v.3801	Undefined	Pass	2.67945	2.67945	3.94166	IPC Normalized	-0.0473404	-0.13861
CSF: 1001	61	OID05049	P48787	Tnni3	0.869565	Olink MOUSE EXPLORATORY	v.3801	Undefined	Pass	2.50062	2.50062	1.88176	IPC Normalized	-0.0473404	-0.13861
CSF: 1001	61	OID05050	Q61982	Notch3	0.869565	Olink MOUSE EXPLORATORY	v.3801	Undefined	Pass	2.51665	2.51665	1.6796	IPC Normalized	-0.0473404	-0.13861
CSF: 1001	61	OID05051	Q9ERB0	Snap29	0.673913	Olink MOUSE EXPLORATORY	v.3801	Undefined	Pass	1.83982	1.83982	2.10991	IPC Normalized	-0.0473404	-0.13861
CSF: 1001	61	OID05052	P12960	Cntn1	0	Olink MOUSE EXPLORATORY	v.3801	Undefined	Pass	0.925531	0.925531	6.96541	IPC Normalized	-0.0473404	-0.13861
CSF: 1001	61	OID05053	Q9ER65	Clstn2	0.0434783	Olink MOUSE EXPLORATORY	v.3801	Undefined	Pass	3.71889	3.71889	4.60463	IPC Normalized	-0.0473404	-0.13861
CSF: 1001	61	OID05054	P07091	S100a4	0.913043	Olink MOUSE EXPLORATORY	v.3801	Undefined	Pass	2.36071	2.36071	1.75559	IPC Normalized	-0.0473404	-0.13861
CSF: 1001	61	OID05055	Q9D6N1	Ca13	0.73913	Olink MOUSE EXPLORATORY	v.3801	Undefined	Pass	1.76704	1.76704	1.57875	IPC Normalized	-0.0473404	-0.13861
CSF: 1001	61	OID05056	Q61865	Mia	0	Olink MOUSE EXPLORATORY	v.3801	Undefined	Pass	2.56528	2.56528	5.0585	IPC Normalized	-0.0473404	-0.13861
CSF: 1001	61	OID05057	Q8VCF1	Cant1	0.869565	Olink MOUSE EXPLORATORY	v.3801	Undefined	Pass	1.61892	1.61892	1.2122	IPC Normalized	-0.0473404	-0.13861
CSF: 1001	61	OID05058	P20826	Kitlg	0.934783	Olink MOUSE EXPLORATORY	v.3801	Undefined	Pass	2.3556	2.3556	1.95563	IPC Normalized	-0.0473404	-0.13861
CSF: 1001	61	OID05059	P97785	Gfra1	0	Olink MOUSE EXPLORATORY	v.3801	Undefined	Pass	1.49437	1.49437	3.01489	IPC Normalized	-0.0473404	-0.13861
CSF: 1001	61	OID05060	Q9DCL8	Ppp1r2	0.956522	Olink MOUSE EXPLORATORY	v.3801	Undefined	Pass	2.85732	2.85732	2.43625	IPC Normalized	-0.0473404	-0.13861
CSF: 1001	61	OID05061	Q9R1V7	Adam23	0.847826	Olink MOUSE EXPLORATORY	v.3801	Undefined	Pass	1.2689	1.2689	0.906415	IPC Normalized	-0.0473404	-0.13861
CSF: 1001	61	OID05062	Q9Z0T9	Itgb6	0.934783	Olink MOUSE EXPLORATORY	v.3801	Undefined	Pass	2.5637	2.5637	1.83719	IPC Normalized	-0.0473404	-0.13861
CSF: 1001	61	OID05063	P18406	Cyr61	0.891304	Olink MOUSE EXPLORATORY	v.3801	Undefined	Pass	3.30001	3.30001	2.81566	IPC Normalized	-0.0473404	-0.13861
CSF: 1001	61	OID05064	Q09163	Dlk1	0.282609	Olink MOUSE EXPLORATORY	v.3801	Undefined	Pass	3.56878	3.56878	3.79075	IPC Normalized	-0.0473404	-0.13861
CSF: 1001	61	OID05065	P30561	Ahr	0.913043	Olink MOUSE EXPLORATORY	v.3801	Undefined	Pass	2.73197	2.73197	2.3194	IPC Normalized	-0.0473404	-0.13861
CSF: 1001	61	OID05066	P10148	Ccl2	0	Olink MOUSE EXPLORATORY	v.3801	Undefined	Pass	2.43211	2.43211	8.60354	IPC Normalized	-0.0473404	-0.13861
CSF: 1001	61	OID05067	P17183	Eno2	0.0434783	Olink MOUSE EXPLORATORY	v.3801	Undefined	Pass	3.70124	3.70124	5.40317	IPC Normalized	-0.0473404	-0.13861
CSF: 1001	61	OID05068	Q8CGN5	Plin1	0.956522	Olink MOUSE EXPLORATORY	v.3801	Undefined	Pass	3.33492	3.33492	2.22672	IPC Normalized	-0.0473404	-0.13861
CSF: 1001	61	OID05069	Q7TQN3	Wfikkn2	0	Olink MOUSE EXPLORATORY	v.3801	Undefined	Pass	1.23091	1.23091	3.71025	IPC Normalized	-0.0473404	-0.13861
CSF: 1001	61	OID05070	Q8BLU0	Flrt2	0.76087	Olink MOUSE EXPLORATORY	v.3801	Undefined	Pass	3.70284	3.70284	3.57356	IPC Normalized	-0.0473404	-0.13861
CSF: 1001	61	OID05071	Q8BVI4	Qdpr	0.717391	Olink MOUSE EXPLORATORY	v.3801	Undefined	Pass	3.40911	3.40911	3.99947	IPC Normalized	-0.0473404	-0.13861
CSF: 1001	61			Inc Ctrl 2	0.695652	Olink MOUSE EXPLORATORY	v.3801	Undefined	Pass	-0.115737	-0.115737	-0.204724	IPC Normalized	-0.0473404	-0.13861
CSF: 1001	61			Det Ctrl	0.673913	Olink MOUSE EXPLORATORY	v.3801	Undefined	Pass	-0.0732222	-0.0732222	-0.25366	IPC Normalized	-0.0473404	-0.13861
CSF: 1001	61	OID05074	P25446	Fas	0	Olink MOUSE EXPLORATORY	v.3801	Undefined	Pass	1.92006	1.92006	2.79046	IPC Normalized	-0.0473404	-0.13861
CSF: 1001	61	OID05075	Q61527	Erbb4	0	Olink MOUSE EXPLORATORY	v.3801	Undefined	Pass	3.10051	3.10051	5.85235	IPC Normalized	-0.0473404	-0.13861
CSF: 1001	61	OID05076	Q8CD15	Riox2	0.652174	Olink MOUSE EXPLORATORY	v.3801	Undefined	Pass	2.51682	2.51682	5.06492	IPC Normalized	-0.0473404	-0.13861
CSF: 1001	61	OID05077	Q80UG2	Plxna4	0.956522	Olink MOUSE EXPLORATORY	v.3801	Undefined	Pass	2.80606	2.80606	2.12622	IPC Normalized	-0.0473404	-0.13861
CSF: 1001	61	OID05078	Q99JW5	Epcam	0.934783	Olink MOUSE EXPLORATORY	v.3801	Undefined	Pass	2.64801	2.64801	1.86404	IPC Normalized	-0.0473404	-0.13861
CSF: 1001	61	OID05079	P10855	Ccl3	0	Olink MOUSE EXPLORATORY	v.3801	Undefined	Pass	1.90299	1.90299	3.79431	IPC Normalized	-0.0473404	-0.13861
CSF: 1001	61	OID05080	Q9JLL0	Crim1	0.956522	Olink MOUSE EXPLORATORY	v.3801	Undefined	Pass	3.95313	3.95313	3.47732	IPC Normalized	-0.0473404	-0.13861
CSF: 1001	61	OID05081	Q9Z109	Vsig2	0.826087	Olink MOUSE EXPLORATORY	v.3801	Undefined	Pass	1.40428	1.40428	0.867829	IPC Normalized	-0.0473404	-0.13861
CSF: 1001	61	OID05082	Q08048	Hgf	0	Olink MOUSE EXPLORATORY	v.3801	Undefined	Pass	1.46213	1.46213	4.007	IPC Normalized	-0.0473404	-0.13861
CSF: 1001	61	OID05083	Q4V9Z5	Sez6l2	0	Olink MOUSE EXPLORATORY	v.3801	Undefined	Pass	-0.686734	-0.686734	6.22654	IPC Normalized	-0.0473404	-0.13861
CSF: 1001	61	OID05084	P01582	Il1a	0.369565	Olink MOUSE EXPLORATORY	v.3801	Undefined	Pass	1.71365	1.71365	6.17144	IPC Normalized	-0.0473404	-0.13861
CSF: 1001	61	OID05085	Q8K4B4	Il23r	0.73913	Olink MOUSE EXPLORATORY	v.3801	Undefined	Pass	1.22264	1.22264	0.939532	IPC Normalized	-0.0473404	-0.13861
CSF: 1001	61	OID05086	Q61483	Dll1	0.804348	Olink MOUSE EXPLORATORY	v.3801	Undefined	Pass	1.1807	1.1807	0.814281	IPC Normalized	-0.0473404	-0.13861
CSF: 1001	61	OID05087	Q9CWS0	Ddah1	0.978261	Olink MOUSE EXPLORATORY	v.3801	Undefined	Pass	1.44049	1.44049	1.35075	IPC Normalized	-0.0473404	-0.13861
CSF: 1001	61	OID05088	P18893	Il10	0.934783	Olink MOUSE EXPLORATORY	v.3801	Undefined	Pass	2.65389	2.65389	2.33413	IPC Normalized	-0.0473404	-0.13861
CSF: 1001	61	OID05089	Q9CR75	Tnfrsf12a	0	Olink MOUSE EXPLORATORY	v.3801	Undefined	Pass	1.90152	1.90152	3.29275	IPC Normalized	-0.0473404	-0.13861
CSF: 1001	61	OID05090	Q61288	Acvrl1	0.26087	Olink MOUSE EXPLORATORY	v.3801	Undefined	Pass	2.50718	2.50718	2.55718	IPC Normalized	-0.0473404	-0.13861
CSF: 1001	61	OID05091	O89017	Lgmn	0	Olink MOUSE EXPLORATORY	v.3801	Undefined	Pass	1.00924	1.00924	3.17665	IPC Normalized	-0.0473404	-0.13861
CSF: 1001	61	OID05092	P01587	Csf2	0.826087	Olink MOUSE EXPLORATORY	v.3801	Undefined	Pass	1.67046	1.67046	1.25247	IPC Normalized	-0.0473404	-0.13861
CSF: 1001	61	OID05093	P18340	Cxcl9	0.891304	Olink MOUSE EXPLORATORY	v.3801	Undefined	Pass	2.25405	2.25405	1.88491	IPC Normalized	-0.0473404	-0.13861
CSF: 1001	61	OID05094	P70236	Map2k6	0.282609	Olink MOUSE EXPLORATORY	v.3801	Undefined	Pass	2.27752	2.27752	5.95194	IPC Normalized	-0.0473404	-0.13861
CSF: 1001	61	OID05095	Q9R000	Itgb1bp2	0.956522	Olink MOUSE EXPLORATORY	v.3801	Undefined	Pass	1.66089	1.66089	1.25167	IPC Normalized	-0.0473404	-0.13861
CSF: 1001	61	OID05096	Q7TNI7	Il17f	0.956522	Olink MOUSE EXPLORATORY	v.3801	Undefined	Pass	1.5847	1.5847	1.15277	IPC Normalized	-0.0473404	-0.13861
CSF: 1001	61	OID05097	P10749	Il1b	0.934783	Olink MOUSE EXPLORATORY	v.3801	Undefined	Pass	2.53672	2.53672	2.02447	IPC Normalized	-0.0473404	-0.13861
CSF: 1001	61	OID05098	P70677	Casp3	0.804348	Olink MOUSE EXPLORATORY	v.3801	Undefined	Pass	4.05246	4.05246	3.67971	IPC Normalized	-0.0473404	-0.13861
CSF: 1001	61	OID05099	Q8R5A3	Apbb1ip	0.913043	Olink MOUSE EXPLORATORY	v.3801	Undefined	Pass	1.6765	1.6765	0.942707	IPC Normalized	-0.0473404	-0.13861
CSF: 1001	61	OID05100	O54775	Wisp1	0.0652174	Olink MOUSE EXPLORATORY	v.3801	Undefined	Pass	1.79834	1.79834	1.94479	IPC Normalized	-0.0473404	-0.13861
CSF: 1001	61	OID05101	P97326	Cdh6	0.826087	Olink MOUSE EXPLORATORY	v.3801	Undefined	Pass	1.5022	1.5022	1.03475	IPC Normalized	-0.0473404	-0.13861
CSF: 1001	61	OID05102	P31240	Pdgfb	0.847826	Olink MOUSE EXPLORATORY	v.3801	Undefined	Pass	3.05447	3.05447	2.75829	IPC Normalized	-0.0473404	-0.13861
CSF: 1001	61	OID05103	Q6ZQA6	Igsf3	0.913043	Olink MOUSE EXPLORATORY	v.3801	Undefined	Pass	3.42321	3.42321	2.72894	IPC Normalized	-0.0473404	-0.13861
CSF: 1001	61	OID05104	O88393	Tgfbr3	0.847826	Olink MOUSE EXPLORATORY	v.3801	Undefined	Pass	1.79362	1.79362	1.34546	IPC Normalized	-0.0473404	-0.13861
CSF: 1001	61	OID05105	P12850	Cxcl1	0	Olink MOUSE EXPLORATORY	v.3801	Undefined	Pass	3.34073	3.34073	7.35121	IPC Normalized	-0.0473404	-0.13861
CSF: 1001	61	OID05106	Q8BTW9	Pak4	0.869565	Olink MOUSE EXPLORATORY	v.3801	Undefined	Pass	1.92159	1.92159	1.43961	IPC Normalized	-0.0473404	-0.13861
CSF: 1001	61	OID05107	Q69Z26	Cntn4	0	Olink MOUSE EXPLORATORY	v.3801	Undefined	Pass	2.33835	2.33835	6.92987	IPC Normalized	-0.0473404	-0.13861
CSF: 1001	61	OID05108	Q9EQX0	Ghrl	0.826087	Olink MOUSE EXPLORATORY	v.3801	Undefined	Pass	2.85832	2.85832	2.35432	IPC Normalized	-0.0473404	-0.13861
CSF: 1001	61	OID05109	P11152	Lpl	0.956522	Olink MOUSE EXPLORATORY	v.3801	Undefined	Pass	2.4109	2.4109	1.72297	IPC Normalized	-0.0473404	-0.13861
CSF: 1001	61	OID05110	Q9EQC7	Fstl3	0	Olink MOUSE EXPLORATORY	v.3801	Undefined	Pass	2.15652	2.15652	2.80152	IPC Normalized	-0.0473404	-0.13861
CSF: 1001	61	OID05111	Q99KJ8	Dctn2	0.956522	Olink MOUSE EXPLORATORY	v.3801	Undefined	Pass	2.39832	2.39832	1.91164	IPC Normalized	-0.0473404	-0.13861
CSF: 1001	61	OID05112	P04401	Il5	1	Olink MOUSE EXPLORATORY	v.3801	Undefined	Pass	3.26966	3.26966	1.75384	IPC Normalized	-0.0473404	-0.13861
CSF: 1001	61	OID05113	Q8BX35	Eda2r	0	Olink MOUSE EXPLORATORY	v.3801	Undefined	Pass	1.6377	1.6377	4.29139	IPC Normalized	-0.0473404	-0.13861
CSF: 1001	61	OID05114	P20181	Ntf3	0.978261	Olink MOUSE EXPLORATORY	v.3801	Undefined	Pass	2.83892	2.83892	2.31649	IPC Normalized	-0.0473404	-0.13861
CSF: 1001	61	OID05115	O54907	Tnfsf12	0.0434783	Olink MOUSE EXPLORATORY	v.3801	Undefined	Pass	2.97723	2.97723	4.07855	IPC Normalized	-0.0473404	-0.13861
CSF: 1001	61	OID05116	O89093	Ccl20	0.826087	Olink MOUSE EXPLORATORY	v.3801	Undefined	Pass	3.11866	3.11866	2.96236	IPC Normalized	-0.0473404	-0.13861
CSF: 1001	61	OID05117	P26323	Fli1	1	Olink MOUSE EXPLORATORY	v.3801	Undefined	Pass	3.66211	3.66211	2.8003	IPC Normalized	-0.0473404	-0.13861
CSF: 1001	61	OID05118	O89023	Tpp1	0	Olink MOUSE EXPLORATORY	v.3801	Undefined	Pass	2.45849	2.45849	4.47641	IPC Normalized	-0.0473404	-0.13861
CSF: 1001	61	OID05119	Q8BYI9	Tnr	0	Olink MOUSE EXPLORATORY	v.3801	Undefined	Pass	2.23797	2.23797	4.17163	IPC Normalized	-0.0473404	-0.13861
CSF: 1001	61	OID05120	P97946	Vegfd	0.934783	Olink MOUSE EXPLORATORY	v.3801	Undefined	Pass	1.83094	1.83094	1.15622	IPC Normalized	-0.0473404	-0.13861
CSF: 1001	61	OID05121	P11103	Parp1	0.652174	Olink MOUSE EXPLORATORY	v.3801	Undefined	Pass	2.01458	2.01458	3.1674	IPC Normalized	-0.0473404	-0.13861
CSF: 1001	61	OID05122	P06804	Tnf	0.978261	Olink MOUSE EXPLORATORY	v.3801	Undefined	Pass	1.3656	1.3656	0.664009	IPC Normalized	-0.0473404	-0.13861
CSF: 1007	62	OID05027	Q8R373	Clmp	0	Olink MOUSE EXPLORATORY	v.3801	Undefined	Pass	3.59187	3.59187	4.91873	IPC Normalized	0.000629425	-0.11192
CSF: 1007	62	OID05028	O08746	Matn2	0	Olink MOUSE EXPLORATORY	v.3801	Undefined	Pass	2.06014	2.06014	4.62233	IPC Normalized	0.000629425	-0.11192
CSF: 1007	62	OID05029	Q00493	Cpe	0	Olink MOUSE EXPLORATORY	v.3801	Undefined	Pass	3.30727	3.30727	8.74862	IPC Normalized	0.000629425	-0.11192
CSF: 1007	62			Inc Ctrl 1	0.76087	Olink MOUSE EXPLORATORY	v.3801	Undefined	Pass	0.0231435	0.0231435	-0.0685196	IPC Normalized	0.000629425	-0.11192
CSF: 1007	62	OID05031	P55095	Gcg	1	Olink MOUSE EXPLORATORY	v.3801	Undefined	Pass	2.50799	2.50799	1.16858	IPC Normalized	0.000629425	-0.11192
CSF: 1007	62	OID05032	P48540	Gdnf	1	Olink MOUSE EXPLORATORY	v.3801	Undefined	Pass	3.63147	3.63147	2.34204	IPC Normalized	0.000629425	-0.11192
CSF: 1007	62	OID05033	Q04736	Yes1	0.826087	Olink MOUSE EXPLORATORY	v.3801	Undefined	Pass	1.49447	1.49447	1.48113	IPC Normalized	0.000629425	-0.11192
CSF: 1007	62	OID05034	Q62386	Il17a	0.956522	Olink MOUSE EXPLORATORY	v.3801	Undefined	Pass	2.03096	2.03096	0.62035	IPC Normalized	0.000629425	-0.11192
CSF: 1007	62	OID05035	Q9R1E0	Foxo1	0.891304	Olink MOUSE EXPLORATORY	v.3801	Undefined	Pass	2.02334	2.02334	1.5766	IPC Normalized	0.000629425	-0.11192
CSF: 1007	62	OID05036	O08712	Tnfrsf11b	0.130435	Olink MOUSE EXPLORATORY	v.3801	Undefined	Pass	2.50159	2.50159	2.31192	IPC Normalized	0.000629425	-0.11192
CSF: 1007	62	OID05037	P04202	Tgfb1	0.891304	Olink MOUSE EXPLORATORY	v.3801	Undefined	Pass	2.1094	2.1094	1.75731	IPC Normalized	0.000629425	-0.11192
CSF: 1007	62	OID05038	P47713	Pla2g4a	0.869565	Olink MOUSE EXPLORATORY	v.3801	Undefined	Pass	3.01572	3.01572	2.48083	IPC Normalized	0.000629425	-0.11192
CSF: 1007	62	OID05039	P08505	Il6	0.956522	Olink MOUSE EXPLORATORY	v.3801	Undefined	Pass	3.10417	3.10417	1.70144	IPC Normalized	0.000629425	-0.11192
CSF: 1007	62	OID05040	P99029	Prdx5	0.652174	Olink MOUSE EXPLORATORY	v.3801	Undefined	Pass	2.69276	2.69276	2.85984	IPC Normalized	0.000629425	-0.11192
CSF: 1007	62	OID05041	P48030	Tgfa	0	Olink MOUSE EXPLORATORY	v.3801	Undefined	Pass	2.48807	2.48807	7.8878	IPC Normalized	0.000629425	-0.11192
CSF: 1007	62	OID05042	P30882	Ccl5	0.847826	Olink MOUSE EXPLORATORY	v.3801	Undefined	Pass	1.69808	1.69808	0.799153	IPC Normalized	0.000629425	-0.11192
CSF: 1007	62	OID05043	P07321	Epo	0.0217391	Olink MOUSE EXPLORATORY	v.3801	Undefined	Pass	2.47825	2.47825	3.03359	IPC Normalized	0.000629425	-0.11192
CSF: 1007	62	OID05044	O35625	Axin1	0.956522	Olink MOUSE EXPLORATORY	v.3801	Undefined	Pass	2.44753	2.44753	2.09416	IPC Normalized	0.000629425	-0.11192
CSF: 1007	62			Ext Ctrl	0	Olink MOUSE EXPLORATORY	v.3801	Undefined	Pass	0	0	0	IPC Normalized	0.000629425	-0.11192
CSF: 1007	62	OID05046	P47931	Fst	0	Olink MOUSE EXPLORATORY	v.3801	Undefined	Pass	2.04846	2.04846	3.9515	IPC Normalized	0.000629425	-0.11192
CSF: 1007	62	OID05047	Q6PCX7	Rgma	0	Olink MOUSE EXPLORATORY	v.3801	Undefined	Pass	2.59638	2.59638	4.05537	IPC Normalized	0.000629425	-0.11192
CSF: 1007	62	OID05048	P58058	Nadk	0.413043	Olink MOUSE EXPLORATORY	v.3801	Undefined	Pass	2.67945	2.67945	5.44128	IPC Normalized	0.000629425	-0.11192
CSF: 1007	62	OID05049	P48787	Tnni3	0.869565	Olink MOUSE EXPLORATORY	v.3801	Undefined	Pass	2.50062	2.50062	1.78559	IPC Normalized	0.000629425	-0.11192
CSF: 1007	62	OID05050	Q61982	Notch3	0.869565	Olink MOUSE EXPLORATORY	v.3801	Undefined	Pass	2.51665	2.51665	1.37895	IPC Normalized	0.000629425	-0.11192
CSF: 1007	62	OID05051	Q9ERB0	Snap29	0.673913	Olink MOUSE EXPLORATORY	v.3801	Undefined	Pass	1.83982	1.83982	3.58957	IPC Normalized	0.000629425	-0.11192
CSF: 1007	62	OID05052	P12960	Cntn1	0	Olink MOUSE EXPLORATORY	v.3801	Undefined	Pass	0.925531	0.925531	7.53568	IPC Normalized	0.000629425	-0.11192
CSF: 1007	62	OID05053	Q9ER65	Clstn2	0.0434783	Olink MOUSE EXPLORATORY	v.3801	Undefined	Pass	3.71889	3.71889	5.35953	IPC Normalized	0.000629425	-0.11192
CSF: 1007	62	OID05054	P07091	S100a4	0.913043	Olink MOUSE EXPLORATORY	v.3801	Undefined	Pass	2.36071	2.36071	2.26394	IPC Normalized	0.000629425	-0.11192
CSF: 1007	62	OID05055	Q9D6N1	Ca13	0.73913	Olink MOUSE EXPLORATORY	v.3801	Undefined	Pass	1.76704	1.76704	2.51658	IPC Normalized	0.000629425	-0.11192
CSF: 1007	62	OID05056	Q61865	Mia	0	Olink MOUSE EXPLORATORY	v.3801	Undefined	Pass	2.56528	2.56528	5.26774	IPC Normalized	0.000629425	-0.11192
CSF: 1007	62	OID05057	Q8VCF1	Cant1	0.869565	Olink MOUSE EXPLORATORY	v.3801	Undefined	Pass	1.61892	1.61892	1.09589	IPC Normalized	0.000629425	-0.11192
CSF: 1007	62	OID05058	P20826	Kitlg	0.934783	Olink MOUSE EXPLORATORY	v.3801	Undefined	Pass	2.3556	2.3556	1.32419	IPC Normalized	0.000629425	-0.11192
CSF: 1007	62	OID05059	P97785	Gfra1	0	Olink MOUSE EXPLORATORY	v.3801	Undefined	Pass	1.49437	1.49437	3.04132	IPC Normalized	0.000629425	-0.11192
CSF: 1007	62	OID05060	Q9DCL8	Ppp1r2	0.956522	Olink MOUSE EXPLORATORY	v.3801	Undefined	Pass	2.85732	2.85732	3.1362	IPC Normalized	0.000629425	-0.11192
CSF: 1007	62	OID05061	Q9R1V7	Adam23	0.847826	Olink MOUSE EXPLORATORY	v.3801	Undefined	Pass	1.2689	1.2689	0.867485	IPC Normalized	0.000629425	-0.11192
CSF: 1007	62	OID05062	Q9Z0T9	Itgb6	0.934783	Olink MOUSE EXPLORATORY	v.3801	Undefined	Pass	2.5637	2.5637	1.76692	IPC Normalized	0.000629425	-0.11192
CSF: 1007	62	OID05063	P18406	Cyr61	0.891304	Olink MOUSE EXPLORATORY	v.3801	Undefined	Pass	3.30001	3.30001	2.28142	IPC Normalized	0.000629425	-0.11192
CSF: 1007	62	OID05064	Q09163	Dlk1	0.282609	Olink MOUSE EXPLORATORY	v.3801	Undefined	Pass	3.56878	3.56878	3.43609	IPC Normalized	0.000629425	-0.11192
CSF: 1007	62	OID05065	P30561	Ahr	0.913043	Olink MOUSE EXPLORATORY	v.3801	Undefined	Pass	2.73197	2.73197	1.57469	IPC Normalized	0.000629425	-0.11192
CSF: 1007	62	OID05066	P10148	Ccl2	0	Olink MOUSE EXPLORATORY	v.3801	Undefined	Pass	2.43211	2.43211	9.31532	IPC Normalized	0.000629425	-0.11192
CSF: 1007	62	OID05067	P17183	Eno2	0.0434783	Olink MOUSE EXPLORATORY	v.3801	Undefined	Pass	3.70124	3.70124	6.25367	IPC Normalized	0.000629425	-0.11192
CSF: 1007	62	OID05068	Q8CGN5	Plin1	0.956522	Olink MOUSE EXPLORATORY	v.3801	Undefined	Pass	3.33492	3.33492	2.47958	IPC Normalized	0.000629425	-0.11192
CSF: 1007	62	OID05069	Q7TQN3	Wfikkn2	0	Olink MOUSE EXPLORATORY	v.3801	Undefined	Pass	1.23091	1.23091	3.8862	IPC Normalized	0.000629425	-0.11192
CSF: 1007	62	OID05070	Q8BLU0	Flrt2	0.76087	Olink MOUSE EXPLORATORY	v.3801	Undefined	Pass	3.70284	3.70284	3.18907	IPC Normalized	0.000629425	-0.11192
CSF: 1007	62	OID05071	Q8BVI4	Qdpr	0.717391	Olink MOUSE EXPLORATORY	v.3801	Undefined	Pass	3.40911	3.40911	4.26321	IPC Normalized	0.000629425	-0.11192
CSF: 1007	62			Inc Ctrl 2	0.695652	Olink MOUSE EXPLORATORY	v.3801	Undefined	Pass	-0.115737	-0.115737	-0.156754	IPC Normalized	0.000629425	-0.11192
CSF: 1007	62			Det Ctrl	0.673913	Olink MOUSE EXPLORATORY	v.3801	Undefined	Pass	-0.0732222	-0.0732222	-0.226969	IPC Normalized	0.000629425	-0.11192
CSF: 1007	62	OID05074	P25446	Fas	0	Olink MOUSE EXPLORATORY	v.3801	Undefined	Pass	1.92006	1.92006	3.49083	IPC Normalized	0.000629425	-0.11192
CSF: 1007	62	OID05075	Q61527	Erbb4	0	Olink MOUSE EXPLORATORY	v.3801	Undefined	Pass	3.10051	3.10051	5.76879	IPC Normalized	0.000629425	-0.11192
CSF: 1007	62	OID05076	Q8CD15	Riox2	0.652174	Olink MOUSE EXPLORATORY	v.3801	Undefined	Pass	2.51682	2.51682	4.21482	IPC Normalized	0.000629425	-0.11192
CSF: 1007	62	OID05077	Q80UG2	Plxna4	0.956522	Olink MOUSE EXPLORATORY	v.3801	Undefined	Pass	2.80606	2.80606	1.79613	IPC Normalized	0.000629425	-0.11192
CSF: 1007	62	OID05078	Q99JW5	Epcam	0.934783	Olink MOUSE EXPLORATORY	v.3801	Undefined	Pass	2.64801	2.64801	1.44804	IPC Normalized	0.000629425	-0.11192
CSF: 1007	62	OID05079	P10855	Ccl3	0	Olink MOUSE EXPLORATORY	v.3801	Undefined	Pass	1.90299	1.90299	4.07136	IPC Normalized	0.000629425	-0.11192
CSF: 1007	62	OID05080	Q9JLL0	Crim1	0.956522	Olink MOUSE EXPLORATORY	v.3801	Undefined	Pass	3.95313	3.95313	3.02195	IPC Normalized	0.000629425	-0.11192
CSF: 1007	62	OID05081	Q9Z109	Vsig2	0.826087	Olink MOUSE EXPLORATORY	v.3801	Undefined	Pass	1.40428	1.40428	0.899099	IPC Normalized	0.000629425	-0.11192
CSF: 1007	62	OID05082	Q08048	Hgf	0	Olink MOUSE EXPLORATORY	v.3801	Undefined	Pass	1.46213	1.46213	4.0006	IPC Normalized	0.000629425	-0.11192
CSF: 1007	62	OID05083	Q4V9Z5	Sez6l2	0	Olink MOUSE EXPLORATORY	v.3801	Undefined	Pass	-0.686734	-0.686734	6.79905	IPC Normalized	0.000629425	-0.11192
CSF: 1007	62	OID05084	P01582	Il1a	0.369565	Olink MOUSE EXPLORATORY	v.3801	Undefined	Pass	1.71365	1.71365	3.76921	IPC Normalized	0.000629425	-0.11192
CSF: 1007	62	OID05085	Q8K4B4	Il23r	0.73913	Olink MOUSE EXPLORATORY	v.3801	Undefined	Pass	1.22264	1.22264	1.06701	IPC Normalized	0.000629425	-0.11192
CSF: 1007	62	OID05086	Q61483	Dll1	0.804348	Olink MOUSE EXPLORATORY	v.3801	Undefined	Pass	1.1807	1.1807	0.47723	IPC Normalized	0.000629425	-0.11192
CSF: 1007	62	OID05087	Q9CWS0	Ddah1	0.978261	Olink MOUSE EXPLORATORY	v.3801	Undefined	Pass	1.44049	1.44049	1.07082	IPC Normalized	0.000629425	-0.11192
CSF: 1007	62	OID05088	P18893	Il10	0.934783	Olink MOUSE EXPLORATORY	v.3801	Undefined	Pass	2.65389	2.65389	1.605	IPC Normalized	0.000629425	-0.11192
CSF: 1007	62	OID05089	Q9CR75	Tnfrsf12a	0	Olink MOUSE EXPLORATORY	v.3801	Undefined	Pass	1.90152	1.90152	3.70784	IPC Normalized	0.000629425	-0.11192
CSF: 1007	62	OID05090	Q61288	Acvrl1	0.26087	Olink MOUSE EXPLORATORY	v.3801	Undefined	Pass	2.50718	2.50718	2.69027	IPC Normalized	0.000629425	-0.11192
CSF: 1007	62	OID05091	O89017	Lgmn	0	Olink MOUSE EXPLORATORY	v.3801	Undefined	Pass	1.00924	1.00924	3.66581	IPC Normalized	0.000629425	-0.11192
CSF: 1007	62	OID05092	P01587	Csf2	0.826087	Olink MOUSE EXPLORATORY	v.3801	Undefined	Pass	1.67046	1.67046	1.16191	IPC Normalized	0.000629425	-0.11192
CSF: 1007	62	OID05093	P18340	Cxcl9	0.891304	Olink MOUSE EXPLORATORY	v.3801	Undefined	Pass	2.25405	2.25405	1.98097	IPC Normalized	0.000629425	-0.11192
CSF: 1007	62	OID05094	P70236	Map2k6	0.282609	Olink MOUSE EXPLORATORY	v.3801	Undefined	Pass	2.27752	2.27752	7.29228	IPC Normalized	0.000629425	-0.11192
CSF: 1007	62	OID05095	Q9R000	Itgb1bp2	0.956522	Olink MOUSE EXPLORATORY	v.3801	Undefined	Pass	1.66089	1.66089	1.75586	IPC Normalized	0.000629425	-0.11192
CSF: 1007	62	OID05096	Q7TNI7	Il17f	0.956522	Olink MOUSE EXPLORATORY	v.3801	Undefined	Pass	1.5847	1.5847	0.610815	IPC Normalized	0.000629425	-0.11192
CSF: 1007	62	OID05097	P10749	Il1b	0.934783	Olink MOUSE EXPLORATORY	v.3801	Undefined	Pass	2.53672	2.53672	1.66952	IPC Normalized	0.000629425	-0.11192
CSF: 1007	62	OID05098	P70677	Casp3	0.804348	Olink MOUSE EXPLORATORY	v.3801	Undefined	Pass	4.05246	4.05246	5.00939	IPC Normalized	0.000629425	-0.11192
CSF: 1007	62	OID05099	Q8R5A3	Apbb1ip	0.913043	Olink MOUSE EXPLORATORY	v.3801	Undefined	Pass	1.6765	1.6765	1.0405	IPC Normalized	0.000629425	-0.11192
CSF: 1007	62	OID05100	O54775	Wisp1	0.0652174	Olink MOUSE EXPLORATORY	v.3801	Undefined	Pass	1.79834	1.79834	2.2661	IPC Normalized	0.000629425	-0.11192
CSF: 1007	62	OID05101	P97326	Cdh6	0.826087	Olink MOUSE EXPLORATORY	v.3801	Undefined	Pass	1.5022	1.5022	0.691662	IPC Normalized	0.000629425	-0.11192
CSF: 1007	62	OID05102	P31240	Pdgfb	0.847826	Olink MOUSE EXPLORATORY	v.3801	Undefined	Pass	3.05447	3.05447	2.88242	IPC Normalized	0.000629425	-0.11192
CSF: 1007	62	OID05103	Q6ZQA6	Igsf3	0.913043	Olink MOUSE EXPLORATORY	v.3801	Undefined	Pass	3.42321	3.42321	2.61126	IPC Normalized	0.000629425	-0.11192
CSF: 1007	62	OID05104	O88393	Tgfbr3	0.847826	Olink MOUSE EXPLORATORY	v.3801	Undefined	Pass	1.79362	1.79362	0.940277	IPC Normalized	0.000629425	-0.11192
CSF: 1007	62	OID05105	P12850	Cxcl1	0	Olink MOUSE EXPLORATORY	v.3801	Undefined	Pass	3.34073	3.34073	8.3241	IPC Normalized	0.000629425	-0.11192
CSF: 1007	62	OID05106	Q8BTW9	Pak4	0.869565	Olink MOUSE EXPLORATORY	v.3801	Undefined	Pass	1.92159	1.92159	0.721949	IPC Normalized	0.000629425	-0.11192
CSF: 1007	62	OID05107	Q69Z26	Cntn4	0	Olink MOUSE EXPLORATORY	v.3801	Undefined	Pass	2.33835	2.33835	7.55413	IPC Normalized	0.000629425	-0.11192
CSF: 1007	62	OID05108	Q9EQX0	Ghrl	0.826087	Olink MOUSE EXPLORATORY	v.3801	Undefined	Pass	2.85832	2.85832	2.09805	IPC Normalized	0.000629425	-0.11192
CSF: 1007	62	OID05109	P11152	Lpl	0.956522	Olink MOUSE EXPLORATORY	v.3801	Undefined	Pass	2.4109	2.4109	1.46411	IPC Normalized	0.000629425	-0.11192
CSF: 1007	62	OID05110	Q9EQC7	Fstl3	0	Olink MOUSE EXPLORATORY	v.3801	Undefined	Pass	2.15652	2.15652	2.75132	IPC Normalized	0.000629425	-0.11192
CSF: 1007	62	OID05111	Q99KJ8	Dctn2	0.956522	Olink MOUSE EXPLORATORY	v.3801	Undefined	Pass	2.39832	2.39832	1.71489	IPC Normalized	0.000629425	-0.11192
CSF: 1007	62	OID05112	P04401	Il5	1	Olink MOUSE EXPLORATORY	v.3801	Undefined	Pass	3.26966	3.26966	1.90409	IPC Normalized	0.000629425	-0.11192
CSF: 1007	62	OID05113	Q8BX35	Eda2r	0	Olink MOUSE EXPLORATORY	v.3801	Undefined	Pass	1.6377	1.6377	4.52373	IPC Normalized	0.000629425	-0.11192
CSF: 1007	62	OID05114	P20181	Ntf3	0.978261	Olink MOUSE EXPLORATORY	v.3801	Undefined	Pass	2.83892	2.83892	1.66535	IPC Normalized	0.000629425	-0.11192
CSF: 1007	62	OID05115	O54907	Tnfsf12	0.0434783	Olink MOUSE EXPLORATORY	v.3801	Undefined	Pass	2.97723	2.97723	4.25099	IPC Normalized	0.000629425	-0.11192
CSF: 1007	62	OID05116	O89093	Ccl20	0.826087	Olink MOUSE EXPLORATORY	v.3801	Undefined	Pass	3.11866	3.11866	2.59805	IPC Normalized	0.000629425	-0.11192
CSF: 1007	62	OID05117	P26323	Fli1	1	Olink MOUSE EXPLORATORY	v.3801	Undefined	Pass	3.66211	3.66211	2.3898	IPC Normalized	0.000629425	-0.11192
CSF: 1007	62	OID05118	O89023	Tpp1	0	Olink MOUSE EXPLORATORY	v.3801	Undefined	Pass	2.45849	2.45849	5.33234	IPC Normalized	0.000629425	-0.11192
CSF: 1007	62	OID05119	Q8BYI9	Tnr	0	Olink MOUSE EXPLORATORY	v.3801	Undefined	Pass	2.23797	2.23797	4.86759	IPC Normalized	0.000629425	-0.11192
CSF: 1007	62	OID05120	P97946	Vegfd	0.934783	Olink MOUSE EXPLORATORY	v.3801	Undefined	Pass	1.83094	1.83094	1.01198	IPC Normalized	0.000629425	-0.11192
CSF: 1007	62	OID05121	P11103	Parp1	0.652174	Olink MOUSE EXPLORATORY	v.3801	Undefined	Pass	2.01458	2.01458	3.56391	IPC Normalized	0.000629425	-0.11192
CSF: 1007	62	OID05122	P06804	Tnf	0.978261	Olink MOUSE EXPLORATORY	v.3801	Undefined	Pass	1.3656	1.3656	0.726229	IPC Normalized	0.000629425	-0.11192
CSF: 992	63	OID05027	Q8R373	Clmp	0	Olink MOUSE EXPLORATORY	v.3801	Undefined	Pass	3.59187	3.59187	5.37221	IPC Normalized	-0.0453396	-0.08746
CSF: 992	63	OID05028	O08746	Matn2	0	Olink MOUSE EXPLORATORY	v.3801	Undefined	Pass	2.06014	2.06014	4.70969	IPC Normalized	-0.0453396	-0.08746
CSF: 992	63	OID05029	Q00493	Cpe	0	Olink MOUSE EXPLORATORY	v.3801	Undefined	Pass	3.30727	3.30727	8.90132	IPC Normalized	-0.0453396	-0.08746
CSF: 992	63			Inc Ctrl 1	0.76087	Olink MOUSE EXPLORATORY	v.3801	Undefined	Pass	0.0231435	0.0231435	-0.13071	IPC Normalized	-0.0453396	-0.08746
CSF: 992	63	OID05031	P55095	Gcg	1	Olink MOUSE EXPLORATORY	v.3801	Undefined	Pass	2.50799	2.50799	1.37573	IPC Normalized	-0.0453396	-0.08746
CSF: 992	63	OID05032	P48540	Gdnf	1	Olink MOUSE EXPLORATORY	v.3801	Undefined	Pass	3.63147	3.63147	2.46687	IPC Normalized	-0.0453396	-0.08746
CSF: 992	63	OID05033	Q04736	Yes1	0.826087	Olink MOUSE EXPLORATORY	v.3801	Undefined	Pass	1.49447	1.49447	1.51418	IPC Normalized	-0.0453396	-0.08746
CSF: 992	63	OID05034	Q62386	Il17a	0.956522	Olink MOUSE EXPLORATORY	v.3801	Undefined	Pass	2.03096	2.03096	1.05741	IPC Normalized	-0.0453396	-0.08746
CSF: 992	63	OID05035	Q9R1E0	Foxo1	0.891304	Olink MOUSE EXPLORATORY	v.3801	Undefined	Pass	2.02334	2.02334	1.73742	IPC Normalized	-0.0453396	-0.08746
CSF: 992	63	OID05036	O08712	Tnfrsf11b	0.130435	Olink MOUSE EXPLORATORY	v.3801	Undefined	Pass	2.50159	2.50159	3.33995	IPC Normalized	-0.0453396	-0.08746
CSF: 992	63	OID05037	P04202	Tgfb1	0.891304	Olink MOUSE EXPLORATORY	v.3801	Undefined	Pass	2.1094	2.1094	1.87429	IPC Normalized	-0.0453396	-0.08746
CSF: 992	63	OID05038	P47713	Pla2g4a	0.869565	Olink MOUSE EXPLORATORY	v.3801	Undefined	Pass	3.01572	3.01572	2.30584	IPC Normalized	-0.0453396	-0.08746
CSF: 992	63	OID05039	P08505	Il6	0.956522	Olink MOUSE EXPLORATORY	v.3801	Undefined	Pass	3.10417	3.10417	2.09618	IPC Normalized	-0.0453396	-0.08746
CSF: 992	63	OID05040	P99029	Prdx5	0.652174	Olink MOUSE EXPLORATORY	v.3801	Undefined	Pass	2.69276	2.69276	2.99696	IPC Normalized	-0.0453396	-0.08746
CSF: 992	63	OID05041	P48030	Tgfa	0	Olink MOUSE EXPLORATORY	v.3801	Undefined	Pass	2.48807	2.48807	8.2613	IPC Normalized	-0.0453396	-0.08746
CSF: 992	63	OID05042	P30882	Ccl5	0.847826	Olink MOUSE EXPLORATORY	v.3801	Undefined	Pass	1.69808	1.69808	1.49947	IPC Normalized	-0.0453396	-0.08746
CSF: 992	63	OID05043	P07321	Epo	0.0217391	Olink MOUSE EXPLORATORY	v.3801	Undefined	Pass	2.47825	2.47825	3.24093	IPC Normalized	-0.0453396	-0.08746
CSF: 992	63	OID05044	O35625	Axin1	0.956522	Olink MOUSE EXPLORATORY	v.3801	Undefined	Pass	2.44753	2.44753	2.31987	IPC Normalized	-0.0453396	-0.08746
CSF: 992	63			Ext Ctrl	0	Olink MOUSE EXPLORATORY	v.3801	Undefined	Pass	0	0	0	IPC Normalized	-0.0453396	-0.08746
CSF: 992	63	OID05046	P47931	Fst	0	Olink MOUSE EXPLORATORY	v.3801	Undefined	Pass	2.04846	2.04846	4.88598	IPC Normalized	-0.0453396	-0.08746
CSF: 992	63	OID05047	Q6PCX7	Rgma	0	Olink MOUSE EXPLORATORY	v.3801	Undefined	Pass	2.59638	2.59638	4.24335	IPC Normalized	-0.0453396	-0.08746
CSF: 992	63	OID05048	P58058	Nadk	0.413043	Olink MOUSE EXPLORATORY	v.3801	Undefined	Pass	2.67945	2.67945	4.85692	IPC Normalized	-0.0453396	-0.08746
CSF: 992	63	OID05049	P48787	Tnni3	0.869565	Olink MOUSE EXPLORATORY	v.3801	Undefined	Pass	2.50062	2.50062	2.05718	IPC Normalized	-0.0453396	-0.08746
CSF: 992	63	OID05050	Q61982	Notch3	0.869565	Olink MOUSE EXPLORATORY	v.3801	Undefined	Pass	2.51665	2.51665	1.80961	IPC Normalized	-0.0453396	-0.08746
CSF: 992	63	OID05051	Q9ERB0	Snap29	0.673913	Olink MOUSE EXPLORATORY	v.3801	Undefined	Pass	1.83982	1.83982	3.0811	IPC Normalized	-0.0453396	-0.08746
CSF: 992	63	OID05052	P12960	Cntn1	0	Olink MOUSE EXPLORATORY	v.3801	Undefined	Pass	0.925531	0.925531	7.67552	IPC Normalized	-0.0453396	-0.08746
CSF: 992	63	OID05053	Q9ER65	Clstn2	0.0434783	Olink MOUSE EXPLORATORY	v.3801	Undefined	Pass	3.71889	3.71889	5.47711	IPC Normalized	-0.0453396	-0.08746
CSF: 992	63	OID05054	P07091	S100a4	0.913043	Olink MOUSE EXPLORATORY	v.3801	Undefined	Pass	2.36071	2.36071	2.94002	IPC Normalized	-0.0453396	-0.08746
CSF: 992	63	OID05055	Q9D6N1	Ca13	0.73913	Olink MOUSE EXPLORATORY	v.3801	Undefined	Pass	1.76704	1.76704	1.8301	IPC Normalized	-0.0453396	-0.08746
CSF: 992	63	OID05056	Q61865	Mia	0	Olink MOUSE EXPLORATORY	v.3801	Undefined	Pass	2.56528	2.56528	5.6233	IPC Normalized	-0.0453396	-0.08746
CSF: 992	63	OID05057	Q8VCF1	Cant1	0.869565	Olink MOUSE EXPLORATORY	v.3801	Undefined	Pass	1.61892	1.61892	1.00197	IPC Normalized	-0.0453396	-0.08746
CSF: 992	63	OID05058	P20826	Kitlg	0.934783	Olink MOUSE EXPLORATORY	v.3801	Undefined	Pass	2.3556	2.3556	1.97572	IPC Normalized	-0.0453396	-0.08746
CSF: 992	63	OID05059	P97785	Gfra1	0	Olink MOUSE EXPLORATORY	v.3801	Undefined	Pass	1.49437	1.49437	3.58544	IPC Normalized	-0.0453396	-0.08746
CSF: 992	63	OID05060	Q9DCL8	Ppp1r2	0.956522	Olink MOUSE EXPLORATORY	v.3801	Undefined	Pass	2.85732	2.85732	2.92484	IPC Normalized	-0.0453396	-0.08746
CSF: 992	63	OID05061	Q9R1V7	Adam23	0.847826	Olink MOUSE EXPLORATORY	v.3801	Undefined	Pass	1.2689	1.2689	0.905835	IPC Normalized	-0.0453396	-0.08746
CSF: 992	63	OID05062	Q9Z0T9	Itgb6	0.934783	Olink MOUSE EXPLORATORY	v.3801	Undefined	Pass	2.5637	2.5637	1.97373	IPC Normalized	-0.0453396	-0.08746
CSF: 992	63	OID05063	P18406	Cyr61	0.891304	Olink MOUSE EXPLORATORY	v.3801	Undefined	Pass	3.30001	3.30001	2.6601	IPC Normalized	-0.0453396	-0.08746
CSF: 992	63	OID05064	Q09163	Dlk1	0.282609	Olink MOUSE EXPLORATORY	v.3801	Undefined	Pass	3.56878	3.56878	3.90064	IPC Normalized	-0.0453396	-0.08746
CSF: 992	63	OID05065	P30561	Ahr	0.913043	Olink MOUSE EXPLORATORY	v.3801	Undefined	Pass	2.73197	2.73197	1.97803	IPC Normalized	-0.0453396	-0.08746
CSF: 992	63	OID05066	P10148	Ccl2	0	Olink MOUSE EXPLORATORY	v.3801	Undefined	Pass	2.43211	2.43211	9.85771	IPC Normalized	-0.0453396	-0.08746
CSF: 992	63	OID05067	P17183	Eno2	0.0434783	Olink MOUSE EXPLORATORY	v.3801	Undefined	Pass	3.70124	3.70124	6.72626	IPC Normalized	-0.0453396	-0.08746
CSF: 992	63	OID05068	Q8CGN5	Plin1	0.956522	Olink MOUSE EXPLORATORY	v.3801	Undefined	Pass	3.33492	3.33492	2.83927	IPC Normalized	-0.0453396	-0.08746
CSF: 992	63	OID05069	Q7TQN3	Wfikkn2	0	Olink MOUSE EXPLORATORY	v.3801	Undefined	Pass	1.23091	1.23091	4.5827	IPC Normalized	-0.0453396	-0.08746
CSF: 992	63	OID05070	Q8BLU0	Flrt2	0.76087	Olink MOUSE EXPLORATORY	v.3801	Undefined	Pass	3.70284	3.70284	3.53683	IPC Normalized	-0.0453396	-0.08746
CSF: 992	63	OID05071	Q8BVI4	Qdpr	0.717391	Olink MOUSE EXPLORATORY	v.3801	Undefined	Pass	3.40911	3.40911	4.70035	IPC Normalized	-0.0453396	-0.08746
CSF: 992	63			Inc Ctrl 2	0.695652	Olink MOUSE EXPLORATORY	v.3801	Undefined	Pass	-0.115737	-0.115737	-0.202723	IPC Normalized	-0.0453396	-0.08746
CSF: 992	63			Det Ctrl	0.673913	Olink MOUSE EXPLORATORY	v.3801	Undefined	Pass	-0.0732222	-0.0732222	-0.202509	IPC Normalized	-0.0453396	-0.08746
CSF: 992	63	OID05074	P25446	Fas	0	Olink MOUSE EXPLORATORY	v.3801	Undefined	Pass	1.92006	1.92006	3.61679	IPC Normalized	-0.0453396	-0.08746
CSF: 992	63	OID05075	Q61527	Erbb4	0	Olink MOUSE EXPLORATORY	v.3801	Undefined	Pass	3.10051	3.10051	6.04512	IPC Normalized	-0.0453396	-0.08746
CSF: 992	63	OID05076	Q8CD15	Riox2	0.652174	Olink MOUSE EXPLORATORY	v.3801	Undefined	Pass	2.51682	2.51682	3.99581	IPC Normalized	-0.0453396	-0.08746
CSF: 992	63	OID05077	Q80UG2	Plxna4	0.956522	Olink MOUSE EXPLORATORY	v.3801	Undefined	Pass	2.80606	2.80606	1.96823	IPC Normalized	-0.0453396	-0.08746
CSF: 992	63	OID05078	Q99JW5	Epcam	0.934783	Olink MOUSE EXPLORATORY	v.3801	Undefined	Pass	2.64801	2.64801	2.06475	IPC Normalized	-0.0453396	-0.08746
CSF: 992	63	OID05079	P10855	Ccl3	0	Olink MOUSE EXPLORATORY	v.3801	Undefined	Pass	1.90299	1.90299	4.12174	IPC Normalized	-0.0453396	-0.08746
CSF: 992	63	OID05080	Q9JLL0	Crim1	0.956522	Olink MOUSE EXPLORATORY	v.3801	Undefined	Pass	3.95313	3.95313	3.38692	IPC Normalized	-0.0453396	-0.08746
CSF: 992	63	OID05081	Q9Z109	Vsig2	0.826087	Olink MOUSE EXPLORATORY	v.3801	Undefined	Pass	1.40428	1.40428	0.76008	IPC Normalized	-0.0453396	-0.08746
CSF: 992	63	OID05082	Q08048	Hgf	0	Olink MOUSE EXPLORATORY	v.3801	Undefined	Pass	1.46213	1.46213	4.22415	IPC Normalized	-0.0453396	-0.08746
CSF: 992	63	OID05083	Q4V9Z5	Sez6l2	0	Olink MOUSE EXPLORATORY	v.3801	Undefined	Pass	-0.686734	-0.686734	6.94942	IPC Normalized	-0.0453396	-0.08746
CSF: 992	63	OID05084	P01582	Il1a	0.369565	Olink MOUSE EXPLORATORY	v.3801	Undefined	Pass	1.71365	1.71365	4.39579	IPC Normalized	-0.0453396	-0.08746
CSF: 992	63	OID05085	Q8K4B4	Il23r	0.73913	Olink MOUSE EXPLORATORY	v.3801	Undefined	Pass	1.22264	1.22264	0.730502	IPC Normalized	-0.0453396	-0.08746
CSF: 992	63	OID05086	Q61483	Dll1	0.804348	Olink MOUSE EXPLORATORY	v.3801	Undefined	Pass	1.1807	1.1807	0.991161	IPC Normalized	-0.0453396	-0.08746
CSF: 992	63	OID05087	Q9CWS0	Ddah1	0.978261	Olink MOUSE EXPLORATORY	v.3801	Undefined	Pass	1.44049	1.44049	1.79101	IPC Normalized	-0.0453396	-0.08746
CSF: 992	63	OID05088	P18893	Il10	0.934783	Olink MOUSE EXPLORATORY	v.3801	Undefined	Pass	2.65389	2.65389	2.03008	IPC Normalized	-0.0453396	-0.08746
CSF: 992	63	OID05089	Q9CR75	Tnfrsf12a	0	Olink MOUSE EXPLORATORY	v.3801	Undefined	Pass	1.90152	1.90152	4.02302	IPC Normalized	-0.0453396	-0.08746
CSF: 992	63	OID05090	Q61288	Acvrl1	0.26087	Olink MOUSE EXPLORATORY	v.3801	Undefined	Pass	2.50718	2.50718	3.2855	IPC Normalized	-0.0453396	-0.08746
CSF: 992	63	OID05091	O89017	Lgmn	0	Olink MOUSE EXPLORATORY	v.3801	Undefined	Pass	1.00924	1.00924	3.9192	IPC Normalized	-0.0453396	-0.08746
CSF: 992	63	OID05092	P01587	Csf2	0.826087	Olink MOUSE EXPLORATORY	v.3801	Undefined	Pass	1.67046	1.67046	1.72719	IPC Normalized	-0.0453396	-0.08746
CSF: 992	63	OID05093	P18340	Cxcl9	0.891304	Olink MOUSE EXPLORATORY	v.3801	Undefined	Pass	2.25405	2.25405	2.24306	IPC Normalized	-0.0453396	-0.08746
CSF: 992	63	OID05094	P70236	Map2k6	0.282609	Olink MOUSE EXPLORATORY	v.3801	Undefined	Pass	2.27752	2.27752	7.59104	IPC Normalized	-0.0453396	-0.08746
CSF: 992	63	OID05095	Q9R000	Itgb1bp2	0.956522	Olink MOUSE EXPLORATORY	v.3801	Undefined	Pass	1.66089	1.66089	1.97919	IPC Normalized	-0.0453396	-0.08746
CSF: 992	63	OID05096	Q7TNI7	Il17f	0.956522	Olink MOUSE EXPLORATORY	v.3801	Undefined	Pass	1.5847	1.5847	0.785966	IPC Normalized	-0.0453396	-0.08746
CSF: 992	63	OID05097	P10749	Il1b	0.934783	Olink MOUSE EXPLORATORY	v.3801	Undefined	Pass	2.53672	2.53672	1.76068	IPC Normalized	-0.0453396	-0.08746
CSF: 992	63	OID05098	P70677	Casp3	0.804348	Olink MOUSE EXPLORATORY	v.3801	Undefined	Pass	4.05246	4.05246	4.90917	IPC Normalized	-0.0453396	-0.08746
CSF: 992	63	OID05099	Q8R5A3	Apbb1ip	0.913043	Olink MOUSE EXPLORATORY	v.3801	Undefined	Pass	1.6765	1.6765	1.2885	IPC Normalized	-0.0453396	-0.08746
CSF: 992	63	OID05100	O54775	Wisp1	0.0652174	Olink MOUSE EXPLORATORY	v.3801	Undefined	Pass	1.79834	1.79834	2.20762	IPC Normalized	-0.0453396	-0.08746
CSF: 992	63	OID05101	P97326	Cdh6	0.826087	Olink MOUSE EXPLORATORY	v.3801	Undefined	Pass	1.5022	1.5022	0.997992	IPC Normalized	-0.0453396	-0.08746
CSF: 992	63	OID05102	P31240	Pdgfb	0.847826	Olink MOUSE EXPLORATORY	v.3801	Undefined	Pass	3.05447	3.05447	2.83279	IPC Normalized	-0.0453396	-0.08746
CSF: 992	63	OID05103	Q6ZQA6	Igsf3	0.913043	Olink MOUSE EXPLORATORY	v.3801	Undefined	Pass	3.42321	3.42321	2.92191	IPC Normalized	-0.0453396	-0.08746
CSF: 992	63	OID05104	O88393	Tgfbr3	0.847826	Olink MOUSE EXPLORATORY	v.3801	Undefined	Pass	1.79362	1.79362	1.50952	IPC Normalized	-0.0453396	-0.08746
CSF: 992	63	OID05105	P12850	Cxcl1	0	Olink MOUSE EXPLORATORY	v.3801	Undefined	Pass	3.34073	3.34073	8.19164	IPC Normalized	-0.0453396	-0.08746
CSF: 992	63	OID05106	Q8BTW9	Pak4	0.869565	Olink MOUSE EXPLORATORY	v.3801	Undefined	Pass	1.92159	1.92159	1.93587	IPC Normalized	-0.0453396	-0.08746
CSF: 992	63	OID05107	Q69Z26	Cntn4	0	Olink MOUSE EXPLORATORY	v.3801	Undefined	Pass	2.33835	2.33835	7.89858	IPC Normalized	-0.0453396	-0.08746
CSF: 992	63	OID05108	Q9EQX0	Ghrl	0.826087	Olink MOUSE EXPLORATORY	v.3801	Undefined	Pass	2.85832	2.85832	2.05341	IPC Normalized	-0.0453396	-0.08746
CSF: 992	63	OID05109	P11152	Lpl	0.956522	Olink MOUSE EXPLORATORY	v.3801	Undefined	Pass	2.4109	2.4109	1.69212	IPC Normalized	-0.0453396	-0.08746
CSF: 992	63	OID05110	Q9EQC7	Fstl3	0	Olink MOUSE EXPLORATORY	v.3801	Undefined	Pass	2.15652	2.15652	3.49692	IPC Normalized	-0.0453396	-0.08746
CSF: 992	63	OID05111	Q99KJ8	Dctn2	0.956522	Olink MOUSE EXPLORATORY	v.3801	Undefined	Pass	2.39832	2.39832	1.82013	IPC Normalized	-0.0453396	-0.08746
CSF: 992	63	OID05112	P04401	Il5	1	Olink MOUSE EXPLORATORY	v.3801	Undefined	Pass	3.26966	3.26966	1.62432	IPC Normalized	-0.0453396	-0.08746
CSF: 992	63	OID05113	Q8BX35	Eda2r	0	Olink MOUSE EXPLORATORY	v.3801	Undefined	Pass	1.6377	1.6377	4.84285	IPC Normalized	-0.0453396	-0.08746
CSF: 992	63	OID05114	P20181	Ntf3	0.978261	Olink MOUSE EXPLORATORY	v.3801	Undefined	Pass	2.83892	2.83892	2.23215	IPC Normalized	-0.0453396	-0.08746
CSF: 992	63	OID05115	O54907	Tnfsf12	0.0434783	Olink MOUSE EXPLORATORY	v.3801	Undefined	Pass	2.97723	2.97723	4.23366	IPC Normalized	-0.0453396	-0.08746
CSF: 992	63	OID05116	O89093	Ccl20	0.826087	Olink MOUSE EXPLORATORY	v.3801	Undefined	Pass	3.11866	3.11866	2.62987	IPC Normalized	-0.0453396	-0.08746
CSF: 992	63	OID05117	P26323	Fli1	1	Olink MOUSE EXPLORATORY	v.3801	Undefined	Pass	3.66211	3.66211	2.56581	IPC Normalized	-0.0453396	-0.08746
CSF: 992	63	OID05118	O89023	Tpp1	0	Olink MOUSE EXPLORATORY	v.3801	Undefined	Pass	2.45849	2.45849	5.45628	IPC Normalized	-0.0453396	-0.08746
CSF: 992	63	OID05119	Q8BYI9	Tnr	0	Olink MOUSE EXPLORATORY	v.3801	Undefined	Pass	2.23797	2.23797	5.16726	IPC Normalized	-0.0453396	-0.08746
CSF: 992	63	OID05120	P97946	Vegfd	0.934783	Olink MOUSE EXPLORATORY	v.3801	Undefined	Pass	1.83094	1.83094	1.19853	IPC Normalized	-0.0453396	-0.08746
CSF: 992	63	OID05121	P11103	Parp1	0.652174	Olink MOUSE EXPLORATORY	v.3801	Undefined	Pass	2.01458	2.01458	3.63805	IPC Normalized	-0.0453396	-0.08746
CSF: 992	63	OID05122	P06804	Tnf	0.978261	Olink MOUSE EXPLORATORY	v.3801	Undefined	Pass	1.3656	1.3656	0.616649	IPC Normalized	-0.0453396	-0.08746
CSF: 1002	64	OID05027	Q8R373	Clmp	0	Olink MOUSE EXPLORATORY	v.3801	Undefined	Pass	3.59187	3.59187	5.35131	IPC Normalized	0.0170908	-0.00294924
CSF: 1002	64	OID05028	O08746	Matn2	0	Olink MOUSE EXPLORATORY	v.3801	Undefined	Pass	2.06014	2.06014	4.55147	IPC Normalized	0.0170908	-0.00294924
CSF: 1002	64	OID05029	Q00493	Cpe	0	Olink MOUSE EXPLORATORY	v.3801	Undefined	Pass	3.30727	3.30727	8.37954	IPC Normalized	0.0170908	-0.00294924
CSF: 1002	64			Inc Ctrl 1	0.76087	Olink MOUSE EXPLORATORY	v.3801	Undefined	Pass	0.0231435	0.0231435	-0.028079	IPC Normalized	0.0170908	-0.00294924
CSF: 1002	64	OID05031	P55095	Gcg	1	Olink MOUSE EXPLORATORY	v.3801	Undefined	Pass	2.50799	2.50799	0.96913	IPC Normalized	0.0170908	-0.00294924
CSF: 1002	64	OID05032	P48540	Gdnf	1	Olink MOUSE EXPLORATORY	v.3801	Undefined	Pass	3.63147	3.63147	2.38888	IPC Normalized	0.0170908	-0.00294924
CSF: 1002	64	OID05033	Q04736	Yes1	0.826087	Olink MOUSE EXPLORATORY	v.3801	Undefined	Pass	1.49447	1.49447	0.846422	IPC Normalized	0.0170908	-0.00294924
CSF: 1002	64	OID05034	Q62386	Il17a	0.956522	Olink MOUSE EXPLORATORY	v.3801	Undefined	Pass	2.03096	2.03096	0.989382	IPC Normalized	0.0170908	-0.00294924
CSF: 1002	64	OID05035	Q9R1E0	Foxo1	0.891304	Olink MOUSE EXPLORATORY	v.3801	Undefined	Pass	2.02334	2.02334	1.22974	IPC Normalized	0.0170908	-0.00294924
CSF: 1002	64	OID05036	O08712	Tnfrsf11b	0.130435	Olink MOUSE EXPLORATORY	v.3801	Undefined	Pass	2.50159	2.50159	2.90458	IPC Normalized	0.0170908	-0.00294924
CSF: 1002	64	OID05037	P04202	Tgfb1	0.891304	Olink MOUSE EXPLORATORY	v.3801	Undefined	Pass	2.1094	2.1094	1.39267	IPC Normalized	0.0170908	-0.00294924
CSF: 1002	64	OID05038	P47713	Pla2g4a	0.869565	Olink MOUSE EXPLORATORY	v.3801	Undefined	Pass	3.01572	3.01572	1.9592	IPC Normalized	0.0170908	-0.00294924
CSF: 1002	64	OID05039	P08505	Il6	0.956522	Olink MOUSE EXPLORATORY	v.3801	Undefined	Pass	3.10417	3.10417	1.98945	IPC Normalized	0.0170908	-0.00294924
CSF: 1002	64	OID05040	P99029	Prdx5	0.652174	Olink MOUSE EXPLORATORY	v.3801	Undefined	Pass	2.69276	2.69276	2.29488	IPC Normalized	0.0170908	-0.00294924
CSF: 1002	64	OID05041	P48030	Tgfa	0	Olink MOUSE EXPLORATORY	v.3801	Undefined	Pass	2.48807	2.48807	7.62967	IPC Normalized	0.0170908	-0.00294924
CSF: 1002	64	OID05042	P30882	Ccl5	0.847826	Olink MOUSE EXPLORATORY	v.3801	Undefined	Pass	1.69808	1.69808	0.822422	IPC Normalized	0.0170908	-0.00294924
CSF: 1002	64	OID05043	P07321	Epo	0.0217391	Olink MOUSE EXPLORATORY	v.3801	Undefined	Pass	2.47825	2.47825	3.19949	IPC Normalized	0.0170908	-0.00294924
CSF: 1002	64	OID05044	O35625	Axin1	0.956522	Olink MOUSE EXPLORATORY	v.3801	Undefined	Pass	2.44753	2.44753	1.26809	IPC Normalized	0.0170908	-0.00294924
CSF: 1002	64			Ext Ctrl	0	Olink MOUSE EXPLORATORY	v.3801	Undefined	Pass	0	0	0	IPC Normalized	0.0170908	-0.00294924
CSF: 1002	64	OID05046	P47931	Fst	0	Olink MOUSE EXPLORATORY	v.3801	Undefined	Pass	2.04846	2.04846	4.18667	IPC Normalized	0.0170908	-0.00294924
CSF: 1002	64	OID05047	Q6PCX7	Rgma	0	Olink MOUSE EXPLORATORY	v.3801	Undefined	Pass	2.59638	2.59638	4.20244	IPC Normalized	0.0170908	-0.00294924
CSF: 1002	64	OID05048	P58058	Nadk	0.413043	Olink MOUSE EXPLORATORY	v.3801	Undefined	Pass	2.67945	2.67945	2.0681	IPC Normalized	0.0170908	-0.00294924
CSF: 1002	64	OID05049	P48787	Tnni3	0.869565	Olink MOUSE EXPLORATORY	v.3801	Undefined	Pass	2.50062	2.50062	1.17397	IPC Normalized	0.0170908	-0.00294924
CSF: 1002	64	OID05050	Q61982	Notch3	0.869565	Olink MOUSE EXPLORATORY	v.3801	Undefined	Pass	2.51665	2.51665	1.19286	IPC Normalized	0.0170908	-0.00294924
CSF: 1002	64	OID05051	Q9ERB0	Snap29	0.673913	Olink MOUSE EXPLORATORY	v.3801	Undefined	Pass	1.83982	1.83982	1.06493	IPC Normalized	0.0170908	-0.00294924
CSF: 1002	64	OID05052	P12960	Cntn1	0	Olink MOUSE EXPLORATORY	v.3801	Undefined	Pass	0.925531	0.925531	7.60942	IPC Normalized	0.0170908	-0.00294924
CSF: 1002	64	OID05053	Q9ER65	Clstn2	0.0434783	Olink MOUSE EXPLORATORY	v.3801	Undefined	Pass	3.71889	3.71889	4.95039	IPC Normalized	0.0170908	-0.00294924
CSF: 1002	64	OID05054	P07091	S100a4	0.913043	Olink MOUSE EXPLORATORY	v.3801	Undefined	Pass	2.36071	2.36071	0.693596	IPC Normalized	0.0170908	-0.00294924
CSF: 1002	64	OID05055	Q9D6N1	Ca13	0.73913	Olink MOUSE EXPLORATORY	v.3801	Undefined	Pass	1.76704	1.76704	0.562764	IPC Normalized	0.0170908	-0.00294924
CSF: 1002	64	OID05056	Q61865	Mia	0	Olink MOUSE EXPLORATORY	v.3801	Undefined	Pass	2.56528	2.56528	5.0304	IPC Normalized	0.0170908	-0.00294924
CSF: 1002	64	OID05057	Q8VCF1	Cant1	0.869565	Olink MOUSE EXPLORATORY	v.3801	Undefined	Pass	1.61892	1.61892	0.465088	IPC Normalized	0.0170908	-0.00294924
CSF: 1002	64	OID05058	P20826	Kitlg	0.934783	Olink MOUSE EXPLORATORY	v.3801	Undefined	Pass	2.3556	2.3556	1.23993	IPC Normalized	0.0170908	-0.00294924
CSF: 1002	64	OID05059	P97785	Gfra1	0	Olink MOUSE EXPLORATORY	v.3801	Undefined	Pass	1.49437	1.49437	3.11469	IPC Normalized	0.0170908	-0.00294924
CSF: 1002	64	OID05060	Q9DCL8	Ppp1r2	0.956522	Olink MOUSE EXPLORATORY	v.3801	Undefined	Pass	2.85732	2.85732	1.65595	IPC Normalized	0.0170908	-0.00294924
CSF: 1002	64	OID05061	Q9R1V7	Adam23	0.847826	Olink MOUSE EXPLORATORY	v.3801	Undefined	Pass	1.2689	1.2689	0.588495	IPC Normalized	0.0170908	-0.00294924
CSF: 1002	64	OID05062	Q9Z0T9	Itgb6	0.934783	Olink MOUSE EXPLORATORY	v.3801	Undefined	Pass	2.5637	2.5637	1.68349	IPC Normalized	0.0170908	-0.00294924
CSF: 1002	64	OID05063	P18406	Cyr61	0.891304	Olink MOUSE EXPLORATORY	v.3801	Undefined	Pass	3.30001	3.30001	2.25625	IPC Normalized	0.0170908	-0.00294924
CSF: 1002	64	OID05064	Q09163	Dlk1	0.282609	Olink MOUSE EXPLORATORY	v.3801	Undefined	Pass	3.56878	3.56878	3.51483	IPC Normalized	0.0170908	-0.00294924
CSF: 1002	64	OID05065	P30561	Ahr	0.913043	Olink MOUSE EXPLORATORY	v.3801	Undefined	Pass	2.73197	2.73197	1.86066	IPC Normalized	0.0170908	-0.00294924
CSF: 1002	64	OID05066	P10148	Ccl2	0	Olink MOUSE EXPLORATORY	v.3801	Undefined	Pass	2.43211	2.43211	9.05776	IPC Normalized	0.0170908	-0.00294924
CSF: 1002	64	OID05067	P17183	Eno2	0.0434783	Olink MOUSE EXPLORATORY	v.3801	Undefined	Pass	3.70124	3.70124	5.91858	IPC Normalized	0.0170908	-0.00294924
CSF: 1002	64	OID05068	Q8CGN5	Plin1	0.956522	Olink MOUSE EXPLORATORY	v.3801	Undefined	Pass	3.33492	3.33492	2.31609	IPC Normalized	0.0170908	-0.00294924
CSF: 1002	64	OID05069	Q7TQN3	Wfikkn2	0	Olink MOUSE EXPLORATORY	v.3801	Undefined	Pass	1.23091	1.23091	4.33902	IPC Normalized	0.0170908	-0.00294924
CSF: 1002	64	OID05070	Q8BLU0	Flrt2	0.76087	Olink MOUSE EXPLORATORY	v.3801	Undefined	Pass	3.70284	3.70284	2.96139	IPC Normalized	0.0170908	-0.00294924
CSF: 1002	64	OID05071	Q8BVI4	Qdpr	0.717391	Olink MOUSE EXPLORATORY	v.3801	Undefined	Pass	3.40911	3.40911	2.43288	IPC Normalized	0.0170908	-0.00294924
CSF: 1002	64			Inc Ctrl 2	0.695652	Olink MOUSE EXPLORATORY	v.3801	Undefined	Pass	-0.115737	-0.115737	-0.140293	IPC Normalized	0.0170908	-0.00294924
CSF: 1002	64			Det Ctrl	0.673913	Olink MOUSE EXPLORATORY	v.3801	Undefined	Pass	-0.0732222	-0.0732222	-0.117999	IPC Normalized	0.0170908	-0.00294924
CSF: 1002	64	OID05074	P25446	Fas	0	Olink MOUSE EXPLORATORY	v.3801	Undefined	Pass	1.92006	1.92006	2.5923	IPC Normalized	0.0170908	-0.00294924
CSF: 1002	64	OID05075	Q61527	Erbb4	0	Olink MOUSE EXPLORATORY	v.3801	Undefined	Pass	3.10051	3.10051	5.9646	IPC Normalized	0.0170908	-0.00294924
CSF: 1002	64	OID05076	Q8CD15	Riox2	0.652174	Olink MOUSE EXPLORATORY	v.3801	Undefined	Pass	2.51682	2.51682	1.29064	IPC Normalized	0.0170908	-0.00294924
CSF: 1002	64	OID05077	Q80UG2	Plxna4	0.956522	Olink MOUSE EXPLORATORY	v.3801	Undefined	Pass	2.80606	2.80606	1.25965	IPC Normalized	0.0170908	-0.00294924
CSF: 1002	64	OID05078	Q99JW5	Epcam	0.934783	Olink MOUSE EXPLORATORY	v.3801	Undefined	Pass	2.64801	2.64801	1.19614	IPC Normalized	0.0170908	-0.00294924
CSF: 1002	64	OID05079	P10855	Ccl3	0	Olink MOUSE EXPLORATORY	v.3801	Undefined	Pass	1.90299	1.90299	3.53254	IPC Normalized	0.0170908	-0.00294924
CSF: 1002	64	OID05080	Q9JLL0	Crim1	0.956522	Olink MOUSE EXPLORATORY	v.3801	Undefined	Pass	3.95313	3.95313	2.80777	IPC Normalized	0.0170908	-0.00294924
CSF: 1002	64	OID05081	Q9Z109	Vsig2	0.826087	Olink MOUSE EXPLORATORY	v.3801	Undefined	Pass	1.40428	1.40428	0.85529	IPC Normalized	0.0170908	-0.00294924
CSF: 1002	64	OID05082	Q08048	Hgf	0	Olink MOUSE EXPLORATORY	v.3801	Undefined	Pass	1.46213	1.46213	4.38448	IPC Normalized	0.0170908	-0.00294924
CSF: 1002	64	OID05083	Q4V9Z5	Sez6l2	0	Olink MOUSE EXPLORATORY	v.3801	Undefined	Pass	-0.686734	-0.686734	7.16718	IPC Normalized	0.0170908	-0.00294924
CSF: 1002	64	OID05084	P01582	Il1a	0.369565	Olink MOUSE EXPLORATORY	v.3801	Undefined	Pass	1.71365	1.71365	0.841452	IPC Normalized	0.0170908	-0.00294924
CSF: 1002	64	OID05085	Q8K4B4	Il23r	0.73913	Olink MOUSE EXPLORATORY	v.3801	Undefined	Pass	1.22264	1.22264	0.615991	IPC Normalized	0.0170908	-0.00294924
CSF: 1002	64	OID05086	Q61483	Dll1	0.804348	Olink MOUSE EXPLORATORY	v.3801	Undefined	Pass	1.1807	1.1807	0.22621	IPC Normalized	0.0170908	-0.00294924
CSF: 1002	64	OID05087	Q9CWS0	Ddah1	0.978261	Olink MOUSE EXPLORATORY	v.3801	Undefined	Pass	1.44049	1.44049	0.29102	IPC Normalized	0.0170908	-0.00294924
CSF: 1002	64	OID05088	P18893	Il10	0.934783	Olink MOUSE EXPLORATORY	v.3801	Undefined	Pass	2.65389	2.65389	1.70314	IPC Normalized	0.0170908	-0.00294924
CSF: 1002	64	OID05089	Q9CR75	Tnfrsf12a	0	Olink MOUSE EXPLORATORY	v.3801	Undefined	Pass	1.90152	1.90152	3.54799	IPC Normalized	0.0170908	-0.00294924
CSF: 1002	64	OID05090	Q61288	Acvrl1	0.26087	Olink MOUSE EXPLORATORY	v.3801	Undefined	Pass	2.50718	2.50718	2.45628	IPC Normalized	0.0170908	-0.00294924
CSF: 1002	64	OID05091	O89017	Lgmn	0	Olink MOUSE EXPLORATORY	v.3801	Undefined	Pass	1.00924	1.00924	3.61069	IPC Normalized	0.0170908	-0.00294924
CSF: 1002	64	OID05092	P01587	Csf2	0.826087	Olink MOUSE EXPLORATORY	v.3801	Undefined	Pass	1.67046	1.67046	0.774406	IPC Normalized	0.0170908	-0.00294924
CSF: 1002	64	OID05093	P18340	Cxcl9	0.891304	Olink MOUSE EXPLORATORY	v.3801	Undefined	Pass	2.25405	2.25405	1.73342	IPC Normalized	0.0170908	-0.00294924
CSF: 1002	64	OID05094	P70236	Map2k6	0.282609	Olink MOUSE EXPLORATORY	v.3801	Undefined	Pass	2.27752	2.27752	2.2228	IPC Normalized	0.0170908	-0.00294924
CSF: 1002	64	OID05095	Q9R000	Itgb1bp2	0.956522	Olink MOUSE EXPLORATORY	v.3801	Undefined	Pass	1.66089	1.66089	0.640669	IPC Normalized	0.0170908	-0.00294924
CSF: 1002	64	OID05096	Q7TNI7	Il17f	0.956522	Olink MOUSE EXPLORATORY	v.3801	Undefined	Pass	1.5847	1.5847	0.604517	IPC Normalized	0.0170908	-0.00294924
CSF: 1002	64	OID05097	P10749	Il1b	0.934783	Olink MOUSE EXPLORATORY	v.3801	Undefined	Pass	2.53672	2.53672	1.37562	IPC Normalized	0.0170908	-0.00294924
CSF: 1002	64	OID05098	P70677	Casp3	0.804348	Olink MOUSE EXPLORATORY	v.3801	Undefined	Pass	4.05246	4.05246	2.66789	IPC Normalized	0.0170908	-0.00294924
CSF: 1002	64	OID05099	Q8R5A3	Apbb1ip	0.913043	Olink MOUSE EXPLORATORY	v.3801	Undefined	Pass	1.6765	1.6765	0.772948	IPC Normalized	0.0170908	-0.00294924
CSF: 1002	64	OID05100	O54775	Wisp1	0.0652174	Olink MOUSE EXPLORATORY	v.3801	Undefined	Pass	1.79834	1.79834	2.27651	IPC Normalized	0.0170908	-0.00294924
CSF: 1002	64	OID05101	P97326	Cdh6	0.826087	Olink MOUSE EXPLORATORY	v.3801	Undefined	Pass	1.5022	1.5022	0.688353	IPC Normalized	0.0170908	-0.00294924
CSF: 1002	64	OID05102	P31240	Pdgfb	0.847826	Olink MOUSE EXPLORATORY	v.3801	Undefined	Pass	3.05447	3.05447	2.47206	IPC Normalized	0.0170908	-0.00294924
CSF: 1002	64	OID05103	Q6ZQA6	Igsf3	0.913043	Olink MOUSE EXPLORATORY	v.3801	Undefined	Pass	3.42321	3.42321	2.51267	IPC Normalized	0.0170908	-0.00294924
CSF: 1002	64	OID05104	O88393	Tgfbr3	0.847826	Olink MOUSE EXPLORATORY	v.3801	Undefined	Pass	1.79362	1.79362	1.05152	IPC Normalized	0.0170908	-0.00294924
CSF: 1002	64	OID05105	P12850	Cxcl1	0	Olink MOUSE EXPLORATORY	v.3801	Undefined	Pass	3.34073	3.34073	7.9695	IPC Normalized	0.0170908	-0.00294924
CSF: 1002	64	OID05106	Q8BTW9	Pak4	0.869565	Olink MOUSE EXPLORATORY	v.3801	Undefined	Pass	1.92159	1.92159	1.13167	IPC Normalized	0.0170908	-0.00294924
CSF: 1002	64	OID05107	Q69Z26	Cntn4	0	Olink MOUSE EXPLORATORY	v.3801	Undefined	Pass	2.33835	2.33835	7.87325	IPC Normalized	0.0170908	-0.00294924
CSF: 1002	64	OID05108	Q9EQX0	Ghrl	0.826087	Olink MOUSE EXPLORATORY	v.3801	Undefined	Pass	2.85832	2.85832	2.1272	IPC Normalized	0.0170908	-0.00294924
CSF: 1002	64	OID05109	P11152	Lpl	0.956522	Olink MOUSE EXPLORATORY	v.3801	Undefined	Pass	2.4109	2.4109	1.05806	IPC Normalized	0.0170908	-0.00294924
CSF: 1002	64	OID05110	Q9EQC7	Fstl3	0	Olink MOUSE EXPLORATORY	v.3801	Undefined	Pass	2.15652	2.15652	2.96474	IPC Normalized	0.0170908	-0.00294924
CSF: 1002	64	OID05111	Q99KJ8	Dctn2	0.956522	Olink MOUSE EXPLORATORY	v.3801	Undefined	Pass	2.39832	2.39832	0.954591	IPC Normalized	0.0170908	-0.00294924
CSF: 1002	64	OID05112	P04401	Il5	1	Olink MOUSE EXPLORATORY	v.3801	Undefined	Pass	3.26966	3.26966	1.43887	IPC Normalized	0.0170908	-0.00294924
CSF: 1002	64	OID05113	Q8BX35	Eda2r	0	Olink MOUSE EXPLORATORY	v.3801	Undefined	Pass	1.6377	1.6377	4.5544	IPC Normalized	0.0170908	-0.00294924
CSF: 1002	64	OID05114	P20181	Ntf3	0.978261	Olink MOUSE EXPLORATORY	v.3801	Undefined	Pass	2.83892	2.83892	1.66518	IPC Normalized	0.0170908	-0.00294924
CSF: 1002	64	OID05115	O54907	Tnfsf12	0.0434783	Olink MOUSE EXPLORATORY	v.3801	Undefined	Pass	2.97723	2.97723	3.9212	IPC Normalized	0.0170908	-0.00294924
CSF: 1002	64	OID05116	O89093	Ccl20	0.826087	Olink MOUSE EXPLORATORY	v.3801	Undefined	Pass	3.11866	3.11866	2.03214	IPC Normalized	0.0170908	-0.00294924
CSF: 1002	64	OID05117	P26323	Fli1	1	Olink MOUSE EXPLORATORY	v.3801	Undefined	Pass	3.66211	3.66211	2.33187	IPC Normalized	0.0170908	-0.00294924
CSF: 1002	64	OID05118	O89023	Tpp1	0	Olink MOUSE EXPLORATORY	v.3801	Undefined	Pass	2.45849	2.45849	4.95451	IPC Normalized	0.0170908	-0.00294924
CSF: 1002	64	OID05119	Q8BYI9	Tnr	0	Olink MOUSE EXPLORATORY	v.3801	Undefined	Pass	2.23797	2.23797	4.68809	IPC Normalized	0.0170908	-0.00294924
CSF: 1002	64	OID05120	P97946	Vegfd	0.934783	Olink MOUSE EXPLORATORY	v.3801	Undefined	Pass	1.83094	1.83094	1.02044	IPC Normalized	0.0170908	-0.00294924
CSF: 1002	64	OID05121	P11103	Parp1	0.652174	Olink MOUSE EXPLORATORY	v.3801	Undefined	Pass	2.01458	2.01458	0.573655	IPC Normalized	0.0170908	-0.00294924
CSF: 1002	64	OID05122	P06804	Tnf	0.978261	Olink MOUSE EXPLORATORY	v.3801	Undefined	Pass	1.3656	1.3656	0.21971	IPC Normalized	0.0170908	-0.00294924
CSF: 979	65	OID05027	Q8R373	Clmp	0	Olink MOUSE EXPLORATORY	v.3801	Undefined	Pass	3.59187	3.59187	5.28894	IPC Normalized	0.0814905	0.0545306
CSF: 979	65	OID05028	O08746	Matn2	0	Olink MOUSE EXPLORATORY	v.3801	Undefined	Pass	2.06014	2.06014	5.14113	IPC Normalized	0.0814905	0.0545306
CSF: 979	65	OID05029	Q00493	Cpe	0	Olink MOUSE EXPLORATORY	v.3801	Undefined	Pass	3.30727	3.30727	8.53224	IPC Normalized	0.0814905	0.0545306
CSF: 979	65			Inc Ctrl 1	0.76087	Olink MOUSE EXPLORATORY	v.3801	Undefined	Pass	0.0231435	0.0231435	0.01612	IPC Normalized	0.0814905	0.0545306
CSF: 979	65	OID05031	P55095	Gcg	1	Olink MOUSE EXPLORATORY	v.3801	Undefined	Pass	2.50799	2.50799	0.881981	IPC Normalized	0.0814905	0.0545306
CSF: 979	65	OID05032	P48540	Gdnf	1	Olink MOUSE EXPLORATORY	v.3801	Undefined	Pass	3.63147	3.63147	1.91504	IPC Normalized	0.0814905	0.0545306
CSF: 979	65	OID05033	Q04736	Yes1	0.826087	Olink MOUSE EXPLORATORY	v.3801	Undefined	Pass	1.49447	1.49447	0.76845	IPC Normalized	0.0814905	0.0545306
CSF: 979	65	OID05034	Q62386	Il17a	0.956522	Olink MOUSE EXPLORATORY	v.3801	Undefined	Pass	2.03096	2.03096	0.970192	IPC Normalized	0.0814905	0.0545306
CSF: 979	65	OID05035	Q9R1E0	Foxo1	0.891304	Olink MOUSE EXPLORATORY	v.3801	Undefined	Pass	2.02334	2.02334	1.18438	IPC Normalized	0.0814905	0.0545306
CSF: 979	65	OID05036	O08712	Tnfrsf11b	0.130435	Olink MOUSE EXPLORATORY	v.3801	Undefined	Pass	2.50159	2.50159	2.2473	IPC Normalized	0.0814905	0.0545306
CSF: 979	65	OID05037	P04202	Tgfb1	0.891304	Olink MOUSE EXPLORATORY	v.3801	Undefined	Pass	2.1094	2.1094	1.25784	IPC Normalized	0.0814905	0.0545306
CSF: 979	65	OID05038	P47713	Pla2g4a	0.869565	Olink MOUSE EXPLORATORY	v.3801	Undefined	Pass	3.01572	3.01572	1.96122	IPC Normalized	0.0814905	0.0545306
CSF: 979	65	OID05039	P08505	Il6	0.956522	Olink MOUSE EXPLORATORY	v.3801	Undefined	Pass	3.10417	3.10417	1.83081	IPC Normalized	0.0814905	0.0545306
CSF: 979	65	OID05040	P99029	Prdx5	0.652174	Olink MOUSE EXPLORATORY	v.3801	Undefined	Pass	2.69276	2.69276	1.81648	IPC Normalized	0.0814905	0.0545306
CSF: 979	65	OID05041	P48030	Tgfa	0	Olink MOUSE EXPLORATORY	v.3801	Undefined	Pass	2.48807	2.48807	8.38797	IPC Normalized	0.0814905	0.0545306
CSF: 979	65	OID05042	P30882	Ccl5	0.847826	Olink MOUSE EXPLORATORY	v.3801	Undefined	Pass	1.69808	1.69808	0.757882	IPC Normalized	0.0814905	0.0545306
CSF: 979	65	OID05043	P07321	Epo	0.0217391	Olink MOUSE EXPLORATORY	v.3801	Undefined	Pass	2.47825	2.47825	2.83028	IPC Normalized	0.0814905	0.0545306
CSF: 979	65	OID05044	O35625	Axin1	0.956522	Olink MOUSE EXPLORATORY	v.3801	Undefined	Pass	2.44753	2.44753	1.24466	IPC Normalized	0.0814905	0.0545306
CSF: 979	65			Ext Ctrl	0	Olink MOUSE EXPLORATORY	v.3801	Undefined	Pass	0	0	0	IPC Normalized	0.0814905	0.0545306
CSF: 979	65	OID05046	P47931	Fst	0	Olink MOUSE EXPLORATORY	v.3801	Undefined	Pass	2.04846	2.04846	2.69387	IPC Normalized	0.0814905	0.0545306
CSF: 979	65	OID05047	Q6PCX7	Rgma	0	Olink MOUSE EXPLORATORY	v.3801	Undefined	Pass	2.59638	2.59638	4.24447	IPC Normalized	0.0814905	0.0545306
CSF: 979	65	OID05048	P58058	Nadk	0.413043	Olink MOUSE EXPLORATORY	v.3801	Undefined	Pass	2.67945	2.67945	1.86841	IPC Normalized	0.0814905	0.0545306
CSF: 979	65	OID05049	P48787	Tnni3	0.869565	Olink MOUSE EXPLORATORY	v.3801	Undefined	Pass	2.50062	2.50062	1.36754	IPC Normalized	0.0814905	0.0545306
CSF: 979	65	OID05050	Q61982	Notch3	0.869565	Olink MOUSE EXPLORATORY	v.3801	Undefined	Pass	2.51665	2.51665	1.34336	IPC Normalized	0.0814905	0.0545306
CSF: 979	65	OID05051	Q9ERB0	Snap29	0.673913	Olink MOUSE EXPLORATORY	v.3801	Undefined	Pass	1.83982	1.83982	1.00109	IPC Normalized	0.0814905	0.0545306
CSF: 979	65	OID05052	P12960	Cntn1	0	Olink MOUSE EXPLORATORY	v.3801	Undefined	Pass	0.925531	0.925531	7.62495	IPC Normalized	0.0814905	0.0545306
CSF: 979	65	OID05053	Q9ER65	Clstn2	0.0434783	Olink MOUSE EXPLORATORY	v.3801	Undefined	Pass	3.71889	3.71889	4.91428	IPC Normalized	0.0814905	0.0545306
CSF: 979	65	OID05054	P07091	S100a4	0.913043	Olink MOUSE EXPLORATORY	v.3801	Undefined	Pass	2.36071	2.36071	1.22768	IPC Normalized	0.0814905	0.0545306
CSF: 979	65	OID05055	Q9D6N1	Ca13	0.73913	Olink MOUSE EXPLORATORY	v.3801	Undefined	Pass	1.76704	1.76704	0.744443	IPC Normalized	0.0814905	0.0545306
CSF: 979	65	OID05056	Q61865	Mia	0	Olink MOUSE EXPLORATORY	v.3801	Undefined	Pass	2.56528	2.56528	5.53699	IPC Normalized	0.0814905	0.0545306
CSF: 979	65	OID05057	Q8VCF1	Cant1	0.869565	Olink MOUSE EXPLORATORY	v.3801	Undefined	Pass	1.61892	1.61892	0.769847	IPC Normalized	0.0814905	0.0545306
CSF: 979	65	OID05058	P20826	Kitlg	0.934783	Olink MOUSE EXPLORATORY	v.3801	Undefined	Pass	2.3556	2.3556	1.40173	IPC Normalized	0.0814905	0.0545306
CSF: 979	65	OID05059	P97785	Gfra1	0	Olink MOUSE EXPLORATORY	v.3801	Undefined	Pass	1.49437	1.49437	3.02228	IPC Normalized	0.0814905	0.0545306
CSF: 979	65	OID05060	Q9DCL8	Ppp1r2	0.956522	Olink MOUSE EXPLORATORY	v.3801	Undefined	Pass	2.85732	2.85732	1.85517	IPC Normalized	0.0814905	0.0545306
CSF: 979	65	OID05061	Q9R1V7	Adam23	0.847826	Olink MOUSE EXPLORATORY	v.3801	Undefined	Pass	1.2689	1.2689	0.621776	IPC Normalized	0.0814905	0.0545306
CSF: 979	65	OID05062	Q9Z0T9	Itgb6	0.934783	Olink MOUSE EXPLORATORY	v.3801	Undefined	Pass	2.5637	2.5637	1.61478	IPC Normalized	0.0814905	0.0545306
CSF: 979	65	OID05063	P18406	Cyr61	0.891304	Olink MOUSE EXPLORATORY	v.3801	Undefined	Pass	3.30001	3.30001	2.19383	IPC Normalized	0.0814905	0.0545306
CSF: 979	65	OID05064	Q09163	Dlk1	0.282609	Olink MOUSE EXPLORATORY	v.3801	Undefined	Pass	3.56878	3.56878	3.46682	IPC Normalized	0.0814905	0.0545306
CSF: 979	65	OID05065	P30561	Ahr	0.913043	Olink MOUSE EXPLORATORY	v.3801	Undefined	Pass	2.73197	2.73197	1.55064	IPC Normalized	0.0814905	0.0545306
CSF: 979	65	OID05066	P10148	Ccl2	0	Olink MOUSE EXPLORATORY	v.3801	Undefined	Pass	2.43211	2.43211	9.23008	IPC Normalized	0.0814905	0.0545306
CSF: 979	65	OID05067	P17183	Eno2	0.0434783	Olink MOUSE EXPLORATORY	v.3801	Undefined	Pass	3.70124	3.70124	5.88779	IPC Normalized	0.0814905	0.0545306
CSF: 979	65	OID05068	Q8CGN5	Plin1	0.956522	Olink MOUSE EXPLORATORY	v.3801	Undefined	Pass	3.33492	3.33492	1.97505	IPC Normalized	0.0814905	0.0545306
CSF: 979	65	OID05069	Q7TQN3	Wfikkn2	0	Olink MOUSE EXPLORATORY	v.3801	Undefined	Pass	1.23091	1.23091	4.15421	IPC Normalized	0.0814905	0.0545306
CSF: 979	65	OID05070	Q8BLU0	Flrt2	0.76087	Olink MOUSE EXPLORATORY	v.3801	Undefined	Pass	3.70284	3.70284	2.95313	IPC Normalized	0.0814905	0.0545306
CSF: 979	65	OID05071	Q8BVI4	Qdpr	0.717391	Olink MOUSE EXPLORATORY	v.3801	Undefined	Pass	3.40911	3.40911	2.5862	IPC Normalized	0.0814905	0.0545306
CSF: 979	65			Inc Ctrl 2	0.695652	Olink MOUSE EXPLORATORY	v.3801	Undefined	Pass	-0.115737	-0.115737	-0.075893	IPC Normalized	0.0814905	0.0545306
CSF: 979	65			Det Ctrl	0.673913	Olink MOUSE EXPLORATORY	v.3801	Undefined	Pass	-0.0732222	-0.0732222	-0.0605186	IPC Normalized	0.0814905	0.0545306
CSF: 979	65	OID05074	P25446	Fas	0	Olink MOUSE EXPLORATORY	v.3801	Undefined	Pass	1.92006	1.92006	2.6062	IPC Normalized	0.0814905	0.0545306
CSF: 979	65	OID05075	Q61527	Erbb4	0	Olink MOUSE EXPLORATORY	v.3801	Undefined	Pass	3.10051	3.10051	6.17077	IPC Normalized	0.0814905	0.0545306
CSF: 979	65	OID05076	Q8CD15	Riox2	0.652174	Olink MOUSE EXPLORATORY	v.3801	Undefined	Pass	2.51682	2.51682	1.11361	IPC Normalized	0.0814905	0.0545306
CSF: 979	65	OID05077	Q80UG2	Plxna4	0.956522	Olink MOUSE EXPLORATORY	v.3801	Undefined	Pass	2.80606	2.80606	1.39866	IPC Normalized	0.0814905	0.0545306
CSF: 979	65	OID05078	Q99JW5	Epcam	0.934783	Olink MOUSE EXPLORATORY	v.3801	Undefined	Pass	2.64801	2.64801	1.78919	IPC Normalized	0.0814905	0.0545306
CSF: 979	65	OID05079	P10855	Ccl3	0	Olink MOUSE EXPLORATORY	v.3801	Undefined	Pass	1.90299	1.90299	3.7593	IPC Normalized	0.0814905	0.0545306
CSF: 979	65	OID05080	Q9JLL0	Crim1	0.956522	Olink MOUSE EXPLORATORY	v.3801	Undefined	Pass	3.95313	3.95313	2.50335	IPC Normalized	0.0814905	0.0545306
CSF: 979	65	OID05081	Q9Z109	Vsig2	0.826087	Olink MOUSE EXPLORATORY	v.3801	Undefined	Pass	1.40428	1.40428	0.715589	IPC Normalized	0.0814905	0.0545306
CSF: 979	65	OID05082	Q08048	Hgf	0	Olink MOUSE EXPLORATORY	v.3801	Undefined	Pass	1.46213	1.46213	4.1791	IPC Normalized	0.0814905	0.0545306
CSF: 979	65	OID05083	Q4V9Z5	Sez6l2	0	Olink MOUSE EXPLORATORY	v.3801	Undefined	Pass	-0.686734	-0.686734	6.95209	IPC Normalized	0.0814905	0.0545306
CSF: 979	65	OID05084	P01582	Il1a	0.369565	Olink MOUSE EXPLORATORY	v.3801	Undefined	Pass	1.71365	1.71365	0.488662	IPC Normalized	0.0814905	0.0545306
CSF: 979	65	OID05085	Q8K4B4	Il23r	0.73913	Olink MOUSE EXPLORATORY	v.3801	Undefined	Pass	1.22264	1.22264	0.697041	IPC Normalized	0.0814905	0.0545306
CSF: 979	65	OID05086	Q61483	Dll1	0.804348	Olink MOUSE EXPLORATORY	v.3801	Undefined	Pass	1.1807	1.1807	0.242061	IPC Normalized	0.0814905	0.0545306
CSF: 979	65	OID05087	Q9CWS0	Ddah1	0.978261	Olink MOUSE EXPLORATORY	v.3801	Undefined	Pass	1.44049	1.44049	0.38018	IPC Normalized	0.0814905	0.0545306
CSF: 979	65	OID05088	P18893	Il10	0.934783	Olink MOUSE EXPLORATORY	v.3801	Undefined	Pass	2.65389	2.65389	1.42074	IPC Normalized	0.0814905	0.0545306
CSF: 979	65	OID05089	Q9CR75	Tnfrsf12a	0	Olink MOUSE EXPLORATORY	v.3801	Undefined	Pass	1.90152	1.90152	3.70697	IPC Normalized	0.0814905	0.0545306
CSF: 979	65	OID05090	Q61288	Acvrl1	0.26087	Olink MOUSE EXPLORATORY	v.3801	Undefined	Pass	2.50718	2.50718	2.45765	IPC Normalized	0.0814905	0.0545306
CSF: 979	65	OID05091	O89017	Lgmn	0	Olink MOUSE EXPLORATORY	v.3801	Undefined	Pass	1.00924	1.00924	3.69612	IPC Normalized	0.0814905	0.0545306
CSF: 979	65	OID05092	P01587	Csf2	0.826087	Olink MOUSE EXPLORATORY	v.3801	Undefined	Pass	1.67046	1.67046	1.00732	IPC Normalized	0.0814905	0.0545306
CSF: 979	65	OID05093	P18340	Cxcl9	0.891304	Olink MOUSE EXPLORATORY	v.3801	Undefined	Pass	2.25405	2.25405	1.31466	IPC Normalized	0.0814905	0.0545306
CSF: 979	65	OID05094	P70236	Map2k6	0.282609	Olink MOUSE EXPLORATORY	v.3801	Undefined	Pass	2.27752	2.27752	1.88902	IPC Normalized	0.0814905	0.0545306
CSF: 979	65	OID05095	Q9R000	Itgb1bp2	0.956522	Olink MOUSE EXPLORATORY	v.3801	Undefined	Pass	1.66089	1.66089	0.712828	IPC Normalized	0.0814905	0.0545306
CSF: 979	65	OID05096	Q7TNI7	Il17f	0.956522	Olink MOUSE EXPLORATORY	v.3801	Undefined	Pass	1.5847	1.5847	0.685016	IPC Normalized	0.0814905	0.0545306
CSF: 979	65	OID05097	P10749	Il1b	0.934783	Olink MOUSE EXPLORATORY	v.3801	Undefined	Pass	2.53672	2.53672	1.26545	IPC Normalized	0.0814905	0.0545306
CSF: 979	65	OID05098	P70677	Casp3	0.804348	Olink MOUSE EXPLORATORY	v.3801	Undefined	Pass	4.05246	4.05246	2.60701	IPC Normalized	0.0814905	0.0545306
CSF: 979	65	OID05099	Q8R5A3	Apbb1ip	0.913043	Olink MOUSE EXPLORATORY	v.3801	Undefined	Pass	1.6765	1.6765	0.666147	IPC Normalized	0.0814905	0.0545306
CSF: 979	65	OID05100	O54775	Wisp1	0.0652174	Olink MOUSE EXPLORATORY	v.3801	Undefined	Pass	1.79834	1.79834	2.28169	IPC Normalized	0.0814905	0.0545306
CSF: 979	65	OID05101	P97326	Cdh6	0.826087	Olink MOUSE EXPLORATORY	v.3801	Undefined	Pass	1.5022	1.5022	0.717902	IPC Normalized	0.0814905	0.0545306
CSF: 979	65	OID05102	P31240	Pdgfb	0.847826	Olink MOUSE EXPLORATORY	v.3801	Undefined	Pass	3.05447	3.05447	2.57962	IPC Normalized	0.0814905	0.0545306
CSF: 979	65	OID05103	Q6ZQA6	Igsf3	0.913043	Olink MOUSE EXPLORATORY	v.3801	Undefined	Pass	3.42321	3.42321	2.74076	IPC Normalized	0.0814905	0.0545306
CSF: 979	65	OID05104	O88393	Tgfbr3	0.847826	Olink MOUSE EXPLORATORY	v.3801	Undefined	Pass	1.79362	1.79362	0.979556	IPC Normalized	0.0814905	0.0545306
CSF: 979	65	OID05105	P12850	Cxcl1	0	Olink MOUSE EXPLORATORY	v.3801	Undefined	Pass	3.34073	3.34073	7.48162	IPC Normalized	0.0814905	0.0545306
[truncated: 2,993 more rows]
