# Supplementary material for: The Roles of Long-Term Hyperhomocysteinemia and Micronutrient Supplementation in the AppNL–G–F Model of Alzheimer’s Disease
Source: Front Aging Neurosci. 2022 Apr 26;14:876826. doi: 10.3389/fnagi.2022.876826 (PMC9094364; doi:10.3389/fnagi.2022.876826)
Supplement: Supplementary file 5 [file Table_4.xlsx]

## Sheet: NPX Data
SampleID	Index	OlinkID	UniProt	Assay	MissingFreq	Panel	Panel_Version	PlateID	QCWarning	Plate LOD	LOD	NPX	Normalization	QC Deviation Inc Ctrl	QC Deviation Det Ctrl
Serum: 970	1	OID05027	Q8R373	Clmp	0	Olink MOUSE EXPLORATORY	v.3801	Undefined	Pass	3.59187	3.59187	6.5804	IPC Normalized	-0.0623446	-0.130198
Serum: 970	1	OID05028	O08746	Matn2	0	Olink MOUSE EXPLORATORY	v.3801	Undefined	Pass	2.06015	2.06015	4.56675	IPC Normalized	-0.0623446	-0.130198
Serum: 970	1	OID05029	Q00493	Cpe	0	Olink MOUSE EXPLORATORY	v.3801	Undefined	Pass	3.30728	3.30728	6.70419	IPC Normalized	-0.0623446	-0.130198
Serum: 970	1			Inc Ctrl 1	0.869565	Olink MOUSE EXPLORATORY	v.3801	Undefined	Pass	0.0231408	0.0231408	-0.114227	IPC Normalized	-0.0623446	-0.130198
Serum: 970	1	OID05031	P55095	Gcg	0.934783	Olink MOUSE EXPLORATORY	v.3801	Undefined	Pass	2.50799	2.50799	1.27508	IPC Normalized	-0.0623446	-0.130198
Serum: 970	1	OID05032	P48540	Gdnf	0.978261	Olink MOUSE EXPLORATORY	v.3801	Undefined	Pass	3.63146	3.63146	0.601433	IPC Normalized	-0.0623446	-0.130198
Serum: 970	1	OID05033	Q04736	Yes1	0.130435	Olink MOUSE EXPLORATORY	v.3801	Undefined	Pass	1.49447	1.49447	2.6618	IPC Normalized	-0.0623446	-0.130198
Serum: 970	1	OID05034	Q62386	Il17a	0.521739	Olink MOUSE EXPLORATORY	v.3801	Undefined	Pass	2.03097	2.03097	3.74558	IPC Normalized	-0.0623446	-0.130198
Serum: 970	1	OID05035	Q9R1E0	Foxo1	0.978261	Olink MOUSE EXPLORATORY	v.3801	Undefined	Pass	2.02334	2.02334	1.0222	IPC Normalized	-0.0623446	-0.130198
Serum: 970	1	OID05036	O08712	Tnfrsf11b	0	Olink MOUSE EXPLORATORY	v.3801	Undefined	Pass	2.50159	2.50159	6.02814	IPC Normalized	-0.0623446	-0.130198
Serum: 970	1	OID05037	P04202	Tgfb1	0	Olink MOUSE EXPLORATORY	v.3801	Undefined	Pass	2.1094	2.1094	4.45684	IPC Normalized	-0.0623446	-0.130198
Serum: 970	1	OID05038	P47713	Pla2g4a	0	Olink MOUSE EXPLORATORY	v.3801	Undefined	Pass	3.01571	3.01571	4.79621	IPC Normalized	-0.0623446	-0.130198
Serum: 970	1	OID05039	P08505	Il6	0.956522	Olink MOUSE EXPLORATORY	v.3801	Undefined	Pass	3.10417	3.10417	0.871783	IPC Normalized	-0.0623446	-0.130198
Serum: 970	1	OID05040	P99029	Prdx5	0.347826	Olink MOUSE EXPLORATORY	v.3801	Undefined	Pass	2.69276	2.69276	3.74501	IPC Normalized	-0.0623446	-0.130198
Serum: 970	1	OID05041	P48030	Tgfa	0	Olink MOUSE EXPLORATORY	v.3801	Undefined	Pass	2.48808	2.48808	6.24521	IPC Normalized	-0.0623446	-0.130198
Serum: 970	1	OID05042	P30882	Ccl5	0.782609	Olink MOUSE EXPLORATORY	v.3801	Undefined	Pass	1.69808	1.69808	1.41723	IPC Normalized	-0.0623446	-0.130198
Serum: 970	1	OID05043	P07321	Epo	0.0434783	Olink MOUSE EXPLORATORY	v.3801	Undefined	Pass	2.47826	2.47826	2.88651	IPC Normalized	-0.0623446	-0.130198
Serum: 970	1	OID05044	O35625	Axin1	0.826087	Olink MOUSE EXPLORATORY	v.3801	Undefined	Pass	2.44754	2.44754	2.41229	IPC Normalized	-0.0623446	-0.130198
Serum: 970	1			Ext Ctrl	0	Olink MOUSE EXPLORATORY	v.3801	Undefined	Pass	0	0	0	IPC Normalized	-0.0623446	-0.130198
Serum: 970	1	OID05046	P47931	Fst	0	Olink MOUSE EXPLORATORY	v.3801	Undefined	Pass	2.04847	2.04847	8.7802	IPC Normalized	-0.0623446	-0.130198
Serum: 970	1	OID05047	Q6PCX7	Rgma	0.26087	Olink MOUSE EXPLORATORY	v.3801	Undefined	Pass	2.59638	2.59638	2.74081	IPC Normalized	-0.0623446	-0.130198
Serum: 970	1	OID05048	P58058	Nadk	0	Olink MOUSE EXPLORATORY	v.3801	Undefined	Pass	2.67946	2.67946	6.50161	IPC Normalized	-0.0623446	-0.130198
Serum: 970	1	OID05049	P48787	Tnni3	0.152174	Olink MOUSE EXPLORATORY	v.3801	Undefined	Pass	2.50062	2.50062	3.31963	IPC Normalized	-0.0623446	-0.130198
Serum: 970	1	OID05050	Q61982	Notch3	0	Olink MOUSE EXPLORATORY	v.3801	Undefined	Pass	2.51665	2.51665	4.55713	IPC Normalized	-0.0623446	-0.130198
Serum: 970	1	OID05051	Q9ERB0	Snap29	0	Olink MOUSE EXPLORATORY	v.3801	Undefined	Pass	1.83982	1.83982	6.62784	IPC Normalized	-0.0623446	-0.130198
Serum: 970	1	OID05052	P12960	Cntn1	0	Olink MOUSE EXPLORATORY	v.3801	Undefined	Pass	0.925542	0.925542	5.48342	IPC Normalized	-0.0623446	-0.130198
Serum: 970	1	OID05053	Q9ER65	Clstn2	0.956522	Olink MOUSE EXPLORATORY	v.3801	Undefined	Pass	3.71889	3.71889	2.14543	IPC Normalized	-0.0623446	-0.130198
Serum: 970	1	OID05054	P07091	S100a4	0	Olink MOUSE EXPLORATORY	v.3801	Undefined	Pass	2.36071	2.36071	5.74614	IPC Normalized	-0.0623446	-0.130198
Serum: 970	1	OID05055	Q9D6N1	Ca13	0.0217391	Olink MOUSE EXPLORATORY	v.3801	Undefined	Pass	1.76705	1.76705	4.20681	IPC Normalized	-0.0623446	-0.130198
Serum: 970	1	OID05056	Q61865	Mia	0	Olink MOUSE EXPLORATORY	v.3801	Undefined	Pass	2.56528	2.56528	4.5659	IPC Normalized	-0.0623446	-0.130198
Serum: 970	1	OID05057	Q8VCF1	Cant1	0.978261	Olink MOUSE EXPLORATORY	v.3801	Undefined	Pass	1.61892	1.61892	1.16278	IPC Normalized	-0.0623446	-0.130198
Serum: 970	1	OID05058	P20826	Kitlg	0.978261	Olink MOUSE EXPLORATORY	v.3801	Undefined	Pass	2.3556	2.3556	0.432411	IPC Normalized	-0.0623446	-0.130198
Serum: 970	1	OID05059	P97785	Gfra1	0	Olink MOUSE EXPLORATORY	v.3801	Undefined	Pass	1.49437	1.49437	4.15107	IPC Normalized	-0.0623446	-0.130198
Serum: 970	1	OID05060	Q9DCL8	Ppp1r2	0.913043	Olink MOUSE EXPLORATORY	v.3801	Undefined	Pass	2.85732	2.85732	2.32681	IPC Normalized	-0.0623446	-0.130198
Serum: 970	1	OID05061	Q9R1V7	Adam23	0.478261	Olink MOUSE EXPLORATORY	v.3801	Undefined	Pass	1.2689	1.2689	1.24188	IPC Normalized	-0.0623446	-0.130198
Serum: 970	1	OID05062	Q9Z0T9	Itgb6	0.73913	Olink MOUSE EXPLORATORY	v.3801	Undefined	Pass	2.56371	2.56371	2.47235	IPC Normalized	-0.0623446	-0.130198
Serum: 970	1	OID05063	P18406	Cyr61	0	Olink MOUSE EXPLORATORY	v.3801	Undefined	Pass	3.3	3.3	8.13215	IPC Normalized	-0.0623446	-0.130198
Serum: 970	1	OID05064	Q09163	Dlk1	0.956522	Olink MOUSE EXPLORATORY	v.3801	Undefined	Pass	3.56877	3.56877	2.96783	IPC Normalized	-0.0623446	-0.130198
Serum: 970	1	OID05065	P30561	Ahr	0.282609	Olink MOUSE EXPLORATORY	v.3801	Undefined	Pass	2.73197	2.73197	3.48378	IPC Normalized	-0.0623446	-0.130198
Serum: 970	1	OID05066	P10148	Ccl2	0	Olink MOUSE EXPLORATORY	v.3801	Undefined	Pass	2.43211	2.43211	11.8317	IPC Normalized	-0.0623446	-0.130198
Serum: 970	1	OID05067	P17183	Eno2	0.73913	Olink MOUSE EXPLORATORY	v.3801	Undefined	Pass	3.70123	3.70123	3.81752	IPC Normalized	-0.0623446	-0.130198
Serum: 970	1	OID05068	Q8CGN5	Plin1	0.282609	Olink MOUSE EXPLORATORY	v.3801	Undefined	Pass	3.33493	3.33493	5.69542	IPC Normalized	-0.0623446	-0.130198
Serum: 970	1	OID05069	Q7TQN3	Wfikkn2	0	Olink MOUSE EXPLORATORY	v.3801	Undefined	Pass	1.23091	1.23091	4.3163	IPC Normalized	-0.0623446	-0.130198
Serum: 970	1	OID05070	Q8BLU0	Flrt2	0.76087	Olink MOUSE EXPLORATORY	v.3801	Undefined	Pass	3.70284	3.70284	3.44075	IPC Normalized	-0.0623446	-0.130198
Serum: 970	1	OID05071	Q8BVI4	Qdpr	0.0652174	Olink MOUSE EXPLORATORY	v.3801	Undefined	Pass	3.40912	3.40912	5.35932	IPC Normalized	-0.0623446	-0.130198
Serum: 970	1			Inc Ctrl 2	0.76087	Olink MOUSE EXPLORATORY	v.3801	Undefined	Pass	-0.11573	-0.11573	-0.249801	IPC Normalized	-0.0623446	-0.130198
Serum: 970	1			Det Ctrl	0.630435	Olink MOUSE EXPLORATORY	v.3801	Undefined	Pass	-0.0732211	-0.0732211	-0.233014	IPC Normalized	-0.0623446	-0.130198
Serum: 970	1	OID05074	P25446	Fas	0	Olink MOUSE EXPLORATORY	v.3801	Undefined	Pass	1.92007	1.92007	5.89068	IPC Normalized	-0.0623446	-0.130198
Serum: 970	1	OID05075	Q61527	Erbb4	0	Olink MOUSE EXPLORATORY	v.3801	Undefined	Pass	3.1005	3.1005	4.75531	IPC Normalized	-0.0623446	-0.130198
Serum: 970	1	OID05076	Q8CD15	Riox2	0.0217391	Olink MOUSE EXPLORATORY	v.3801	Undefined	Pass	2.51683	2.51683	3.63395	IPC Normalized	-0.0623446	-0.130198
Serum: 970	1	OID05077	Q80UG2	Plxna4	0.695652	Olink MOUSE EXPLORATORY	v.3801	Undefined	Pass	2.80606	2.80606	2.16835	IPC Normalized	-0.0623446	-0.130198
Serum: 970	1	OID05078	Q99JW5	Epcam	0.26087	Olink MOUSE EXPLORATORY	v.3801	Undefined	Pass	2.64801	2.64801	3.13538	IPC Normalized	-0.0623446	-0.130198
Serum: 970	1	OID05079	P10855	Ccl3	0	Olink MOUSE EXPLORATORY	v.3801	Undefined	Pass	1.90299	1.90299	6.03533	IPC Normalized	-0.0623446	-0.130198
Serum: 970	1	OID05080	Q9JLL0	Crim1	0.978261	Olink MOUSE EXPLORATORY	v.3801	Undefined	Pass	3.95313	3.95313	2.91371	IPC Normalized	-0.0623446	-0.130198
Serum: 970	1	OID05081	Q9Z109	Vsig2	0.0434783	Olink MOUSE EXPLORATORY	v.3801	Undefined	Pass	1.40427	1.40427	2.27529	IPC Normalized	-0.0623446	-0.130198
Serum: 970	1	OID05082	Q08048	Hgf	0	Olink MOUSE EXPLORATORY	v.3801	Undefined	Pass	1.46213	1.46213	8.87049	IPC Normalized	-0.0623446	-0.130198
Serum: 970	1	OID05083	Q4V9Z5	Sez6l2	0	Olink MOUSE EXPLORATORY	v.3801	Undefined	Pass	-0.686734	-0.686734	4.12978	IPC Normalized	-0.0623446	-0.130198
Serum: 970	1	OID05084	P01582	Il1a	0	Olink MOUSE EXPLORATORY	v.3801	Undefined	Pass	1.71365	1.71365	4.65607	IPC Normalized	-0.0623446	-0.130198
Serum: 970	1	OID05085	Q8K4B4	Il23r	0	Olink MOUSE EXPLORATORY	v.3801	Undefined	Pass	1.22264	1.22264	5.38501	IPC Normalized	-0.0623446	-0.130198
Serum: 970	1	OID05086	Q61483	Dll1	0	Olink MOUSE EXPLORATORY	v.3801	Undefined	Pass	1.1807	1.1807	4.12561	IPC Normalized	-0.0623446	-0.130198
Serum: 970	1	OID05087	Q9CWS0	Ddah1	0.826087	Olink MOUSE EXPLORATORY	v.3801	Undefined	Pass	1.44049	1.44049	1.58585	IPC Normalized	-0.0623446	-0.130198
Serum: 970	1	OID05088	P18893	Il10	0.673913	Olink MOUSE EXPLORATORY	v.3801	Undefined	Pass	2.65388	2.65388	2.51754	IPC Normalized	-0.0623446	-0.130198
Serum: 970	1	OID05089	Q9CR75	Tnfrsf12a	0	Olink MOUSE EXPLORATORY	v.3801	Undefined	Pass	1.90152	1.90152	4.41988	IPC Normalized	-0.0623446	-0.130198
Serum: 970	1	OID05090	Q61288	Acvrl1	0	Olink MOUSE EXPLORATORY	v.3801	Undefined	Pass	2.50717	2.50717	5.4651	IPC Normalized	-0.0623446	-0.130198
Serum: 970	1	OID05091	O89017	Lgmn	0	Olink MOUSE EXPLORATORY	v.3801	Undefined	Pass	1.00924	1.00924	5.37091	IPC Normalized	-0.0623446	-0.130198
Serum: 970	1	OID05092	P01587	Csf2	0.956522	Olink MOUSE EXPLORATORY	v.3801	Undefined	Pass	1.67046	1.67046	0.877646	IPC Normalized	-0.0623446	-0.130198
Serum: 970	1	OID05093	P18340	Cxcl9	0	Olink MOUSE EXPLORATORY	v.3801	Undefined	Pass	2.25406	2.25406	6.05983	IPC Normalized	-0.0623446	-0.130198
Serum: 970	1	OID05094	P70236	Map2k6	0	Olink MOUSE EXPLORATORY	v.3801	Undefined	Pass	2.27752	2.27752	6.57901	IPC Normalized	-0.0623446	-0.130198
Serum: 970	1	OID05095	Q9R000	Itgb1bp2	0.978261	Olink MOUSE EXPLORATORY	v.3801	Undefined	Pass	1.66089	1.66089	0.114726	IPC Normalized	-0.0623446	-0.130198
Serum: 970	1	OID05096	Q7TNI7	Il17f	0.456522	Olink MOUSE EXPLORATORY	v.3801	Undefined	Pass	1.5847	1.5847	1.85561	IPC Normalized	-0.0623446	-0.130198
Serum: 970	1	OID05097	P10749	Il1b	0.934783	Olink MOUSE EXPLORATORY	v.3801	Undefined	Pass	2.53673	2.53673	1.34715	IPC Normalized	-0.0623446	-0.130198
Serum: 970	1	OID05098	P70677	Casp3	0	Olink MOUSE EXPLORATORY	v.3801	Undefined	Pass	4.05246	4.05246	6.94298	IPC Normalized	-0.0623446	-0.130198
Serum: 970	1	OID05099	Q8R5A3	Apbb1ip	0.23913	Olink MOUSE EXPLORATORY	v.3801	Undefined	Pass	1.6765	1.6765	1.99845	IPC Normalized	-0.0623446	-0.130198
Serum: 970	1	OID05100	O54775	Wisp1	0	Olink MOUSE EXPLORATORY	v.3801	Undefined	Pass	1.79834	1.79834	4.66274	IPC Normalized	-0.0623446	-0.130198
Serum: 970	1	OID05101	P97326	Cdh6	0	Olink MOUSE EXPLORATORY	v.3801	Undefined	Pass	1.5022	1.5022	2.57476	IPC Normalized	-0.0623446	-0.130198
Serum: 970	1	OID05102	P31240	Pdgfb	0	Olink MOUSE EXPLORATORY	v.3801	Undefined	Pass	3.05447	3.05447	11.1046	IPC Normalized	-0.0623446	-0.130198
Serum: 970	1	OID05103	Q6ZQA6	Igsf3	0.543478	Olink MOUSE EXPLORATORY	v.3801	Undefined	Pass	3.4232	3.4232	3.13327	IPC Normalized	-0.0623446	-0.130198
Serum: 970	1	OID05104	O88393	Tgfbr3	0	Olink MOUSE EXPLORATORY	v.3801	Undefined	Pass	1.79362	1.79362	4.16332	IPC Normalized	-0.0623446	-0.130198
Serum: 970	1	OID05105	P12850	Cxcl1	0	Olink MOUSE EXPLORATORY	v.3801	Undefined	Pass	3.34073	3.34073	10.1197	IPC Normalized	-0.0623446	-0.130198
Serum: 970	1	OID05106	Q8BTW9	Pak4	0.956522	Olink MOUSE EXPLORATORY	v.3801	Undefined	Pass	1.9216	1.9216	0.255793	IPC Normalized	-0.0623446	-0.130198
Serum: 970	1	OID05107	Q69Z26	Cntn4	0	Olink MOUSE EXPLORATORY	v.3801	Undefined	Pass	2.33835	2.33835	4.23178	IPC Normalized	-0.0623446	-0.130198
Serum: 970	1	OID05108	Q9EQX0	Ghrl	0.0217391	Olink MOUSE EXPLORATORY	v.3801	Undefined	Pass	2.85831	2.85831	3.47767	IPC Normalized	-0.0623446	-0.130198
Serum: 970	1	OID05109	P11152	Lpl	0.282609	Olink MOUSE EXPLORATORY	v.3801	Undefined	Pass	2.4109	2.4109	2.80545	IPC Normalized	-0.0623446	-0.130198
Serum: 970	1	OID05110	Q9EQC7	Fstl3	0	Olink MOUSE EXPLORATORY	v.3801	Undefined	Pass	2.15653	2.15653	6.59601	IPC Normalized	-0.0623446	-0.130198
Serum: 970	1	OID05111	Q99KJ8	Dctn2	0.978261	Olink MOUSE EXPLORATORY	v.3801	Undefined	Pass	2.39832	2.39832	1.02552	IPC Normalized	-0.0623446	-0.130198
Serum: 970	1	OID05112	P04401	Il5	0.956522	Olink MOUSE EXPLORATORY	v.3801	Undefined	Pass	3.26965	3.26965	0.806306	IPC Normalized	-0.0623446	-0.130198
Serum: 970	1	OID05113	Q8BX35	Eda2r	0	Olink MOUSE EXPLORATORY	v.3801	Undefined	Pass	1.63771	1.63771	7.35791	IPC Normalized	-0.0623446	-0.130198
Serum: 970	1	OID05114	P20181	Ntf3	0.956522	Olink MOUSE EXPLORATORY	v.3801	Undefined	Pass	2.83892	2.83892	1.94971	IPC Normalized	-0.0623446	-0.130198
Serum: 970	1	OID05115	O54907	Tnfsf12	0	Olink MOUSE EXPLORATORY	v.3801	Undefined	Pass	2.97723	2.97723	5.523	IPC Normalized	-0.0623446	-0.130198
Serum: 970	1	OID05116	O89093	Ccl20	0	Olink MOUSE EXPLORATORY	v.3801	Undefined	Pass	3.11866	3.11866	8.9003	IPC Normalized	-0.0623446	-0.130198
Serum: 970	1	OID05117	P26323	Fli1	1	Olink MOUSE EXPLORATORY	v.3801	Undefined	Pass	3.6621	3.6621	1.62536	IPC Normalized	-0.0623446	-0.130198
Serum: 970	1	OID05118	O89023	Tpp1	0	Olink MOUSE EXPLORATORY	v.3801	Undefined	Pass	2.45848	2.45848	7.28672	IPC Normalized	-0.0623446	-0.130198
Serum: 970	1	OID05119	Q8BYI9	Tnr	0	Olink MOUSE EXPLORATORY	v.3801	Undefined	Pass	2.23796	2.23796	3.59462	IPC Normalized	-0.0623446	-0.130198
Serum: 970	1	OID05120	P97946	Vegfd	0	Olink MOUSE EXPLORATORY	v.3801	Undefined	Pass	1.83094	1.83094	2.94076	IPC Normalized	-0.0623446	-0.130198
Serum: 970	1	OID05121	P11103	Parp1	0.195652	Olink MOUSE EXPLORATORY	v.3801	Undefined	Pass	2.01458	2.01458	2.47321	IPC Normalized	-0.0623446	-0.130198
Serum: 970	1	OID05122	P06804	Tnf	0.978261	Olink MOUSE EXPLORATORY	v.3801	Undefined	Pass	1.3656	1.3656	0.289857	IPC Normalized	-0.0623446	-0.130198
Serum: 991	2	OID05027	Q8R373	Clmp	0	Olink MOUSE EXPLORATORY	v.3801	Undefined	Pass	3.59187	3.59187	6.96418	IPC Normalized	-0.0132787	-0.204126
Serum: 991	2	OID05028	O08746	Matn2	0	Olink MOUSE EXPLORATORY	v.3801	Undefined	Pass	2.06015	2.06015	5.19858	IPC Normalized	-0.0132787	-0.204126
Serum: 991	2	OID05029	Q00493	Cpe	0	Olink MOUSE EXPLORATORY	v.3801	Undefined	Pass	3.30728	3.30728	6.6971	IPC Normalized	-0.0132787	-0.204126
Serum: 991	2			Inc Ctrl 1	0.869565	Olink MOUSE EXPLORATORY	v.3801	Undefined	Pass	0.0231408	0.0231408	-0.085693	IPC Normalized	-0.0132787	-0.204126
Serum: 991	2	OID05031	P55095	Gcg	0.934783	Olink MOUSE EXPLORATORY	v.3801	Undefined	Pass	2.50799	2.50799	1.70703	IPC Normalized	-0.0132787	-0.204126
Serum: 991	2	OID05032	P48540	Gdnf	0.978261	Olink MOUSE EXPLORATORY	v.3801	Undefined	Pass	3.63146	3.63146	1.01541	IPC Normalized	-0.0132787	-0.204126
Serum: 991	2	OID05033	Q04736	Yes1	0.130435	Olink MOUSE EXPLORATORY	v.3801	Undefined	Pass	1.49447	1.49447	2.41698	IPC Normalized	-0.0132787	-0.204126
Serum: 991	2	OID05034	Q62386	Il17a	0.521739	Olink MOUSE EXPLORATORY	v.3801	Undefined	Pass	2.03097	2.03097	5.86186	IPC Normalized	-0.0132787	-0.204126
Serum: 991	2	OID05035	Q9R1E0	Foxo1	0.978261	Olink MOUSE EXPLORATORY	v.3801	Undefined	Pass	2.02334	2.02334	1.04971	IPC Normalized	-0.0132787	-0.204126
Serum: 991	2	OID05036	O08712	Tnfrsf11b	0	Olink MOUSE EXPLORATORY	v.3801	Undefined	Pass	2.50159	2.50159	6.38872	IPC Normalized	-0.0132787	-0.204126
Serum: 991	2	OID05037	P04202	Tgfb1	0	Olink MOUSE EXPLORATORY	v.3801	Undefined	Pass	2.1094	2.1094	4.33586	IPC Normalized	-0.0132787	-0.204126
Serum: 991	2	OID05038	P47713	Pla2g4a	0	Olink MOUSE EXPLORATORY	v.3801	Undefined	Pass	3.01571	3.01571	4.06631	IPC Normalized	-0.0132787	-0.204126
Serum: 991	2	OID05039	P08505	Il6	0.956522	Olink MOUSE EXPLORATORY	v.3801	Undefined	Pass	3.10417	3.10417	1.43093	IPC Normalized	-0.0132787	-0.204126
Serum: 991	2	OID05040	P99029	Prdx5	0.347826	Olink MOUSE EXPLORATORY	v.3801	Undefined	Pass	2.69276	2.69276	4.38125	IPC Normalized	-0.0132787	-0.204126
Serum: 991	2	OID05041	P48030	Tgfa	0	Olink MOUSE EXPLORATORY	v.3801	Undefined	Pass	2.48808	2.48808	6.42864	IPC Normalized	-0.0132787	-0.204126
Serum: 991	2	OID05042	P30882	Ccl5	0.782609	Olink MOUSE EXPLORATORY	v.3801	Undefined	Pass	1.69808	1.69808	1.24725	IPC Normalized	-0.0132787	-0.204126
Serum: 991	2	OID05043	P07321	Epo	0.0434783	Olink MOUSE EXPLORATORY	v.3801	Undefined	Pass	2.47826	2.47826	3.63087	IPC Normalized	-0.0132787	-0.204126
Serum: 991	2	OID05044	O35625	Axin1	0.826087	Olink MOUSE EXPLORATORY	v.3801	Undefined	Pass	2.44754	2.44754	2.07186	IPC Normalized	-0.0132787	-0.204126
Serum: 991	2			Ext Ctrl	0	Olink MOUSE EXPLORATORY	v.3801	Undefined	Pass	0	0	0	IPC Normalized	-0.0132787	-0.204126
Serum: 991	2	OID05046	P47931	Fst	0	Olink MOUSE EXPLORATORY	v.3801	Undefined	Pass	2.04847	2.04847	8.23031	IPC Normalized	-0.0132787	-0.204126
Serum: 991	2	OID05047	Q6PCX7	Rgma	0.26087	Olink MOUSE EXPLORATORY	v.3801	Undefined	Pass	2.59638	2.59638	3.24693	IPC Normalized	-0.0132787	-0.204126
Serum: 991	2	OID05048	P58058	Nadk	0	Olink MOUSE EXPLORATORY	v.3801	Undefined	Pass	2.67946	2.67946	5.08589	IPC Normalized	-0.0132787	-0.204126
Serum: 991	2	OID05049	P48787	Tnni3	0.152174	Olink MOUSE EXPLORATORY	v.3801	Undefined	Pass	2.50062	2.50062	2.90466	IPC Normalized	-0.0132787	-0.204126
Serum: 991	2	OID05050	Q61982	Notch3	0	Olink MOUSE EXPLORATORY	v.3801	Undefined	Pass	2.51665	2.51665	4.66145	IPC Normalized	-0.0132787	-0.204126
Serum: 991	2	OID05051	Q9ERB0	Snap29	0	Olink MOUSE EXPLORATORY	v.3801	Undefined	Pass	1.83982	1.83982	6.12571	IPC Normalized	-0.0132787	-0.204126
Serum: 991	2	OID05052	P12960	Cntn1	0	Olink MOUSE EXPLORATORY	v.3801	Undefined	Pass	0.925542	0.925542	5.78858	IPC Normalized	-0.0132787	-0.204126
Serum: 991	2	OID05053	Q9ER65	Clstn2	0.956522	Olink MOUSE EXPLORATORY	v.3801	Undefined	Pass	3.71889	3.71889	2.27864	IPC Normalized	-0.0132787	-0.204126
Serum: 991	2	OID05054	P07091	S100a4	0	Olink MOUSE EXPLORATORY	v.3801	Undefined	Pass	2.36071	2.36071	5.80604	IPC Normalized	-0.0132787	-0.204126
Serum: 991	2	OID05055	Q9D6N1	Ca13	0.0217391	Olink MOUSE EXPLORATORY	v.3801	Undefined	Pass	1.76705	1.76705	4.49284	IPC Normalized	-0.0132787	-0.204126
Serum: 991	2	OID05056	Q61865	Mia	0	Olink MOUSE EXPLORATORY	v.3801	Undefined	Pass	2.56528	2.56528	4.78136	IPC Normalized	-0.0132787	-0.204126
Serum: 991	2	OID05057	Q8VCF1	Cant1	0.978261	Olink MOUSE EXPLORATORY	v.3801	Undefined	Pass	1.61892	1.61892	1.30034	IPC Normalized	-0.0132787	-0.204126
Serum: 991	2	OID05058	P20826	Kitlg	0.978261	Olink MOUSE EXPLORATORY	v.3801	Undefined	Pass	2.3556	2.3556	0.319518	IPC Normalized	-0.0132787	-0.204126
Serum: 991	2	OID05059	P97785	Gfra1	0	Olink MOUSE EXPLORATORY	v.3801	Undefined	Pass	1.49437	1.49437	4.63956	IPC Normalized	-0.0132787	-0.204126
Serum: 991	2	OID05060	Q9DCL8	Ppp1r2	0.913043	Olink MOUSE EXPLORATORY	v.3801	Undefined	Pass	2.85732	2.85732	1.304	IPC Normalized	-0.0132787	-0.204126
Serum: 991	2	OID05061	Q9R1V7	Adam23	0.478261	Olink MOUSE EXPLORATORY	v.3801	Undefined	Pass	1.2689	1.2689	1.61648	IPC Normalized	-0.0132787	-0.204126
Serum: 991	2	OID05062	Q9Z0T9	Itgb6	0.73913	Olink MOUSE EXPLORATORY	v.3801	Undefined	Pass	2.56371	2.56371	2.50519	IPC Normalized	-0.0132787	-0.204126
Serum: 991	2	OID05063	P18406	Cyr61	0	Olink MOUSE EXPLORATORY	v.3801	Undefined	Pass	3.3	3.3	7.82177	IPC Normalized	-0.0132787	-0.204126
Serum: 991	2	OID05064	Q09163	Dlk1	0.956522	Olink MOUSE EXPLORATORY	v.3801	Undefined	Pass	3.56877	3.56877	3.08139	IPC Normalized	-0.0132787	-0.204126
Serum: 991	2	OID05065	P30561	Ahr	0.282609	Olink MOUSE EXPLORATORY	v.3801	Undefined	Pass	2.73197	2.73197	3.25541	IPC Normalized	-0.0132787	-0.204126
Serum: 991	2	OID05066	P10148	Ccl2	0	Olink MOUSE EXPLORATORY	v.3801	Undefined	Pass	2.43211	2.43211	12.2695	IPC Normalized	-0.0132787	-0.204126
Serum: 991	2	OID05067	P17183	Eno2	0.73913	Olink MOUSE EXPLORATORY	v.3801	Undefined	Pass	3.70123	3.70123	3.61269	IPC Normalized	-0.0132787	-0.204126
Serum: 991	2	OID05068	Q8CGN5	Plin1	0.282609	Olink MOUSE EXPLORATORY	v.3801	Undefined	Pass	3.33493	3.33493	6.74685	IPC Normalized	-0.0132787	-0.204126
Serum: 991	2	OID05069	Q7TQN3	Wfikkn2	0	Olink MOUSE EXPLORATORY	v.3801	Undefined	Pass	1.23091	1.23091	7.06514	IPC Normalized	-0.0132787	-0.204126
Serum: 991	2	OID05070	Q8BLU0	Flrt2	0.76087	Olink MOUSE EXPLORATORY	v.3801	Undefined	Pass	3.70284	3.70284	3.47712	IPC Normalized	-0.0132787	-0.204126
Serum: 991	2	OID05071	Q8BVI4	Qdpr	0.0652174	Olink MOUSE EXPLORATORY	v.3801	Undefined	Pass	3.40912	3.40912	4.70551	IPC Normalized	-0.0132787	-0.204126
Serum: 991	2			Inc Ctrl 2	0.76087	Olink MOUSE EXPLORATORY	v.3801	Undefined	Pass	-0.11573	-0.11573	-0.200735	IPC Normalized	-0.0132787	-0.204126
Serum: 991	2			Det Ctrl	0.630435	Olink MOUSE EXPLORATORY	v.3801	Undefined	Pass	-0.0732211	-0.0732211	-0.306942	IPC Normalized	-0.0132787	-0.204126
Serum: 991	2	OID05074	P25446	Fas	0	Olink MOUSE EXPLORATORY	v.3801	Undefined	Pass	1.92007	1.92007	5.98609	IPC Normalized	-0.0132787	-0.204126
Serum: 991	2	OID05075	Q61527	Erbb4	0	Olink MOUSE EXPLORATORY	v.3801	Undefined	Pass	3.1005	3.1005	4.4663	IPC Normalized	-0.0132787	-0.204126
Serum: 991	2	OID05076	Q8CD15	Riox2	0.0217391	Olink MOUSE EXPLORATORY	v.3801	Undefined	Pass	2.51683	2.51683	2.90924	IPC Normalized	-0.0132787	-0.204126
Serum: 991	2	OID05077	Q80UG2	Plxna4	0.695652	Olink MOUSE EXPLORATORY	v.3801	Undefined	Pass	2.80606	2.80606	2.34781	IPC Normalized	-0.0132787	-0.204126
Serum: 991	2	OID05078	Q99JW5	Epcam	0.26087	Olink MOUSE EXPLORATORY	v.3801	Undefined	Pass	2.64801	2.64801	2.78305	IPC Normalized	-0.0132787	-0.204126
Serum: 991	2	OID05079	P10855	Ccl3	0	Olink MOUSE EXPLORATORY	v.3801	Undefined	Pass	1.90299	1.90299	4.53564	IPC Normalized	-0.0132787	-0.204126
Serum: 991	2	OID05080	Q9JLL0	Crim1	0.978261	Olink MOUSE EXPLORATORY	v.3801	Undefined	Pass	3.95313	3.95313	2.44056	IPC Normalized	-0.0132787	-0.204126
Serum: 991	2	OID05081	Q9Z109	Vsig2	0.0434783	Olink MOUSE EXPLORATORY	v.3801	Undefined	Pass	1.40427	1.40427	3.2314	IPC Normalized	-0.0132787	-0.204126
Serum: 991	2	OID05082	Q08048	Hgf	0	Olink MOUSE EXPLORATORY	v.3801	Undefined	Pass	1.46213	1.46213	8.23674	IPC Normalized	-0.0132787	-0.204126
Serum: 991	2	OID05083	Q4V9Z5	Sez6l2	0	Olink MOUSE EXPLORATORY	v.3801	Undefined	Pass	-0.686734	-0.686734	4.06739	IPC Normalized	-0.0132787	-0.204126
Serum: 991	2	OID05084	P01582	Il1a	0	Olink MOUSE EXPLORATORY	v.3801	Undefined	Pass	1.71365	1.71365	5.15831	IPC Normalized	-0.0132787	-0.204126
Serum: 991	2	OID05085	Q8K4B4	Il23r	0	Olink MOUSE EXPLORATORY	v.3801	Undefined	Pass	1.22264	1.22264	6.05677	IPC Normalized	-0.0132787	-0.204126
Serum: 991	2	OID05086	Q61483	Dll1	0	Olink MOUSE EXPLORATORY	v.3801	Undefined	Pass	1.1807	1.1807	4.64061	IPC Normalized	-0.0132787	-0.204126
Serum: 991	2	OID05087	Q9CWS0	Ddah1	0.826087	Olink MOUSE EXPLORATORY	v.3801	Undefined	Pass	1.44049	1.44049	0.33889	IPC Normalized	-0.0132787	-0.204126
Serum: 991	2	OID05088	P18893	Il10	0.673913	Olink MOUSE EXPLORATORY	v.3801	Undefined	Pass	2.65388	2.65388	3.36715	IPC Normalized	-0.0132787	-0.204126
Serum: 991	2	OID05089	Q9CR75	Tnfrsf12a	0	Olink MOUSE EXPLORATORY	v.3801	Undefined	Pass	1.90152	1.90152	4.93465	IPC Normalized	-0.0132787	-0.204126
Serum: 991	2	OID05090	Q61288	Acvrl1	0	Olink MOUSE EXPLORATORY	v.3801	Undefined	Pass	2.50717	2.50717	6.10477	IPC Normalized	-0.0132787	-0.204126
Serum: 991	2	OID05091	O89017	Lgmn	0	Olink MOUSE EXPLORATORY	v.3801	Undefined	Pass	1.00924	1.00924	5.49463	IPC Normalized	-0.0132787	-0.204126
Serum: 991	2	OID05092	P01587	Csf2	0.956522	Olink MOUSE EXPLORATORY	v.3801	Undefined	Pass	1.67046	1.67046	1.30541	IPC Normalized	-0.0132787	-0.204126
Serum: 991	2	OID05093	P18340	Cxcl9	0	Olink MOUSE EXPLORATORY	v.3801	Undefined	Pass	2.25406	2.25406	6.93294	IPC Normalized	-0.0132787	-0.204126
Serum: 991	2	OID05094	P70236	Map2k6	0	Olink MOUSE EXPLORATORY	v.3801	Undefined	Pass	2.27752	2.27752	6.47342	IPC Normalized	-0.0132787	-0.204126
Serum: 991	2	OID05095	Q9R000	Itgb1bp2	0.978261	Olink MOUSE EXPLORATORY	v.3801	Undefined	Pass	1.66089	1.66089	0.610195	IPC Normalized	-0.0132787	-0.204126
Serum: 991	2	OID05096	Q7TNI7	Il17f	0.456522	Olink MOUSE EXPLORATORY	v.3801	Undefined	Pass	1.5847	1.5847	4.05045	IPC Normalized	-0.0132787	-0.204126
Serum: 991	2	OID05097	P10749	Il1b	0.934783	Olink MOUSE EXPLORATORY	v.3801	Undefined	Pass	2.53673	2.53673	1.99035	IPC Normalized	-0.0132787	-0.204126
Serum: 991	2	OID05098	P70677	Casp3	0	Olink MOUSE EXPLORATORY	v.3801	Undefined	Pass	4.05246	4.05246	6.65651	IPC Normalized	-0.0132787	-0.204126
Serum: 991	2	OID05099	Q8R5A3	Apbb1ip	0.23913	Olink MOUSE EXPLORATORY	v.3801	Undefined	Pass	1.6765	1.6765	2.44992	IPC Normalized	-0.0132787	-0.204126
Serum: 991	2	OID05100	O54775	Wisp1	0	Olink MOUSE EXPLORATORY	v.3801	Undefined	Pass	1.79834	1.79834	5.54685	IPC Normalized	-0.0132787	-0.204126
Serum: 991	2	OID05101	P97326	Cdh6	0	Olink MOUSE EXPLORATORY	v.3801	Undefined	Pass	1.5022	1.5022	3.64256	IPC Normalized	-0.0132787	-0.204126
Serum: 991	2	OID05102	P31240	Pdgfb	0	Olink MOUSE EXPLORATORY	v.3801	Undefined	Pass	3.05447	3.05447	11.1492	IPC Normalized	-0.0132787	-0.204126
Serum: 991	2	OID05103	Q6ZQA6	Igsf3	0.543478	Olink MOUSE EXPLORATORY	v.3801	Undefined	Pass	3.4232	3.4232	3.46832	IPC Normalized	-0.0132787	-0.204126
Serum: 991	2	OID05104	O88393	Tgfbr3	0	Olink MOUSE EXPLORATORY	v.3801	Undefined	Pass	1.79362	1.79362	4.4039	IPC Normalized	-0.0132787	-0.204126
Serum: 991	2	OID05105	P12850	Cxcl1	0	Olink MOUSE EXPLORATORY	v.3801	Undefined	Pass	3.34073	3.34073	10.6923	IPC Normalized	-0.0132787	-0.204126
Serum: 991	2	OID05106	Q8BTW9	Pak4	0.956522	Olink MOUSE EXPLORATORY	v.3801	Undefined	Pass	1.9216	1.9216	-0.118693	IPC Normalized	-0.0132787	-0.204126
Serum: 991	2	OID05107	Q69Z26	Cntn4	0	Olink MOUSE EXPLORATORY	v.3801	Undefined	Pass	2.33835	2.33835	4.14409	IPC Normalized	-0.0132787	-0.204126
Serum: 991	2	OID05108	Q9EQX0	Ghrl	0.0217391	Olink MOUSE EXPLORATORY	v.3801	Undefined	Pass	2.85831	2.85831	4.08481	IPC Normalized	-0.0132787	-0.204126
Serum: 991	2	OID05109	P11152	Lpl	0.282609	Olink MOUSE EXPLORATORY	v.3801	Undefined	Pass	2.4109	2.4109	2.13218	IPC Normalized	-0.0132787	-0.204126
Serum: 991	2	OID05110	Q9EQC7	Fstl3	0	Olink MOUSE EXPLORATORY	v.3801	Undefined	Pass	2.15653	2.15653	6.8997	IPC Normalized	-0.0132787	-0.204126
Serum: 991	2	OID05111	Q99KJ8	Dctn2	0.978261	Olink MOUSE EXPLORATORY	v.3801	Undefined	Pass	2.39832	2.39832	0.767641	IPC Normalized	-0.0132787	-0.204126
Serum: 991	2	OID05112	P04401	Il5	0.956522	Olink MOUSE EXPLORATORY	v.3801	Undefined	Pass	3.26965	3.26965	0.734907	IPC Normalized	-0.0132787	-0.204126
Serum: 991	2	OID05113	Q8BX35	Eda2r	0	Olink MOUSE EXPLORATORY	v.3801	Undefined	Pass	1.63771	1.63771	8.68437	IPC Normalized	-0.0132787	-0.204126
Serum: 991	2	OID05114	P20181	Ntf3	0.956522	Olink MOUSE EXPLORATORY	v.3801	Undefined	Pass	2.83892	2.83892	1.70448	IPC Normalized	-0.0132787	-0.204126
Serum: 991	2	OID05115	O54907	Tnfsf12	0	Olink MOUSE EXPLORATORY	v.3801	Undefined	Pass	2.97723	2.97723	5.31226	IPC Normalized	-0.0132787	-0.204126
Serum: 991	2	OID05116	O89093	Ccl20	0	Olink MOUSE EXPLORATORY	v.3801	Undefined	Pass	3.11866	3.11866	8.56197	IPC Normalized	-0.0132787	-0.204126
Serum: 991	2	OID05117	P26323	Fli1	1	Olink MOUSE EXPLORATORY	v.3801	Undefined	Pass	3.6621	3.6621	1.43258	IPC Normalized	-0.0132787	-0.204126
Serum: 991	2	OID05118	O89023	Tpp1	0	Olink MOUSE EXPLORATORY	v.3801	Undefined	Pass	2.45848	2.45848	7.2684	IPC Normalized	-0.0132787	-0.204126
Serum: 991	2	OID05119	Q8BYI9	Tnr	0	Olink MOUSE EXPLORATORY	v.3801	Undefined	Pass	2.23796	2.23796	3.41976	IPC Normalized	-0.0132787	-0.204126
Serum: 991	2	OID05120	P97946	Vegfd	0	Olink MOUSE EXPLORATORY	v.3801	Undefined	Pass	1.83094	1.83094	4.53409	IPC Normalized	-0.0132787	-0.204126
Serum: 991	2	OID05121	P11103	Parp1	0.195652	Olink MOUSE EXPLORATORY	v.3801	Undefined	Pass	2.01458	2.01458	2.86386	IPC Normalized	-0.0132787	-0.204126
Serum: 991	2	OID05122	P06804	Tnf	0.978261	Olink MOUSE EXPLORATORY	v.3801	Undefined	Pass	1.3656	1.3656	0.398671	IPC Normalized	-0.0132787	-0.204126
Serum: 961	3	OID05027	Q8R373	Clmp	0	Olink MOUSE EXPLORATORY	v.3801	Undefined	Pass	3.59187	3.59187	7.07917	IPC Normalized	-0.218852	-0.0463677
Serum: 961	3	OID05028	O08746	Matn2	0	Olink MOUSE EXPLORATORY	v.3801	Undefined	Pass	2.06015	2.06015	5.44056	IPC Normalized	-0.218852	-0.0463677
Serum: 961	3	OID05029	Q00493	Cpe	0	Olink MOUSE EXPLORATORY	v.3801	Undefined	Pass	3.30728	3.30728	7.05982	IPC Normalized	-0.218852	-0.0463677
Serum: 961	3			Inc Ctrl 1	0.869565	Olink MOUSE EXPLORATORY	v.3801	Undefined	Pass	0.0231408	0.0231408	-0.194937	IPC Normalized	-0.218852	-0.0463677
Serum: 961	3	OID05031	P55095	Gcg	0.934783	Olink MOUSE EXPLORATORY	v.3801	Undefined	Pass	2.50799	2.50799	1.983	IPC Normalized	-0.218852	-0.0463677
Serum: 961	3	OID05032	P48540	Gdnf	0.978261	Olink MOUSE EXPLORATORY	v.3801	Undefined	Pass	3.63146	3.63146	0.979562	IPC Normalized	-0.218852	-0.0463677
Serum: 961	3	OID05033	Q04736	Yes1	0.130435	Olink MOUSE EXPLORATORY	v.3801	Undefined	Pass	1.49447	1.49447	2.82327	IPC Normalized	-0.218852	-0.0463677
Serum: 961	3	OID05034	Q62386	Il17a	0.521739	Olink MOUSE EXPLORATORY	v.3801	Undefined	Pass	2.03097	2.03097	1.83974	IPC Normalized	-0.218852	-0.0463677
Serum: 961	3	OID05035	Q9R1E0	Foxo1	0.978261	Olink MOUSE EXPLORATORY	v.3801	Undefined	Pass	2.02334	2.02334	1.69159	IPC Normalized	-0.218852	-0.0463677
Serum: 961	3	OID05036	O08712	Tnfrsf11b	0	Olink MOUSE EXPLORATORY	v.3801	Undefined	Pass	2.50159	2.50159	5.98293	IPC Normalized	-0.218852	-0.0463677
Serum: 961	3	OID05037	P04202	Tgfb1	0	Olink MOUSE EXPLORATORY	v.3801	Undefined	Pass	2.1094	2.1094	3.23066	IPC Normalized	-0.218852	-0.0463677
Serum: 961	3	OID05038	P47713	Pla2g4a	0	Olink MOUSE EXPLORATORY	v.3801	Undefined	Pass	3.01571	3.01571	6.02986	IPC Normalized	-0.218852	-0.0463677
Serum: 961	3	OID05039	P08505	Il6	0.956522	Olink MOUSE EXPLORATORY	v.3801	Undefined	Pass	3.10417	3.10417	2.67911	IPC Normalized	-0.218852	-0.0463677
Serum: 961	3	OID05040	P99029	Prdx5	0.347826	Olink MOUSE EXPLORATORY	v.3801	Undefined	Pass	2.69276	2.69276	3.11405	IPC Normalized	-0.218852	-0.0463677
Serum: 961	3	OID05041	P48030	Tgfa	0	Olink MOUSE EXPLORATORY	v.3801	Undefined	Pass	2.48808	2.48808	6.48039	IPC Normalized	-0.218852	-0.0463677
Serum: 961	3	OID05042	P30882	Ccl5	0.782609	Olink MOUSE EXPLORATORY	v.3801	Undefined	Pass	1.69808	1.69808	1.23413	IPC Normalized	-0.218852	-0.0463677
Serum: 961	3	OID05043	P07321	Epo	0.0434783	Olink MOUSE EXPLORATORY	v.3801	Undefined	Pass	2.47826	2.47826	4.21062	IPC Normalized	-0.218852	-0.0463677
Serum: 961	3	OID05044	O35625	Axin1	0.826087	Olink MOUSE EXPLORATORY	v.3801	Undefined	Pass	2.44754	2.44754	2.9839	IPC Normalized	-0.218852	-0.0463677
Serum: 961	3			Ext Ctrl	0	Olink MOUSE EXPLORATORY	v.3801	Undefined	Pass	0	0	0	IPC Normalized	-0.218852	-0.0463677
Serum: 961	3	OID05046	P47931	Fst	0	Olink MOUSE EXPLORATORY	v.3801	Undefined	Pass	2.04847	2.04847	8.73747	IPC Normalized	-0.218852	-0.0463677
Serum: 961	3	OID05047	Q6PCX7	Rgma	0.26087	Olink MOUSE EXPLORATORY	v.3801	Undefined	Pass	2.59638	2.59638	2.55579	IPC Normalized	-0.218852	-0.0463677
Serum: 961	3	OID05048	P58058	Nadk	0	Olink MOUSE EXPLORATORY	v.3801	Undefined	Pass	2.67946	2.67946	8.29315	IPC Normalized	-0.218852	-0.0463677
Serum: 961	3	OID05049	P48787	Tnni3	0.152174	Olink MOUSE EXPLORATORY	v.3801	Undefined	Pass	2.50062	2.50062	14.6215	IPC Normalized	-0.218852	-0.0463677
Serum: 961	3	OID05050	Q61982	Notch3	0	Olink MOUSE EXPLORATORY	v.3801	Undefined	Pass	2.51665	2.51665	4.69013	IPC Normalized	-0.218852	-0.0463677
Serum: 961	3	OID05051	Q9ERB0	Snap29	0	Olink MOUSE EXPLORATORY	v.3801	Undefined	Pass	1.83982	1.83982	7.14604	IPC Normalized	-0.218852	-0.0463677
Serum: 961	3	OID05052	P12960	Cntn1	0	Olink MOUSE EXPLORATORY	v.3801	Undefined	Pass	0.925542	0.925542	5.27676	IPC Normalized	-0.218852	-0.0463677
Serum: 961	3	OID05053	Q9ER65	Clstn2	0.956522	Olink MOUSE EXPLORATORY	v.3801	Undefined	Pass	3.71889	3.71889	2.19141	IPC Normalized	-0.218852	-0.0463677
Serum: 961	3	OID05054	P07091	S100a4	0	Olink MOUSE EXPLORATORY	v.3801	Undefined	Pass	2.36071	2.36071	5.49691	IPC Normalized	-0.218852	-0.0463677
Serum: 961	3	OID05055	Q9D6N1	Ca13	0.0217391	Olink MOUSE EXPLORATORY	v.3801	Undefined	Pass	1.76705	1.76705	4.02432	IPC Normalized	-0.218852	-0.0463677
Serum: 961	3	OID05056	Q61865	Mia	0	Olink MOUSE EXPLORATORY	v.3801	Undefined	Pass	2.56528	2.56528	5.17883	IPC Normalized	-0.218852	-0.0463677
Serum: 961	3	OID05057	Q8VCF1	Cant1	0.978261	Olink MOUSE EXPLORATORY	v.3801	Undefined	Pass	1.61892	1.61892	1.19696	IPC Normalized	-0.218852	-0.0463677
Serum: 961	3	OID05058	P20826	Kitlg	0.978261	Olink MOUSE EXPLORATORY	v.3801	Undefined	Pass	2.3556	2.3556	0.278755	IPC Normalized	-0.218852	-0.0463677
Serum: 961	3	OID05059	P97785	Gfra1	0	Olink MOUSE EXPLORATORY	v.3801	Undefined	Pass	1.49437	1.49437	3.90349	IPC Normalized	-0.218852	-0.0463677
Serum: 961	3	OID05060	Q9DCL8	Ppp1r2	0.913043	Olink MOUSE EXPLORATORY	v.3801	Undefined	Pass	2.85732	2.85732	3.55233	IPC Normalized	-0.218852	-0.0463677
Serum: 961	3	OID05061	Q9R1V7	Adam23	0.478261	Olink MOUSE EXPLORATORY	v.3801	Undefined	Pass	1.2689	1.2689	1.50994	IPC Normalized	-0.218852	-0.0463677
Serum: 961	3	OID05062	Q9Z0T9	Itgb6	0.73913	Olink MOUSE EXPLORATORY	v.3801	Undefined	Pass	2.56371	2.56371	2.20278	IPC Normalized	-0.218852	-0.0463677
Serum: 961	3	OID05063	P18406	Cyr61	0	Olink MOUSE EXPLORATORY	v.3801	Undefined	Pass	3.3	3.3	7.9728	IPC Normalized	-0.218852	-0.0463677
Serum: 961	3	OID05064	Q09163	Dlk1	0.956522	Olink MOUSE EXPLORATORY	v.3801	Undefined	Pass	3.56877	3.56877	3.30235	IPC Normalized	-0.218852	-0.0463677
Serum: 961	3	OID05065	P30561	Ahr	0.282609	Olink MOUSE EXPLORATORY	v.3801	Undefined	Pass	2.73197	2.73197	3.66134	IPC Normalized	-0.218852	-0.0463677
Serum: 961	3	OID05066	P10148	Ccl2	0	Olink MOUSE EXPLORATORY	v.3801	Undefined	Pass	2.43211	2.43211	10.67	IPC Normalized	-0.218852	-0.0463677
Serum: 961	3	OID05067	P17183	Eno2	0.73913	Olink MOUSE EXPLORATORY	v.3801	Undefined	Pass	3.70123	3.70123	3.6291	IPC Normalized	-0.218852	-0.0463677
Serum: 961	3	OID05068	Q8CGN5	Plin1	0.282609	Olink MOUSE EXPLORATORY	v.3801	Undefined	Pass	3.33493	3.33493	5.39852	IPC Normalized	-0.218852	-0.0463677
Serum: 961	3	OID05069	Q7TQN3	Wfikkn2	0	Olink MOUSE EXPLORATORY	v.3801	Undefined	Pass	1.23091	1.23091	4.89783	IPC Normalized	-0.218852	-0.0463677
Serum: 961	3	OID05070	Q8BLU0	Flrt2	0.76087	Olink MOUSE EXPLORATORY	v.3801	Undefined	Pass	3.70284	3.70284	4.42757	IPC Normalized	-0.218852	-0.0463677
Serum: 961	3	OID05071	Q8BVI4	Qdpr	0.0652174	Olink MOUSE EXPLORATORY	v.3801	Undefined	Pass	3.40912	3.40912	4.63907	IPC Normalized	-0.218852	-0.0463677
Serum: 961	3			Inc Ctrl 2	0.76087	Olink MOUSE EXPLORATORY	v.3801	Undefined	Pass	-0.11573	-0.11573	-0.406308	IPC Normalized	-0.218852	-0.0463677
Serum: 961	3			Det Ctrl	0.630435	Olink MOUSE EXPLORATORY	v.3801	Undefined	Pass	-0.0732211	-0.0732211	-0.149183	IPC Normalized	-0.218852	-0.0463677
Serum: 961	3	OID05074	P25446	Fas	0	Olink MOUSE EXPLORATORY	v.3801	Undefined	Pass	1.92007	1.92007	4.74376	IPC Normalized	-0.218852	-0.0463677
Serum: 961	3	OID05075	Q61527	Erbb4	0	Olink MOUSE EXPLORATORY	v.3801	Undefined	Pass	3.1005	3.1005	4.56665	IPC Normalized	-0.218852	-0.0463677
Serum: 961	3	OID05076	Q8CD15	Riox2	0.0217391	Olink MOUSE EXPLORATORY	v.3801	Undefined	Pass	2.51683	2.51683	5.97392	IPC Normalized	-0.218852	-0.0463677
Serum: 961	3	OID05077	Q80UG2	Plxna4	0.695652	Olink MOUSE EXPLORATORY	v.3801	Undefined	Pass	2.80606	2.80606	1.94163	IPC Normalized	-0.218852	-0.0463677
Serum: 961	3	OID05078	Q99JW5	Epcam	0.26087	Olink MOUSE EXPLORATORY	v.3801	Undefined	Pass	2.64801	2.64801	2.9218	IPC Normalized	-0.218852	-0.0463677
Serum: 961	3	OID05079	P10855	Ccl3	0	Olink MOUSE EXPLORATORY	v.3801	Undefined	Pass	1.90299	1.90299	4.36323	IPC Normalized	-0.218852	-0.0463677
Serum: 961	3	OID05080	Q9JLL0	Crim1	0.978261	Olink MOUSE EXPLORATORY	v.3801	Undefined	Pass	3.95313	3.95313	3.10816	IPC Normalized	-0.218852	-0.0463677
Serum: 961	3	OID05081	Q9Z109	Vsig2	0.0434783	Olink MOUSE EXPLORATORY	v.3801	Undefined	Pass	1.40427	1.40427	2.88527	IPC Normalized	-0.218852	-0.0463677
Serum: 961	3	OID05082	Q08048	Hgf	0	Olink MOUSE EXPLORATORY	v.3801	Undefined	Pass	1.46213	1.46213	8.787	IPC Normalized	-0.218852	-0.0463677
Serum: 961	3	OID05083	Q4V9Z5	Sez6l2	0	Olink MOUSE EXPLORATORY	v.3801	Undefined	Pass	-0.686734	-0.686734	3.84162	IPC Normalized	-0.218852	-0.0463677
Serum: 961	3	OID05084	P01582	Il1a	0	Olink MOUSE EXPLORATORY	v.3801	Undefined	Pass	1.71365	1.71365	6.12051	IPC Normalized	-0.218852	-0.0463677
Serum: 961	3	OID05085	Q8K4B4	Il23r	0	Olink MOUSE EXPLORATORY	v.3801	Undefined	Pass	1.22264	1.22264	5.32222	IPC Normalized	-0.218852	-0.0463677
Serum: 961	3	OID05086	Q61483	Dll1	0	Olink MOUSE EXPLORATORY	v.3801	Undefined	Pass	1.1807	1.1807	4.40138	IPC Normalized	-0.218852	-0.0463677
Serum: 961	3	OID05087	Q9CWS0	Ddah1	0.826087	Olink MOUSE EXPLORATORY	v.3801	Undefined	Pass	1.44049	1.44049	0.37888	IPC Normalized	-0.218852	-0.0463677
Serum: 961	3	OID05088	P18893	Il10	0.673913	Olink MOUSE EXPLORATORY	v.3801	Undefined	Pass	2.65388	2.65388	1.83862	IPC Normalized	-0.218852	-0.0463677
Serum: 961	3	OID05089	Q9CR75	Tnfrsf12a	0	Olink MOUSE EXPLORATORY	v.3801	Undefined	Pass	1.90152	1.90152	4.60616	IPC Normalized	-0.218852	-0.0463677
Serum: 961	3	OID05090	Q61288	Acvrl1	0	Olink MOUSE EXPLORATORY	v.3801	Undefined	Pass	2.50717	2.50717	5.77178	IPC Normalized	-0.218852	-0.0463677
Serum: 961	3	OID05091	O89017	Lgmn	0	Olink MOUSE EXPLORATORY	v.3801	Undefined	Pass	1.00924	1.00924	5.50982	IPC Normalized	-0.218852	-0.0463677
Serum: 961	3	OID05092	P01587	Csf2	0.956522	Olink MOUSE EXPLORATORY	v.3801	Undefined	Pass	1.67046	1.67046	1.11663	IPC Normalized	-0.218852	-0.0463677
Serum: 961	3	OID05093	P18340	Cxcl9	0	Olink MOUSE EXPLORATORY	v.3801	Undefined	Pass	2.25406	2.25406	5.25025	IPC Normalized	-0.218852	-0.0463677
Serum: 961	3	OID05094	P70236	Map2k6	0	Olink MOUSE EXPLORATORY	v.3801	Undefined	Pass	2.27752	2.27752	6.91637	IPC Normalized	-0.218852	-0.0463677
Serum: 961	3	OID05095	Q9R000	Itgb1bp2	0.978261	Olink MOUSE EXPLORATORY	v.3801	Undefined	Pass	1.66089	1.66089	1.37415	IPC Normalized	-0.218852	-0.0463677
Serum: 961	3	OID05096	Q7TNI7	Il17f	0.456522	Olink MOUSE EXPLORATORY	v.3801	Undefined	Pass	1.5847	1.5847	1.6121	IPC Normalized	-0.218852	-0.0463677
Serum: 961	3	OID05097	P10749	Il1b	0.934783	Olink MOUSE EXPLORATORY	v.3801	Undefined	Pass	2.53673	2.53673	2.6678	IPC Normalized	-0.218852	-0.0463677
Serum: 961	3	OID05098	P70677	Casp3	0	Olink MOUSE EXPLORATORY	v.3801	Undefined	Pass	4.05246	4.05246	7.42458	IPC Normalized	-0.218852	-0.0463677
Serum: 961	3	OID05099	Q8R5A3	Apbb1ip	0.23913	Olink MOUSE EXPLORATORY	v.3801	Undefined	Pass	1.6765	1.6765	2.56994	IPC Normalized	-0.218852	-0.0463677
Serum: 961	3	OID05100	O54775	Wisp1	0	Olink MOUSE EXPLORATORY	v.3801	Undefined	Pass	1.79834	1.79834	5.24384	IPC Normalized	-0.218852	-0.0463677
Serum: 961	3	OID05101	P97326	Cdh6	0	Olink MOUSE EXPLORATORY	v.3801	Undefined	Pass	1.5022	1.5022	2.58524	IPC Normalized	-0.218852	-0.0463677
Serum: 961	3	OID05102	P31240	Pdgfb	0	Olink MOUSE EXPLORATORY	v.3801	Undefined	Pass	3.05447	3.05447	11.0736	IPC Normalized	-0.218852	-0.0463677
Serum: 961	3	OID05103	Q6ZQA6	Igsf3	0.543478	Olink MOUSE EXPLORATORY	v.3801	Undefined	Pass	3.4232	3.4232	3.57577	IPC Normalized	-0.218852	-0.0463677
Serum: 961	3	OID05104	O88393	Tgfbr3	0	Olink MOUSE EXPLORATORY	v.3801	Undefined	Pass	1.79362	1.79362	4.1739	IPC Normalized	-0.218852	-0.0463677
Serum: 961	3	OID05105	P12850	Cxcl1	0	Olink MOUSE EXPLORATORY	v.3801	Undefined	Pass	3.34073	3.34073	9.81893	IPC Normalized	-0.218852	-0.0463677
Serum: 961	3	OID05106	Q8BTW9	Pak4	0.956522	Olink MOUSE EXPLORATORY	v.3801	Undefined	Pass	1.9216	1.9216	1.78169	IPC Normalized	-0.218852	-0.0463677
Serum: 961	3	OID05107	Q69Z26	Cntn4	0	Olink MOUSE EXPLORATORY	v.3801	Undefined	Pass	2.33835	2.33835	3.65046	IPC Normalized	-0.218852	-0.0463677
Serum: 961	3	OID05108	Q9EQX0	Ghrl	0.0217391	Olink MOUSE EXPLORATORY	v.3801	Undefined	Pass	2.85831	2.85831	3.63394	IPC Normalized	-0.218852	-0.0463677
Serum: 961	3	OID05109	P11152	Lpl	0.282609	Olink MOUSE EXPLORATORY	v.3801	Undefined	Pass	2.4109	2.4109	3.52639	IPC Normalized	-0.218852	-0.0463677
Serum: 961	3	OID05110	Q9EQC7	Fstl3	0	Olink MOUSE EXPLORATORY	v.3801	Undefined	Pass	2.15653	2.15653	6.5392	IPC Normalized	-0.218852	-0.0463677
Serum: 961	3	OID05111	Q99KJ8	Dctn2	0.978261	Olink MOUSE EXPLORATORY	v.3801	Undefined	Pass	2.39832	2.39832	1.12935	IPC Normalized	-0.218852	-0.0463677
Serum: 961	3	OID05112	P04401	Il5	0.956522	Olink MOUSE EXPLORATORY	v.3801	Undefined	Pass	3.26965	3.26965	0.869245	IPC Normalized	-0.218852	-0.0463677
Serum: 961	3	OID05113	Q8BX35	Eda2r	0	Olink MOUSE EXPLORATORY	v.3801	Undefined	Pass	1.63771	1.63771	7.70422	IPC Normalized	-0.218852	-0.0463677
Serum: 961	3	OID05114	P20181	Ntf3	0.956522	Olink MOUSE EXPLORATORY	v.3801	Undefined	Pass	2.83892	2.83892	2.00675	IPC Normalized	-0.218852	-0.0463677
Serum: 961	3	OID05115	O54907	Tnfsf12	0	Olink MOUSE EXPLORATORY	v.3801	Undefined	Pass	2.97723	2.97723	5.7519	IPC Normalized	-0.218852	-0.0463677
Serum: 961	3	OID05116	O89093	Ccl20	0	Olink MOUSE EXPLORATORY	v.3801	Undefined	Pass	3.11866	3.11866	8.7083	IPC Normalized	-0.218852	-0.0463677
Serum: 961	3	OID05117	P26323	Fli1	1	Olink MOUSE EXPLORATORY	v.3801	Undefined	Pass	3.6621	3.6621	1.32443	IPC Normalized	-0.218852	-0.0463677
Serum: 961	3	OID05118	O89023	Tpp1	0	Olink MOUSE EXPLORATORY	v.3801	Undefined	Pass	2.45848	2.45848	7.11325	IPC Normalized	-0.218852	-0.0463677
Serum: 961	3	OID05119	Q8BYI9	Tnr	0	Olink MOUSE EXPLORATORY	v.3801	Undefined	Pass	2.23796	2.23796	3.97178	IPC Normalized	-0.218852	-0.0463677
Serum: 961	3	OID05120	P97946	Vegfd	0	Olink MOUSE EXPLORATORY	v.3801	Undefined	Pass	1.83094	1.83094	3.39782	IPC Normalized	-0.218852	-0.0463677
Serum: 961	3	OID05121	P11103	Parp1	0.195652	Olink MOUSE EXPLORATORY	v.3801	Undefined	Pass	2.01458	2.01458	2.7641	IPC Normalized	-0.218852	-0.0463677
Serum: 961	3	OID05122	P06804	Tnf	0.978261	Olink MOUSE EXPLORATORY	v.3801	Undefined	Pass	1.3656	1.3656	-0.270252	IPC Normalized	-0.218852	-0.0463677
Serum: 1020	4	OID05027	Q8R373	Clmp	0	Olink MOUSE EXPLORATORY	v.3801	Undefined	Pass	3.59187	3.59187	6.46721	IPC Normalized	-0.0642243	-0.198064
Serum: 1020	4	OID05028	O08746	Matn2	0	Olink MOUSE EXPLORATORY	v.3801	Undefined	Pass	2.06015	2.06015	4.47007	IPC Normalized	-0.0642243	-0.198064
Serum: 1020	4	OID05029	Q00493	Cpe	0	Olink MOUSE EXPLORATORY	v.3801	Undefined	Pass	3.30728	3.30728	6.80987	IPC Normalized	-0.0642243	-0.198064
Serum: 1020	4			Inc Ctrl 1	0.869565	Olink MOUSE EXPLORATORY	v.3801	Undefined	Pass	0.0231408	0.0231408	0.00912158	IPC Normalized	-0.0642243	-0.198064
Serum: 1020	4	OID05031	P55095	Gcg	0.934783	Olink MOUSE EXPLORATORY	v.3801	Undefined	Pass	2.50799	2.50799	0.888433	IPC Normalized	-0.0642243	-0.198064
Serum: 1020	4	OID05032	P48540	Gdnf	0.978261	Olink MOUSE EXPLORATORY	v.3801	Undefined	Pass	3.63146	3.63146	1.10371	IPC Normalized	-0.0642243	-0.198064
Serum: 1020	4	OID05033	Q04736	Yes1	0.130435	Olink MOUSE EXPLORATORY	v.3801	Undefined	Pass	1.49447	1.49447	2.38714	IPC Normalized	-0.0642243	-0.198064
Serum: 1020	4	OID05034	Q62386	Il17a	0.521739	Olink MOUSE EXPLORATORY	v.3801	Undefined	Pass	2.03097	2.03097	1.64208	IPC Normalized	-0.0642243	-0.198064
Serum: 1020	4	OID05035	Q9R1E0	Foxo1	0.978261	Olink MOUSE EXPLORATORY	v.3801	Undefined	Pass	2.02334	2.02334	1.0727	IPC Normalized	-0.0642243	-0.198064
Serum: 1020	4	OID05036	O08712	Tnfrsf11b	0	Olink MOUSE EXPLORATORY	v.3801	Undefined	Pass	2.50159	2.50159	5.22904	IPC Normalized	-0.0642243	-0.198064
Serum: 1020	4	OID05037	P04202	Tgfb1	0	Olink MOUSE EXPLORATORY	v.3801	Undefined	Pass	2.1094	2.1094	4.40745	IPC Normalized	-0.0642243	-0.198064
Serum: 1020	4	OID05038	P47713	Pla2g4a	0	Olink MOUSE EXPLORATORY	v.3801	Undefined	Pass	3.01571	3.01571	4.50284	IPC Normalized	-0.0642243	-0.198064
Serum: 1020	4	OID05039	P08505	Il6	0.956522	Olink MOUSE EXPLORATORY	v.3801	Undefined	Pass	3.10417	3.10417	1.07321	IPC Normalized	-0.0642243	-0.198064
Serum: 1020	4	OID05040	P99029	Prdx5	0.347826	Olink MOUSE EXPLORATORY	v.3801	Undefined	Pass	2.69276	2.69276	3.28826	IPC Normalized	-0.0642243	-0.198064
Serum: 1020	4	OID05041	P48030	Tgfa	0	Olink MOUSE EXPLORATORY	v.3801	Undefined	Pass	2.48808	2.48808	5.90769	IPC Normalized	-0.0642243	-0.198064
Serum: 1020	4	OID05042	P30882	Ccl5	0.782609	Olink MOUSE EXPLORATORY	v.3801	Undefined	Pass	1.69808	1.69808	1.60955	IPC Normalized	-0.0642243	-0.198064
Serum: 1020	4	OID05043	P07321	Epo	0.0434783	Olink MOUSE EXPLORATORY	v.3801	Undefined	Pass	2.47826	2.47826	3.94051	IPC Normalized	-0.0642243	-0.198064
Serum: 1020	4	OID05044	O35625	Axin1	0.826087	Olink MOUSE EXPLORATORY	v.3801	Undefined	Pass	2.44754	2.44754	2.67738	IPC Normalized	-0.0642243	-0.198064
Serum: 1020	4			Ext Ctrl	0	Olink MOUSE EXPLORATORY	v.3801	Undefined	Pass	0	0	0	IPC Normalized	-0.0642243	-0.198064
Serum: 1020	4	OID05046	P47931	Fst	0	Olink MOUSE EXPLORATORY	v.3801	Undefined	Pass	2.04847	2.04847	7.52443	IPC Normalized	-0.0642243	-0.198064
Serum: 1020	4	OID05047	Q6PCX7	Rgma	0.26087	Olink MOUSE EXPLORATORY	v.3801	Undefined	Pass	2.59638	2.59638	2.85456	IPC Normalized	-0.0642243	-0.198064
Serum: 1020	4	OID05048	P58058	Nadk	0	Olink MOUSE EXPLORATORY	v.3801	Undefined	Pass	2.67946	2.67946	7.03682	IPC Normalized	-0.0642243	-0.198064
Serum: 1020	4	OID05049	P48787	Tnni3	0.152174	Olink MOUSE EXPLORATORY	v.3801	Undefined	Pass	2.50062	2.50062	10.2406	IPC Normalized	-0.0642243	-0.198064
Serum: 1020	4	OID05050	Q61982	Notch3	0	Olink MOUSE EXPLORATORY	v.3801	Undefined	Pass	2.51665	2.51665	4.56413	IPC Normalized	-0.0642243	-0.198064
Serum: 1020	4	OID05051	Q9ERB0	Snap29	0	Olink MOUSE EXPLORATORY	v.3801	Undefined	Pass	1.83982	1.83982	6.11679	IPC Normalized	-0.0642243	-0.198064
Serum: 1020	4	OID05052	P12960	Cntn1	0	Olink MOUSE EXPLORATORY	v.3801	Undefined	Pass	0.925542	0.925542	5.48984	IPC Normalized	-0.0642243	-0.198064
Serum: 1020	4	OID05053	Q9ER65	Clstn2	0.956522	Olink MOUSE EXPLORATORY	v.3801	Undefined	Pass	3.71889	3.71889	2.60313	IPC Normalized	-0.0642243	-0.198064
Serum: 1020	4	OID05054	P07091	S100a4	0	Olink MOUSE EXPLORATORY	v.3801	Undefined	Pass	2.36071	2.36071	5.50012	IPC Normalized	-0.0642243	-0.198064
Serum: 1020	4	OID05055	Q9D6N1	Ca13	0.0217391	Olink MOUSE EXPLORATORY	v.3801	Undefined	Pass	1.76705	1.76705	4.22737	IPC Normalized	-0.0642243	-0.198064
Serum: 1020	4	OID05056	Q61865	Mia	0	Olink MOUSE EXPLORATORY	v.3801	Undefined	Pass	2.56528	2.56528	4.4132	IPC Normalized	-0.0642243	-0.198064
Serum: 1020	4	OID05057	Q8VCF1	Cant1	0.978261	Olink MOUSE EXPLORATORY	v.3801	Undefined	Pass	1.61892	1.61892	1.28065	IPC Normalized	-0.0642243	-0.198064
Serum: 1020	4	OID05058	P20826	Kitlg	0.978261	Olink MOUSE EXPLORATORY	v.3801	Undefined	Pass	2.3556	2.3556	0.328389	IPC Normalized	-0.0642243	-0.198064
Serum: 1020	4	OID05059	P97785	Gfra1	0	Olink MOUSE EXPLORATORY	v.3801	Undefined	Pass	1.49437	1.49437	3.17112	IPC Normalized	-0.0642243	-0.198064
Serum: 1020	4	OID05060	Q9DCL8	Ppp1r2	0.913043	Olink MOUSE EXPLORATORY	v.3801	Undefined	Pass	2.85732	2.85732	1.88145	IPC Normalized	-0.0642243	-0.198064
Serum: 1020	4	OID05061	Q9R1V7	Adam23	0.478261	Olink MOUSE EXPLORATORY	v.3801	Undefined	Pass	1.2689	1.2689	0.819765	IPC Normalized	-0.0642243	-0.198064
Serum: 1020	4	OID05062	Q9Z0T9	Itgb6	0.73913	Olink MOUSE EXPLORATORY	v.3801	Undefined	Pass	2.56371	2.56371	1.71204	IPC Normalized	-0.0642243	-0.198064
Serum: 1020	4	OID05063	P18406	Cyr61	0	Olink MOUSE EXPLORATORY	v.3801	Undefined	Pass	3.3	3.3	7.92956	IPC Normalized	-0.0642243	-0.198064
Serum: 1020	4	OID05064	Q09163	Dlk1	0.956522	Olink MOUSE EXPLORATORY	v.3801	Undefined	Pass	3.56877	3.56877	3.03001	IPC Normalized	-0.0642243	-0.198064
Serum: 1020	4	OID05065	P30561	Ahr	0.282609	Olink MOUSE EXPLORATORY	v.3801	Undefined	Pass	2.73197	2.73197	2.97141	IPC Normalized	-0.0642243	-0.198064
Serum: 1020	4	OID05066	P10148	Ccl2	0	Olink MOUSE EXPLORATORY	v.3801	Undefined	Pass	2.43211	2.43211	11.0415	IPC Normalized	-0.0642243	-0.198064
Serum: 1020	4	OID05067	P17183	Eno2	0.73913	Olink MOUSE EXPLORATORY	v.3801	Undefined	Pass	3.70123	3.70123	3.79096	IPC Normalized	-0.0642243	-0.198064
Serum: 1020	4	OID05068	Q8CGN5	Plin1	0.282609	Olink MOUSE EXPLORATORY	v.3801	Undefined	Pass	3.33493	3.33493	6.21822	IPC Normalized	-0.0642243	-0.198064
Serum: 1020	4	OID05069	Q7TQN3	Wfikkn2	0	Olink MOUSE EXPLORATORY	v.3801	Undefined	Pass	1.23091	1.23091	4.5311	IPC Normalized	-0.0642243	-0.198064
Serum: 1020	4	OID05070	Q8BLU0	Flrt2	0.76087	Olink MOUSE EXPLORATORY	v.3801	Undefined	Pass	3.70284	3.70284	3.67729	IPC Normalized	-0.0642243	-0.198064
Serum: 1020	4	OID05071	Q8BVI4	Qdpr	0.0652174	Olink MOUSE EXPLORATORY	v.3801	Undefined	Pass	3.40912	3.40912	4.64651	IPC Normalized	-0.0642243	-0.198064
Serum: 1020	4			Inc Ctrl 2	0.76087	Olink MOUSE EXPLORATORY	v.3801	Undefined	Pass	-0.11573	-0.11573	-0.25168	IPC Normalized	-0.0642243	-0.198064
Serum: 1020	4			Det Ctrl	0.630435	Olink MOUSE EXPLORATORY	v.3801	Undefined	Pass	-0.0732211	-0.0732211	-0.300879	IPC Normalized	-0.0642243	-0.198064
Serum: 1020	4	OID05074	P25446	Fas	0	Olink MOUSE EXPLORATORY	v.3801	Undefined	Pass	1.92007	1.92007	5.42761	IPC Normalized	-0.0642243	-0.198064
Serum: 1020	4	OID05075	Q61527	Erbb4	0	Olink MOUSE EXPLORATORY	v.3801	Undefined	Pass	3.1005	3.1005	3.96169	IPC Normalized	-0.0642243	-0.198064
Serum: 1020	4	OID05076	Q8CD15	Riox2	0.0217391	Olink MOUSE EXPLORATORY	v.3801	Undefined	Pass	2.51683	2.51683	4.39731	IPC Normalized	-0.0642243	-0.198064
Serum: 1020	4	OID05077	Q80UG2	Plxna4	0.695652	Olink MOUSE EXPLORATORY	v.3801	Undefined	Pass	2.80606	2.80606	2.6926	IPC Normalized	-0.0642243	-0.198064
Serum: 1020	4	OID05078	Q99JW5	Epcam	0.26087	Olink MOUSE EXPLORATORY	v.3801	Undefined	Pass	2.64801	2.64801	2.46331	IPC Normalized	-0.0642243	-0.198064
Serum: 1020	4	OID05079	P10855	Ccl3	0	Olink MOUSE EXPLORATORY	v.3801	Undefined	Pass	1.90299	1.90299	4.83969	IPC Normalized	-0.0642243	-0.198064
Serum: 1020	4	OID05080	Q9JLL0	Crim1	0.978261	Olink MOUSE EXPLORATORY	v.3801	Undefined	Pass	3.95313	3.95313	2.38179	IPC Normalized	-0.0642243	-0.198064
Serum: 1020	4	OID05081	Q9Z109	Vsig2	0.0434783	Olink MOUSE EXPLORATORY	v.3801	Undefined	Pass	1.40427	1.40427	1.69013	IPC Normalized	-0.0642243	-0.198064
Serum: 1020	4	OID05082	Q08048	Hgf	0	Olink MOUSE EXPLORATORY	v.3801	Undefined	Pass	1.46213	1.46213	8.50735	IPC Normalized	-0.0642243	-0.198064
Serum: 1020	4	OID05083	Q4V9Z5	Sez6l2	0	Olink MOUSE EXPLORATORY	v.3801	Undefined	Pass	-0.686734	-0.686734	4.22891	IPC Normalized	-0.0642243	-0.198064
Serum: 1020	4	OID05084	P01582	Il1a	0	Olink MOUSE EXPLORATORY	v.3801	Undefined	Pass	1.71365	1.71365	5.27728	IPC Normalized	-0.0642243	-0.198064
Serum: 1020	4	OID05085	Q8K4B4	Il23r	0	Olink MOUSE EXPLORATORY	v.3801	Undefined	Pass	1.22264	1.22264	5.41282	IPC Normalized	-0.0642243	-0.198064
Serum: 1020	4	OID05086	Q61483	Dll1	0	Olink MOUSE EXPLORATORY	v.3801	Undefined	Pass	1.1807	1.1807	3.82458	IPC Normalized	-0.0642243	-0.198064
Serum: 1020	4	OID05087	Q9CWS0	Ddah1	0.826087	Olink MOUSE EXPLORATORY	v.3801	Undefined	Pass	1.44049	1.44049	0.195656	IPC Normalized	-0.0642243	-0.198064
Serum: 1020	4	OID05088	P18893	Il10	0.673913	Olink MOUSE EXPLORATORY	v.3801	Undefined	Pass	2.65388	2.65388	2.35491	IPC Normalized	-0.0642243	-0.198064
Serum: 1020	4	OID05089	Q9CR75	Tnfrsf12a	0	Olink MOUSE EXPLORATORY	v.3801	Undefined	Pass	1.90152	1.90152	3.90286	IPC Normalized	-0.0642243	-0.198064
Serum: 1020	4	OID05090	Q61288	Acvrl1	0	Olink MOUSE EXPLORATORY	v.3801	Undefined	Pass	2.50717	2.50717	5.01965	IPC Normalized	-0.0642243	-0.198064
Serum: 1020	4	OID05091	O89017	Lgmn	0	Olink MOUSE EXPLORATORY	v.3801	Undefined	Pass	1.00924	1.00924	4.95876	IPC Normalized	-0.0642243	-0.198064
Serum: 1020	4	OID05092	P01587	Csf2	0.956522	Olink MOUSE EXPLORATORY	v.3801	Undefined	Pass	1.67046	1.67046	0.954781	IPC Normalized	-0.0642243	-0.198064
Serum: 1020	4	OID05093	P18340	Cxcl9	0	Olink MOUSE EXPLORATORY	v.3801	Undefined	Pass	2.25406	2.25406	6.10199	IPC Normalized	-0.0642243	-0.198064
Serum: 1020	4	OID05094	P70236	Map2k6	0	Olink MOUSE EXPLORATORY	v.3801	Undefined	Pass	2.27752	2.27752	6.5298	IPC Normalized	-0.0642243	-0.198064
Serum: 1020	4	OID05095	Q9R000	Itgb1bp2	0.978261	Olink MOUSE EXPLORATORY	v.3801	Undefined	Pass	1.66089	1.66089	0.374068	IPC Normalized	-0.0642243	-0.198064
Serum: 1020	4	OID05096	Q7TNI7	Il17f	0.456522	Olink MOUSE EXPLORATORY	v.3801	Undefined	Pass	1.5847	1.5847	1.40691	IPC Normalized	-0.0642243	-0.198064
Serum: 1020	4	OID05097	P10749	Il1b	0.934783	Olink MOUSE EXPLORATORY	v.3801	Undefined	Pass	2.53673	2.53673	1.20134	IPC Normalized	-0.0642243	-0.198064
Serum: 1020	4	OID05098	P70677	Casp3	0	Olink MOUSE EXPLORATORY	v.3801	Undefined	Pass	4.05246	4.05246	6.97882	IPC Normalized	-0.0642243	-0.198064
Serum: 1020	4	OID05099	Q8R5A3	Apbb1ip	0.23913	Olink MOUSE EXPLORATORY	v.3801	Undefined	Pass	1.6765	1.6765	2.1846	IPC Normalized	-0.0642243	-0.198064
Serum: 1020	4	OID05100	O54775	Wisp1	0	Olink MOUSE EXPLORATORY	v.3801	Undefined	Pass	1.79834	1.79834	4.83909	IPC Normalized	-0.0642243	-0.198064
Serum: 1020	4	OID05101	P97326	Cdh6	0	Olink MOUSE EXPLORATORY	v.3801	Undefined	Pass	1.5022	1.5022	3.00302	IPC Normalized	-0.0642243	-0.198064
Serum: 1020	4	OID05102	P31240	Pdgfb	0	Olink MOUSE EXPLORATORY	v.3801	Undefined	Pass	3.05447	3.05447	11.1768	IPC Normalized	-0.0642243	-0.198064
Serum: 1020	4	OID05103	Q6ZQA6	Igsf3	0.543478	Olink MOUSE EXPLORATORY	v.3801	Undefined	Pass	3.4232	3.4232	3.63781	IPC Normalized	-0.0642243	-0.198064
Serum: 1020	4	OID05104	O88393	Tgfbr3	0	Olink MOUSE EXPLORATORY	v.3801	Undefined	Pass	1.79362	1.79362	4.16132	IPC Normalized	-0.0642243	-0.198064
Serum: 1020	4	OID05105	P12850	Cxcl1	0	Olink MOUSE EXPLORATORY	v.3801	Undefined	Pass	3.34073	3.34073	9.95783	IPC Normalized	-0.0642243	-0.198064
Serum: 1020	4	OID05106	Q8BTW9	Pak4	0.956522	Olink MOUSE EXPLORATORY	v.3801	Undefined	Pass	1.9216	1.9216	0.671106	IPC Normalized	-0.0642243	-0.198064
Serum: 1020	4	OID05107	Q69Z26	Cntn4	0	Olink MOUSE EXPLORATORY	v.3801	Undefined	Pass	2.33835	2.33835	4.23314	IPC Normalized	-0.0642243	-0.198064
Serum: 1020	4	OID05108	Q9EQX0	Ghrl	0.0217391	Olink MOUSE EXPLORATORY	v.3801	Undefined	Pass	2.85831	2.85831	3.7555	IPC Normalized	-0.0642243	-0.198064
Serum: 1020	4	OID05109	P11152	Lpl	0.282609	Olink MOUSE EXPLORATORY	v.3801	Undefined	Pass	2.4109	2.4109	2.98993	IPC Normalized	-0.0642243	-0.198064
Serum: 1020	4	OID05110	Q9EQC7	Fstl3	0	Olink MOUSE EXPLORATORY	v.3801	Undefined	Pass	2.15653	2.15653	6.21143	IPC Normalized	-0.0642243	-0.198064
Serum: 1020	4	OID05111	Q99KJ8	Dctn2	0.978261	Olink MOUSE EXPLORATORY	v.3801	Undefined	Pass	2.39832	2.39832	0.559889	IPC Normalized	-0.0642243	-0.198064
Serum: 1020	4	OID05112	P04401	Il5	0.956522	Olink MOUSE EXPLORATORY	v.3801	Undefined	Pass	3.26965	3.26965	1.49333	IPC Normalized	-0.0642243	-0.198064
Serum: 1020	4	OID05113	Q8BX35	Eda2r	0	Olink MOUSE EXPLORATORY	v.3801	Undefined	Pass	1.63771	1.63771	7.4744	IPC Normalized	-0.0642243	-0.198064
Serum: 1020	4	OID05114	P20181	Ntf3	0.956522	Olink MOUSE EXPLORATORY	v.3801	Undefined	Pass	2.83892	2.83892	1.83785	IPC Normalized	-0.0642243	-0.198064
Serum: 1020	4	OID05115	O54907	Tnfsf12	0	Olink MOUSE EXPLORATORY	v.3801	Undefined	Pass	2.97723	2.97723	5.00215	IPC Normalized	-0.0642243	-0.198064
Serum: 1020	4	OID05116	O89093	Ccl20	0	Olink MOUSE EXPLORATORY	v.3801	Undefined	Pass	3.11866	3.11866	7.71855	IPC Normalized	-0.0642243	-0.198064
Serum: 1020	4	OID05117	P26323	Fli1	1	Olink MOUSE EXPLORATORY	v.3801	Undefined	Pass	3.6621	3.6621	2.13858	IPC Normalized	-0.0642243	-0.198064
Serum: 1020	4	OID05118	O89023	Tpp1	0	Olink MOUSE EXPLORATORY	v.3801	Undefined	Pass	2.45848	2.45848	6.82799	IPC Normalized	-0.0642243	-0.198064
Serum: 1020	4	OID05119	Q8BYI9	Tnr	0	Olink MOUSE EXPLORATORY	v.3801	Undefined	Pass	2.23796	2.23796	3.53515	IPC Normalized	-0.0642243	-0.198064
Serum: 1020	4	OID05120	P97946	Vegfd	0	Olink MOUSE EXPLORATORY	v.3801	Undefined	Pass	1.83094	1.83094	3.20631	IPC Normalized	-0.0642243	-0.198064
Serum: 1020	4	OID05121	P11103	Parp1	0.195652	Olink MOUSE EXPLORATORY	v.3801	Undefined	Pass	2.01458	2.01458	3.05915	IPC Normalized	-0.0642243	-0.198064
Serum: 1020	4	OID05122	P06804	Tnf	0.978261	Olink MOUSE EXPLORATORY	v.3801	Undefined	Pass	1.3656	1.3656	0.0987265	IPC Normalized	-0.0642243	-0.198064
Serum: 1037	5	OID05027	Q8R373	Clmp	0	Olink MOUSE EXPLORATORY	v.3801	Undefined	Pass	3.59187	3.59187	6.29604	IPC Normalized	-0.151922	-0.0957593
Serum: 1037	5	OID05028	O08746	Matn2	0	Olink MOUSE EXPLORATORY	v.3801	Undefined	Pass	2.06015	2.06015	3.96013	IPC Normalized	-0.151922	-0.0957593
Serum: 1037	5	OID05029	Q00493	Cpe	0	Olink MOUSE EXPLORATORY	v.3801	Undefined	Pass	3.30728	3.30728	6.59309	IPC Normalized	-0.151922	-0.0957593
Serum: 1037	5			Inc Ctrl 1	0.869565	Olink MOUSE EXPLORATORY	v.3801	Undefined	Pass	0.0231408	0.0231408	0.00708776	IPC Normalized	-0.151922	-0.0957593
Serum: 1037	5	OID05031	P55095	Gcg	0.934783	Olink MOUSE EXPLORATORY	v.3801	Undefined	Pass	2.50799	2.50799	1.63719	IPC Normalized	-0.151922	-0.0957593
Serum: 1037	5	OID05032	P48540	Gdnf	0.978261	Olink MOUSE EXPLORATORY	v.3801	Undefined	Pass	3.63146	3.63146	0.640483	IPC Normalized	-0.151922	-0.0957593
Serum: 1037	5	OID05033	Q04736	Yes1	0.130435	Olink MOUSE EXPLORATORY	v.3801	Undefined	Pass	1.49447	1.49447	1.72155	IPC Normalized	-0.151922	-0.0957593
Serum: 1037	5	OID05034	Q62386	Il17a	0.521739	Olink MOUSE EXPLORATORY	v.3801	Undefined	Pass	2.03097	2.03097	0.989376	IPC Normalized	-0.151922	-0.0957593
Serum: 1037	5	OID05035	Q9R1E0	Foxo1	0.978261	Olink MOUSE EXPLORATORY	v.3801	Undefined	Pass	2.02334	2.02334	0.966338	IPC Normalized	-0.151922	-0.0957593
Serum: 1037	5	OID05036	O08712	Tnfrsf11b	0	Olink MOUSE EXPLORATORY	v.3801	Undefined	Pass	2.50159	2.50159	5.61203	IPC Normalized	-0.151922	-0.0957593
Serum: 1037	5	OID05037	P04202	Tgfb1	0	Olink MOUSE EXPLORATORY	v.3801	Undefined	Pass	2.1094	2.1094	4.52777	IPC Normalized	-0.151922	-0.0957593
Serum: 1037	5	OID05038	P47713	Pla2g4a	0	Olink MOUSE EXPLORATORY	v.3801	Undefined	Pass	3.01571	3.01571	3.92673	IPC Normalized	-0.151922	-0.0957593
Serum: 1037	5	OID05039	P08505	Il6	0.956522	Olink MOUSE EXPLORATORY	v.3801	Undefined	Pass	3.10417	3.10417	0.834035	IPC Normalized	-0.151922	-0.0957593
Serum: 1037	5	OID05040	P99029	Prdx5	0.347826	Olink MOUSE EXPLORATORY	v.3801	Undefined	Pass	2.69276	2.69276	2.61497	IPC Normalized	-0.151922	-0.0957593
Serum: 1037	5	OID05041	P48030	Tgfa	0	Olink MOUSE EXPLORATORY	v.3801	Undefined	Pass	2.48808	2.48808	6.57687	IPC Normalized	-0.151922	-0.0957593
Serum: 1037	5	OID05042	P30882	Ccl5	0.782609	Olink MOUSE EXPLORATORY	v.3801	Undefined	Pass	1.69808	1.69808	1.8021	IPC Normalized	-0.151922	-0.0957593
Serum: 1037	5	OID05043	P07321	Epo	0.0434783	Olink MOUSE EXPLORATORY	v.3801	Undefined	Pass	2.47826	2.47826	3.17394	IPC Normalized	-0.151922	-0.0957593
Serum: 1037	5	OID05044	O35625	Axin1	0.826087	Olink MOUSE EXPLORATORY	v.3801	Undefined	Pass	2.44754	2.44754	1.50096	IPC Normalized	-0.151922	-0.0957593
Serum: 1037	5			Ext Ctrl	0	Olink MOUSE EXPLORATORY	v.3801	Undefined	Pass	0	0	0	IPC Normalized	-0.151922	-0.0957593
Serum: 1037	5	OID05046	P47931	Fst	0	Olink MOUSE EXPLORATORY	v.3801	Undefined	Pass	2.04847	2.04847	8.70069	IPC Normalized	-0.151922	-0.0957593
Serum: 1037	5	OID05047	Q6PCX7	Rgma	0.26087	Olink MOUSE EXPLORATORY	v.3801	Undefined	Pass	2.59638	2.59638	2.76922	IPC Normalized	-0.151922	-0.0957593
Serum: 1037	5	OID05048	P58058	Nadk	0	Olink MOUSE EXPLORATORY	v.3801	Undefined	Pass	2.67946	2.67946	4.92886	IPC Normalized	-0.151922	-0.0957593
Serum: 1037	5	OID05049	P48787	Tnni3	0.152174	Olink MOUSE EXPLORATORY	v.3801	Undefined	Pass	2.50062	2.50062	11.1383	IPC Normalized	-0.151922	-0.0957593
Serum: 1037	5	OID05050	Q61982	Notch3	0	Olink MOUSE EXPLORATORY	v.3801	Undefined	Pass	2.51665	2.51665	4.49636	IPC Normalized	-0.151922	-0.0957593
Serum: 1037	5	OID05051	Q9ERB0	Snap29	0	Olink MOUSE EXPLORATORY	v.3801	Undefined	Pass	1.83982	1.83982	5.34654	IPC Normalized	-0.151922	-0.0957593
Serum: 1037	5	OID05052	P12960	Cntn1	0	Olink MOUSE EXPLORATORY	v.3801	Undefined	Pass	0.925542	0.925542	5.57719	IPC Normalized	-0.151922	-0.0957593
Serum: 1037	5	OID05053	Q9ER65	Clstn2	0.956522	Olink MOUSE EXPLORATORY	v.3801	Undefined	Pass	3.71889	3.71889	2.25899	IPC Normalized	-0.151922	-0.0957593
Serum: 1037	5	OID05054	P07091	S100a4	0	Olink MOUSE EXPLORATORY	v.3801	Undefined	Pass	2.36071	2.36071	5.22749	IPC Normalized	-0.151922	-0.0957593
Serum: 1037	5	OID05055	Q9D6N1	Ca13	0.0217391	Olink MOUSE EXPLORATORY	v.3801	Undefined	Pass	1.76705	1.76705	3.2355	IPC Normalized	-0.151922	-0.0957593
Serum: 1037	5	OID05056	Q61865	Mia	0	Olink MOUSE EXPLORATORY	v.3801	Undefined	Pass	2.56528	2.56528	4.62612	IPC Normalized	-0.151922	-0.0957593
Serum: 1037	5	OID05057	Q8VCF1	Cant1	0.978261	Olink MOUSE EXPLORATORY	v.3801	Undefined	Pass	1.61892	1.61892	1.04309	IPC Normalized	-0.151922	-0.0957593
Serum: 1037	5	OID05058	P20826	Kitlg	0.978261	Olink MOUSE EXPLORATORY	v.3801	Undefined	Pass	2.3556	2.3556	0.1376	IPC Normalized	-0.151922	-0.0957593
Serum: 1037	5	OID05059	P97785	Gfra1	0	Olink MOUSE EXPLORATORY	v.3801	Undefined	Pass	1.49437	1.49437	3.06901	IPC Normalized	-0.151922	-0.0957593
Serum: 1037	5	OID05060	Q9DCL8	Ppp1r2	0.913043	Olink MOUSE EXPLORATORY	v.3801	Undefined	Pass	2.85732	2.85732	1.23731	IPC Normalized	-0.151922	-0.0957593
Serum: 1037	5	OID05061	Q9R1V7	Adam23	0.478261	Olink MOUSE EXPLORATORY	v.3801	Undefined	Pass	1.2689	1.2689	1.20119	IPC Normalized	-0.151922	-0.0957593
Serum: 1037	5	OID05062	Q9Z0T9	Itgb6	0.73913	Olink MOUSE EXPLORATORY	v.3801	Undefined	Pass	2.56371	2.56371	5.80363	IPC Normalized	-0.151922	-0.0957593
Serum: 1037	5	OID05063	P18406	Cyr61	0	Olink MOUSE EXPLORATORY	v.3801	Undefined	Pass	3.3	3.3	7.80842	IPC Normalized	-0.151922	-0.0957593
Serum: 1037	5	OID05064	Q09163	Dlk1	0.956522	Olink MOUSE EXPLORATORY	v.3801	Undefined	Pass	3.56877	3.56877	3.21737	IPC Normalized	-0.151922	-0.0957593
Serum: 1037	5	OID05065	P30561	Ahr	0.282609	Olink MOUSE EXPLORATORY	v.3801	Undefined	Pass	2.73197	2.73197	2.69808	IPC Normalized	-0.151922	-0.0957593
Serum: 1037	5	OID05066	P10148	Ccl2	0	Olink MOUSE EXPLORATORY	v.3801	Undefined	Pass	2.43211	2.43211	11.6539	IPC Normalized	-0.151922	-0.0957593
Serum: 1037	5	OID05067	P17183	Eno2	0.73913	Olink MOUSE EXPLORATORY	v.3801	Undefined	Pass	3.70123	3.70123	2.55867	IPC Normalized	-0.151922	-0.0957593
Serum: 1037	5	OID05068	Q8CGN5	Plin1	0.282609	Olink MOUSE EXPLORATORY	v.3801	Undefined	Pass	3.33493	3.33493	4.69414	IPC Normalized	-0.151922	-0.0957593
Serum: 1037	5	OID05069	Q7TQN3	Wfikkn2	0	Olink MOUSE EXPLORATORY	v.3801	Undefined	Pass	1.23091	1.23091	4.60114	IPC Normalized	-0.151922	-0.0957593
Serum: 1037	5	OID05070	Q8BLU0	Flrt2	0.76087	Olink MOUSE EXPLORATORY	v.3801	Undefined	Pass	3.70284	3.70284	3.64117	IPC Normalized	-0.151922	-0.0957593
Serum: 1037	5	OID05071	Q8BVI4	Qdpr	0.0652174	Olink MOUSE EXPLORATORY	v.3801	Undefined	Pass	3.40912	3.40912	4.26689	IPC Normalized	-0.151922	-0.0957593
Serum: 1037	5			Inc Ctrl 2	0.76087	Olink MOUSE EXPLORATORY	v.3801	Undefined	Pass	-0.11573	-0.11573	-0.339378	IPC Normalized	-0.151922	-0.0957593
Serum: 1037	5			Det Ctrl	0.630435	Olink MOUSE EXPLORATORY	v.3801	Undefined	Pass	-0.0732211	-0.0732211	-0.198575	IPC Normalized	-0.151922	-0.0957593
Serum: 1037	5	OID05074	P25446	Fas	0	Olink MOUSE EXPLORATORY	v.3801	Undefined	Pass	1.92007	1.92007	4.94167	IPC Normalized	-0.151922	-0.0957593
Serum: 1037	5	OID05075	Q61527	Erbb4	0	Olink MOUSE EXPLORATORY	v.3801	Undefined	Pass	3.1005	3.1005	4.13924	IPC Normalized	-0.151922	-0.0957593
Serum: 1037	5	OID05076	Q8CD15	Riox2	0.0217391	Olink MOUSE EXPLORATORY	v.3801	Undefined	Pass	2.51683	2.51683	3.04241	IPC Normalized	-0.151922	-0.0957593
Serum: 1037	5	OID05077	Q80UG2	Plxna4	0.695652	Olink MOUSE EXPLORATORY	v.3801	Undefined	Pass	2.80606	2.80606	2.10635	IPC Normalized	-0.151922	-0.0957593
Serum: 1037	5	OID05078	Q99JW5	Epcam	0.26087	Olink MOUSE EXPLORATORY	v.3801	Undefined	Pass	2.64801	2.64801	2.53496	IPC Normalized	-0.151922	-0.0957593
Serum: 1037	5	OID05079	P10855	Ccl3	0	Olink MOUSE EXPLORATORY	v.3801	Undefined	Pass	1.90299	1.90299	4.45419	IPC Normalized	-0.151922	-0.0957593
Serum: 1037	5	OID05080	Q9JLL0	Crim1	0.978261	Olink MOUSE EXPLORATORY	v.3801	Undefined	Pass	3.95313	3.95313	2.22596	IPC Normalized	-0.151922	-0.0957593
Serum: 1037	5	OID05081	Q9Z109	Vsig2	0.0434783	Olink MOUSE EXPLORATORY	v.3801	Undefined	Pass	1.40427	1.40427	2.46212	IPC Normalized	-0.151922	-0.0957593
Serum: 1037	5	OID05082	Q08048	Hgf	0	Olink MOUSE EXPLORATORY	v.3801	Undefined	Pass	1.46213	1.46213	8.22567	IPC Normalized	-0.151922	-0.0957593
Serum: 1037	5	OID05083	Q4V9Z5	Sez6l2	0	Olink MOUSE EXPLORATORY	v.3801	Undefined	Pass	-0.686734	-0.686734	3.64492	IPC Normalized	-0.151922	-0.0957593
Serum: 1037	5	OID05084	P01582	Il1a	0	Olink MOUSE EXPLORATORY	v.3801	Undefined	Pass	1.71365	1.71365	3.86534	IPC Normalized	-0.151922	-0.0957593
Serum: 1037	5	OID05085	Q8K4B4	Il23r	0	Olink MOUSE EXPLORATORY	v.3801	Undefined	Pass	1.22264	1.22264	5.36284	IPC Normalized	-0.151922	-0.0957593
Serum: 1037	5	OID05086	Q61483	Dll1	0	Olink MOUSE EXPLORATORY	v.3801	Undefined	Pass	1.1807	1.1807	4.20377	IPC Normalized	-0.151922	-0.0957593
Serum: 1037	5	OID05087	Q9CWS0	Ddah1	0.826087	Olink MOUSE EXPLORATORY	v.3801	Undefined	Pass	1.44049	1.44049	0.0677313	IPC Normalized	-0.151922	-0.0957593
Serum: 1037	5	OID05088	P18893	Il10	0.673913	Olink MOUSE EXPLORATORY	v.3801	Undefined	Pass	2.65388	2.65388	2.55554	IPC Normalized	-0.151922	-0.0957593
Serum: 1037	5	OID05089	Q9CR75	Tnfrsf12a	0	Olink MOUSE EXPLORATORY	v.3801	Undefined	Pass	1.90152	1.90152	4.34528	IPC Normalized	-0.151922	-0.0957593
Serum: 1037	5	OID05090	Q61288	Acvrl1	0	Olink MOUSE EXPLORATORY	v.3801	Undefined	Pass	2.50717	2.50717	5.24119	IPC Normalized	-0.151922	-0.0957593
Serum: 1037	5	OID05091	O89017	Lgmn	0	Olink MOUSE EXPLORATORY	v.3801	Undefined	Pass	1.00924	1.00924	5.04521	IPC Normalized	-0.151922	-0.0957593
Serum: 1037	5	OID05092	P01587	Csf2	0.956522	Olink MOUSE EXPLORATORY	v.3801	Undefined	Pass	1.67046	1.67046	0.901823	IPC Normalized	-0.151922	-0.0957593
Serum: 1037	5	OID05093	P18340	Cxcl9	0	Olink MOUSE EXPLORATORY	v.3801	Undefined	Pass	2.25406	2.25406	6.84124	IPC Normalized	-0.151922	-0.0957593
Serum: 1037	5	OID05094	P70236	Map2k6	0	Olink MOUSE EXPLORATORY	v.3801	Undefined	Pass	2.27752	2.27752	5.49241	IPC Normalized	-0.151922	-0.0957593
Serum: 1037	5	OID05095	Q9R000	Itgb1bp2	0.978261	Olink MOUSE EXPLORATORY	v.3801	Undefined	Pass	1.66089	1.66089	0.0442188	IPC Normalized	-0.151922	-0.0957593
Serum: 1037	5	OID05096	Q7TNI7	Il17f	0.456522	Olink MOUSE EXPLORATORY	v.3801	Undefined	Pass	1.5847	1.5847	1.17465	IPC Normalized	-0.151922	-0.0957593
Serum: 1037	5	OID05097	P10749	Il1b	0.934783	Olink MOUSE EXPLORATORY	v.3801	Undefined	Pass	2.53673	2.53673	1.21033	IPC Normalized	-0.151922	-0.0957593
Serum: 1037	5	OID05098	P70677	Casp3	0	Olink MOUSE EXPLORATORY	v.3801	Undefined	Pass	4.05246	4.05246	5.97502	IPC Normalized	-0.151922	-0.0957593
Serum: 1037	5	OID05099	Q8R5A3	Apbb1ip	0.23913	Olink MOUSE EXPLORATORY	v.3801	Undefined	Pass	1.6765	1.6765	2.03855	IPC Normalized	-0.151922	-0.0957593
Serum: 1037	5	OID05100	O54775	Wisp1	0	Olink MOUSE EXPLORATORY	v.3801	Undefined	Pass	1.79834	1.79834	4.75188	IPC Normalized	-0.151922	-0.0957593
Serum: 1037	5	OID05101	P97326	Cdh6	0	Olink MOUSE EXPLORATORY	v.3801	Undefined	Pass	1.5022	1.5022	3.05023	IPC Normalized	-0.151922	-0.0957593
Serum: 1037	5	OID05102	P31240	Pdgfb	0	Olink MOUSE EXPLORATORY	v.3801	Undefined	Pass	3.05447	3.05447	11.1266	IPC Normalized	-0.151922	-0.0957593
Serum: 1037	5	OID05103	Q6ZQA6	Igsf3	0.543478	Olink MOUSE EXPLORATORY	v.3801	Undefined	Pass	3.4232	3.4232	3.71204	IPC Normalized	-0.151922	-0.0957593
Serum: 1037	5	OID05104	O88393	Tgfbr3	0	Olink MOUSE EXPLORATORY	v.3801	Undefined	Pass	1.79362	1.79362	3.96641	IPC Normalized	-0.151922	-0.0957593
Serum: 1037	5	OID05105	P12850	Cxcl1	0	Olink MOUSE EXPLORATORY	v.3801	Undefined	Pass	3.34073	3.34073	10.3	IPC Normalized	-0.151922	-0.0957593
Serum: 1037	5	OID05106	Q8BTW9	Pak4	0.956522	Olink MOUSE EXPLORATORY	v.3801	Undefined	Pass	1.9216	1.9216	0.281235	IPC Normalized	-0.151922	-0.0957593
Serum: 1037	5	OID05107	Q69Z26	Cntn4	0	Olink MOUSE EXPLORATORY	v.3801	Undefined	Pass	2.33835	2.33835	4.32381	IPC Normalized	-0.151922	-0.0957593
Serum: 1037	5	OID05108	Q9EQX0	Ghrl	0.0217391	Olink MOUSE EXPLORATORY	v.3801	Undefined	Pass	2.85831	2.85831	4.05004	IPC Normalized	-0.151922	-0.0957593
Serum: 1037	5	OID05109	P11152	Lpl	0.282609	Olink MOUSE EXPLORATORY	v.3801	Undefined	Pass	2.4109	2.4109	2.46817	IPC Normalized	-0.151922	-0.0957593
Serum: 1037	5	OID05110	Q9EQC7	Fstl3	0	Olink MOUSE EXPLORATORY	v.3801	Undefined	Pass	2.15653	2.15653	6.31178	IPC Normalized	-0.151922	-0.0957593
Serum: 1037	5	OID05111	Q99KJ8	Dctn2	0.978261	Olink MOUSE EXPLORATORY	v.3801	Undefined	Pass	2.39832	2.39832	0.472822	IPC Normalized	-0.151922	-0.0957593
Serum: 1037	5	OID05112	P04401	Il5	0.956522	Olink MOUSE EXPLORATORY	v.3801	Undefined	Pass	3.26965	3.26965	0.843496	IPC Normalized	-0.151922	-0.0957593
Serum: 1037	5	OID05113	Q8BX35	Eda2r	0	Olink MOUSE EXPLORATORY	v.3801	Undefined	Pass	1.63771	1.63771	7.84414	IPC Normalized	-0.151922	-0.0957593
Serum: 1037	5	OID05114	P20181	Ntf3	0.956522	Olink MOUSE EXPLORATORY	v.3801	Undefined	Pass	2.83892	2.83892	1.30783	IPC Normalized	-0.151922	-0.0957593
Serum: 1037	5	OID05115	O54907	Tnfsf12	0	Olink MOUSE EXPLORATORY	v.3801	Undefined	Pass	2.97723	2.97723	4.99588	IPC Normalized	-0.151922	-0.0957593
Serum: 1037	5	OID05116	O89093	Ccl20	0	Olink MOUSE EXPLORATORY	v.3801	Undefined	Pass	3.11866	3.11866	8.13249	IPC Normalized	-0.151922	-0.0957593
Serum: 1037	5	OID05117	P26323	Fli1	1	Olink MOUSE EXPLORATORY	v.3801	Undefined	Pass	3.6621	3.6621	1.47721	IPC Normalized	-0.151922	-0.0957593
Serum: 1037	5	OID05118	O89023	Tpp1	0	Olink MOUSE EXPLORATORY	v.3801	Undefined	Pass	2.45848	2.45848	7.03232	IPC Normalized	-0.151922	-0.0957593
Serum: 1037	5	OID05119	Q8BYI9	Tnr	0	Olink MOUSE EXPLORATORY	v.3801	Undefined	Pass	2.23796	2.23796	3.37431	IPC Normalized	-0.151922	-0.0957593
Serum: 1037	5	OID05120	P97946	Vegfd	0	Olink MOUSE EXPLORATORY	v.3801	Undefined	Pass	1.83094	1.83094	3.06638	IPC Normalized	-0.151922	-0.0957593
Serum: 1037	5	OID05121	P11103	Parp1	0.195652	Olink MOUSE EXPLORATORY	v.3801	Undefined	Pass	2.01458	2.01458	2.26092	IPC Normalized	-0.151922	-0.0957593
Serum: 1037	5	OID05122	P06804	Tnf	0.978261	Olink MOUSE EXPLORATORY	v.3801	Undefined	Pass	1.3656	1.3656	0.01028	IPC Normalized	-0.151922	-0.0957593
Serum: 956	6	OID05027	Q8R373	Clmp	0	Olink MOUSE EXPLORATORY	v.3801	Undefined	Pass	3.59187	3.59187	6.58879	IPC Normalized	-0.161971	-0.119859
Serum: 956	6	OID05028	O08746	Matn2	0	Olink MOUSE EXPLORATORY	v.3801	Undefined	Pass	2.06015	2.06015	4.7611	IPC Normalized	-0.161971	-0.119859
Serum: 956	6	OID05029	Q00493	Cpe	0	Olink MOUSE EXPLORATORY	v.3801	Undefined	Pass	3.30728	3.30728	6.98387	IPC Normalized	-0.161971	-0.119859
Serum: 956	6			Inc Ctrl 1	0.869565	Olink MOUSE EXPLORATORY	v.3801	Undefined	Pass	0.0231408	0.0231408	0.0739565	IPC Normalized	-0.161971	-0.119859
Serum: 956	6	OID05031	P55095	Gcg	0.934783	Olink MOUSE EXPLORATORY	v.3801	Undefined	Pass	2.50799	2.50799	0.427635	IPC Normalized	-0.161971	-0.119859
Serum: 956	6	OID05032	P48540	Gdnf	0.978261	Olink MOUSE EXPLORATORY	v.3801	Undefined	Pass	3.63146	3.63146	1.03685	IPC Normalized	-0.161971	-0.119859
Serum: 956	6	OID05033	Q04736	Yes1	0.130435	Olink MOUSE EXPLORATORY	v.3801	Undefined	Pass	1.49447	1.49447	2.24433	IPC Normalized	-0.161971	-0.119859
Serum: 956	6	OID05034	Q62386	Il17a	0.521739	Olink MOUSE EXPLORATORY	v.3801	Undefined	Pass	2.03097	2.03097	2.53324	IPC Normalized	-0.161971	-0.119859
Serum: 956	6	OID05035	Q9R1E0	Foxo1	0.978261	Olink MOUSE EXPLORATORY	v.3801	Undefined	Pass	2.02334	2.02334	1.18762	IPC Normalized	-0.161971	-0.119859
Serum: 956	6	OID05036	O08712	Tnfrsf11b	0	Olink MOUSE EXPLORATORY	v.3801	Undefined	Pass	2.50159	2.50159	5.31444	IPC Normalized	-0.161971	-0.119859
Serum: 956	6	OID05037	P04202	Tgfb1	0	Olink MOUSE EXPLORATORY	v.3801	Undefined	Pass	2.1094	2.1094	3.27893	IPC Normalized	-0.161971	-0.119859
Serum: 956	6	OID05038	P47713	Pla2g4a	0	Olink MOUSE EXPLORATORY	v.3801	Undefined	Pass	3.01571	3.01571	4.30196	IPC Normalized	-0.161971	-0.119859
Serum: 956	6	OID05039	P08505	Il6	0.956522	Olink MOUSE EXPLORATORY	v.3801	Undefined	Pass	3.10417	3.10417	0.896359	IPC Normalized	-0.161971	-0.119859
Serum: 956	6	OID05040	P99029	Prdx5	0.347826	Olink MOUSE EXPLORATORY	v.3801	Undefined	Pass	2.69276	2.69276	2.38567	IPC Normalized	-0.161971	-0.119859
Serum: 956	6	OID05041	P48030	Tgfa	0	Olink MOUSE EXPLORATORY	v.3801	Undefined	Pass	2.48808	2.48808	6.07399	IPC Normalized	-0.161971	-0.119859
Serum: 956	6	OID05042	P30882	Ccl5	0.782609	Olink MOUSE EXPLORATORY	v.3801	Undefined	Pass	1.69808	1.69808	1.50738	IPC Normalized	-0.161971	-0.119859
Serum: 956	6	OID05043	P07321	Epo	0.0434783	Olink MOUSE EXPLORATORY	v.3801	Undefined	Pass	2.47826	2.47826	2.9226	IPC Normalized	-0.161971	-0.119859
Serum: 956	6	OID05044	O35625	Axin1	0.826087	Olink MOUSE EXPLORATORY	v.3801	Undefined	Pass	2.44754	2.44754	2.25811	IPC Normalized	-0.161971	-0.119859
Serum: 956	6			Ext Ctrl	0	Olink MOUSE EXPLORATORY	v.3801	Undefined	Pass	0	0	0	IPC Normalized	-0.161971	-0.119859
Serum: 956	6	OID05046	P47931	Fst	0	Olink MOUSE EXPLORATORY	v.3801	Undefined	Pass	2.04847	2.04847	9.01806	IPC Normalized	-0.161971	-0.119859
Serum: 956	6	OID05047	Q6PCX7	Rgma	0.26087	Olink MOUSE EXPLORATORY	v.3801	Undefined	Pass	2.59638	2.59638	2.88365	IPC Normalized	-0.161971	-0.119859
Serum: 956	6	OID05048	P58058	Nadk	0	Olink MOUSE EXPLORATORY	v.3801	Undefined	Pass	2.67946	2.67946	6.92072	IPC Normalized	-0.161971	-0.119859
Serum: 956	6	OID05049	P48787	Tnni3	0.152174	Olink MOUSE EXPLORATORY	v.3801	Undefined	Pass	2.50062	2.50062	1.65363	IPC Normalized	-0.161971	-0.119859
Serum: 956	6	OID05050	Q61982	Notch3	0	Olink MOUSE EXPLORATORY	v.3801	Undefined	Pass	2.51665	2.51665	4.96183	IPC Normalized	-0.161971	-0.119859
Serum: 956	6	OID05051	Q9ERB0	Snap29	0	Olink MOUSE EXPLORATORY	v.3801	Undefined	Pass	1.83982	1.83982	5.9223	IPC Normalized	-0.161971	-0.119859
Serum: 956	6	OID05052	P12960	Cntn1	0	Olink MOUSE EXPLORATORY	v.3801	Undefined	Pass	0.925542	0.925542	5.6476	IPC Normalized	-0.161971	-0.119859
Serum: 956	6	OID05053	Q9ER65	Clstn2	0.956522	Olink MOUSE EXPLORATORY	v.3801	Undefined	Pass	3.71889	3.71889	1.86034	IPC Normalized	-0.161971	-0.119859
Serum: 956	6	OID05054	P07091	S100a4	0	Olink MOUSE EXPLORATORY	v.3801	Undefined	Pass	2.36071	2.36071	5.43123	IPC Normalized	-0.161971	-0.119859
Serum: 956	6	OID05055	Q9D6N1	Ca13	0.0217391	Olink MOUSE EXPLORATORY	v.3801	Undefined	Pass	1.76705	1.76705	3.47555	IPC Normalized	-0.161971	-0.119859
Serum: 956	6	OID05056	Q61865	Mia	0	Olink MOUSE EXPLORATORY	v.3801	Undefined	Pass	2.56528	2.56528	4.51707	IPC Normalized	-0.161971	-0.119859
Serum: 956	6	OID05057	Q8VCF1	Cant1	0.978261	Olink MOUSE EXPLORATORY	v.3801	Undefined	Pass	1.61892	1.61892	1.10918	IPC Normalized	-0.161971	-0.119859
Serum: 956	6	OID05058	P20826	Kitlg	0.978261	Olink MOUSE EXPLORATORY	v.3801	Undefined	Pass	2.3556	2.3556	0.637017	IPC Normalized	-0.161971	-0.119859
Serum: 956	6	OID05059	P97785	Gfra1	0	Olink MOUSE EXPLORATORY	v.3801	Undefined	Pass	1.49437	1.49437	3.98969	IPC Normalized	-0.161971	-0.119859
Serum: 956	6	OID05060	Q9DCL8	Ppp1r2	0.913043	Olink MOUSE EXPLORATORY	v.3801	Undefined	Pass	2.85732	2.85732	2.30114	IPC Normalized	-0.161971	-0.119859
Serum: 956	6	OID05061	Q9R1V7	Adam23	0.478261	Olink MOUSE EXPLORATORY	v.3801	Undefined	Pass	1.2689	1.2689	1.35291	IPC Normalized	-0.161971	-0.119859
Serum: 956	6	OID05062	Q9Z0T9	Itgb6	0.73913	Olink MOUSE EXPLORATORY	v.3801	Undefined	Pass	2.56371	2.56371	2.25621	IPC Normalized	-0.161971	-0.119859
Serum: 956	6	OID05063	P18406	Cyr61	0	Olink MOUSE EXPLORATORY	v.3801	Undefined	Pass	3.3	3.3	7.94384	IPC Normalized	-0.161971	-0.119859
Serum: 956	6	OID05064	Q09163	Dlk1	0.956522	Olink MOUSE EXPLORATORY	v.3801	Undefined	Pass	3.56877	3.56877	3.04314	IPC Normalized	-0.161971	-0.119859
Serum: 956	6	OID05065	P30561	Ahr	0.282609	Olink MOUSE EXPLORATORY	v.3801	Undefined	Pass	2.73197	2.73197	2.74101	IPC Normalized	-0.161971	-0.119859
Serum: 956	6	OID05066	P10148	Ccl2	0	Olink MOUSE EXPLORATORY	v.3801	Undefined	Pass	2.43211	2.43211	10.3792	IPC Normalized	-0.161971	-0.119859
Serum: 956	6	OID05067	P17183	Eno2	0.73913	Olink MOUSE EXPLORATORY	v.3801	Undefined	Pass	3.70123	3.70123	3.9556	IPC Normalized	-0.161971	-0.119859
Serum: 956	6	OID05068	Q8CGN5	Plin1	0.282609	Olink MOUSE EXPLORATORY	v.3801	Undefined	Pass	3.33493	3.33493	4.00962	IPC Normalized	-0.161971	-0.119859
Serum: 956	6	OID05069	Q7TQN3	Wfikkn2	0	Olink MOUSE EXPLORATORY	v.3801	Undefined	Pass	1.23091	1.23091	4.51309	IPC Normalized	-0.161971	-0.119859
Serum: 956	6	OID05070	Q8BLU0	Flrt2	0.76087	Olink MOUSE EXPLORATORY	v.3801	Undefined	Pass	3.70284	3.70284	3.22069	IPC Normalized	-0.161971	-0.119859
Serum: 956	6	OID05071	Q8BVI4	Qdpr	0.0652174	Olink MOUSE EXPLORATORY	v.3801	Undefined	Pass	3.40912	3.40912	4.23898	IPC Normalized	-0.161971	-0.119859
Serum: 956	6			Inc Ctrl 2	0.76087	Olink MOUSE EXPLORATORY	v.3801	Undefined	Pass	-0.11573	-0.11573	-0.349427	IPC Normalized	-0.161971	-0.119859
Serum: 956	6			Det Ctrl	0.630435	Olink MOUSE EXPLORATORY	v.3801	Undefined	Pass	-0.0732211	-0.0732211	-0.222675	IPC Normalized	-0.161971	-0.119859
Serum: 956	6	OID05074	P25446	Fas	0	Olink MOUSE EXPLORATORY	v.3801	Undefined	Pass	1.92007	1.92007	4.47085	IPC Normalized	-0.161971	-0.119859
Serum: 956	6	OID05075	Q61527	Erbb4	0	Olink MOUSE EXPLORATORY	v.3801	Undefined	Pass	3.1005	3.1005	4.71407	IPC Normalized	-0.161971	-0.119859
Serum: 956	6	OID05076	Q8CD15	Riox2	0.0217391	Olink MOUSE EXPLORATORY	v.3801	Undefined	Pass	2.51683	2.51683	3.78779	IPC Normalized	-0.161971	-0.119859
Serum: 956	6	OID05077	Q80UG2	Plxna4	0.695652	Olink MOUSE EXPLORATORY	v.3801	Undefined	Pass	2.80606	2.80606	2.95637	IPC Normalized	-0.161971	-0.119859
Serum: 956	6	OID05078	Q99JW5	Epcam	0.26087	Olink MOUSE EXPLORATORY	v.3801	Undefined	Pass	2.64801	2.64801	2.58159	IPC Normalized	-0.161971	-0.119859
Serum: 956	6	OID05079	P10855	Ccl3	0	Olink MOUSE EXPLORATORY	v.3801	Undefined	Pass	1.90299	1.90299	5.12722	IPC Normalized	-0.161971	-0.119859
Serum: 956	6	OID05080	Q9JLL0	Crim1	0.978261	Olink MOUSE EXPLORATORY	v.3801	Undefined	Pass	3.95313	3.95313	2.65743	IPC Normalized	-0.161971	-0.119859
Serum: 956	6	OID05081	Q9Z109	Vsig2	0.0434783	Olink MOUSE EXPLORATORY	v.3801	Undefined	Pass	1.40427	1.40427	2.41152	IPC Normalized	-0.161971	-0.119859
Serum: 956	6	OID05082	Q08048	Hgf	0	Olink MOUSE EXPLORATORY	v.3801	Undefined	Pass	1.46213	1.46213	8.72791	IPC Normalized	-0.161971	-0.119859
Serum: 956	6	OID05083	Q4V9Z5	Sez6l2	0	Olink MOUSE EXPLORATORY	v.3801	Undefined	Pass	-0.686734	-0.686734	4.18645	IPC Normalized	-0.161971	-0.119859
Serum: 956	6	OID05084	P01582	Il1a	0	Olink MOUSE EXPLORATORY	v.3801	Undefined	Pass	1.71365	1.71365	4.23548	IPC Normalized	-0.161971	-0.119859
Serum: 956	6	OID05085	Q8K4B4	Il23r	0	Olink MOUSE EXPLORATORY	v.3801	Undefined	Pass	1.22264	1.22264	5.44301	IPC Normalized	-0.161971	-0.119859
Serum: 956	6	OID05086	Q61483	Dll1	0	Olink MOUSE EXPLORATORY	v.3801	Undefined	Pass	1.1807	1.1807	4.09128	IPC Normalized	-0.161971	-0.119859
Serum: 956	6	OID05087	Q9CWS0	Ddah1	0.826087	Olink MOUSE EXPLORATORY	v.3801	Undefined	Pass	1.44049	1.44049	-0.168026	IPC Normalized	-0.161971	-0.119859
Serum: 956	6	OID05088	P18893	Il10	0.673913	Olink MOUSE EXPLORATORY	v.3801	Undefined	Pass	2.65388	2.65388	1.42785	IPC Normalized	-0.161971	-0.119859
Serum: 956	6	OID05089	Q9CR75	Tnfrsf12a	0	Olink MOUSE EXPLORATORY	v.3801	Undefined	Pass	1.90152	1.90152	3.81698	IPC Normalized	-0.161971	-0.119859
Serum: 956	6	OID05090	Q61288	Acvrl1	0	Olink MOUSE EXPLORATORY	v.3801	Undefined	Pass	2.50717	2.50717	4.56013	IPC Normalized	-0.161971	-0.119859
Serum: 956	6	OID05091	O89017	Lgmn	0	Olink MOUSE EXPLORATORY	v.3801	Undefined	Pass	1.00924	1.00924	5.37287	IPC Normalized	-0.161971	-0.119859
Serum: 956	6	OID05092	P01587	Csf2	0.956522	Olink MOUSE EXPLORATORY	v.3801	Undefined	Pass	1.67046	1.67046	0.726333	IPC Normalized	-0.161971	-0.119859
Serum: 956	6	OID05093	P18340	Cxcl9	0	Olink MOUSE EXPLORATORY	v.3801	Undefined	Pass	2.25406	2.25406	4.83812	IPC Normalized	-0.161971	-0.119859
Serum: 956	6	OID05094	P70236	Map2k6	0	Olink MOUSE EXPLORATORY	v.3801	Undefined	Pass	2.27752	2.27752	6.14444	IPC Normalized	-0.161971	-0.119859
Serum: 956	6	OID05095	Q9R000	Itgb1bp2	0.978261	Olink MOUSE EXPLORATORY	v.3801	Undefined	Pass	1.66089	1.66089	-0.0260143	IPC Normalized	-0.161971	-0.119859
Serum: 956	6	OID05096	Q7TNI7	Il17f	0.456522	Olink MOUSE EXPLORATORY	v.3801	Undefined	Pass	1.5847	1.5847	1.63415	IPC Normalized	-0.161971	-0.119859
Serum: 956	6	OID05097	P10749	Il1b	0.934783	Olink MOUSE EXPLORATORY	v.3801	Undefined	Pass	2.53673	2.53673	1.16924	IPC Normalized	-0.161971	-0.119859
Serum: 956	6	OID05098	P70677	Casp3	0	Olink MOUSE EXPLORATORY	v.3801	Undefined	Pass	4.05246	4.05246	6.04355	IPC Normalized	-0.161971	-0.119859
Serum: 956	6	OID05099	Q8R5A3	Apbb1ip	0.23913	Olink MOUSE EXPLORATORY	v.3801	Undefined	Pass	1.6765	1.6765	1.84198	IPC Normalized	-0.161971	-0.119859
Serum: 956	6	OID05100	O54775	Wisp1	0	Olink MOUSE EXPLORATORY	v.3801	Undefined	Pass	1.79834	1.79834	4.75247	IPC Normalized	-0.161971	-0.119859
Serum: 956	6	OID05101	P97326	Cdh6	0	Olink MOUSE EXPLORATORY	v.3801	Undefined	Pass	1.5022	1.5022	2.4374	IPC Normalized	-0.161971	-0.119859
Serum: 956	6	OID05102	P31240	Pdgfb	0	Olink MOUSE EXPLORATORY	v.3801	Undefined	Pass	3.05447	3.05447	11.1074	IPC Normalized	-0.161971	-0.119859
Serum: 956	6	OID05103	Q6ZQA6	Igsf3	0.543478	Olink MOUSE EXPLORATORY	v.3801	Undefined	Pass	3.4232	3.4232	3.38586	IPC Normalized	-0.161971	-0.119859
Serum: 956	6	OID05104	O88393	Tgfbr3	0	Olink MOUSE EXPLORATORY	v.3801	Undefined	Pass	1.79362	1.79362	4.20356	IPC Normalized	-0.161971	-0.119859
Serum: 956	6	OID05105	P12850	Cxcl1	0	Olink MOUSE EXPLORATORY	v.3801	Undefined	Pass	3.34073	3.34073	9.36534	IPC Normalized	-0.161971	-0.119859
Serum: 956	6	OID05106	Q8BTW9	Pak4	0.956522	Olink MOUSE EXPLORATORY	v.3801	Undefined	Pass	1.9216	1.9216	0.679935	IPC Normalized	-0.161971	-0.119859
Serum: 956	6	OID05107	Q69Z26	Cntn4	0	Olink MOUSE EXPLORATORY	v.3801	Undefined	Pass	2.33835	2.33835	4.41469	IPC Normalized	-0.161971	-0.119859
Serum: 956	6	OID05108	Q9EQX0	Ghrl	0.0217391	Olink MOUSE EXPLORATORY	v.3801	Undefined	Pass	2.85831	2.85831	3.24582	IPC Normalized	-0.161971	-0.119859
Serum: 956	6	OID05109	P11152	Lpl	0.282609	Olink MOUSE EXPLORATORY	v.3801	Undefined	Pass	2.4109	2.4109	2.79567	IPC Normalized	-0.161971	-0.119859
Serum: 956	6	OID05110	Q9EQC7	Fstl3	0	Olink MOUSE EXPLORATORY	v.3801	Undefined	Pass	2.15653	2.15653	6.0686	IPC Normalized	-0.161971	-0.119859
Serum: 956	6	OID05111	Q99KJ8	Dctn2	0.978261	Olink MOUSE EXPLORATORY	v.3801	Undefined	Pass	2.39832	2.39832	0.520568	IPC Normalized	-0.161971	-0.119859
Serum: 956	6	OID05112	P04401	Il5	0.956522	Olink MOUSE EXPLORATORY	v.3801	Undefined	Pass	3.26965	3.26965	1.36795	IPC Normalized	-0.161971	-0.119859
Serum: 956	6	OID05113	Q8BX35	Eda2r	0	Olink MOUSE EXPLORATORY	v.3801	Undefined	Pass	1.63771	1.63771	7.43566	IPC Normalized	-0.161971	-0.119859
Serum: 956	6	OID05114	P20181	Ntf3	0.956522	Olink MOUSE EXPLORATORY	v.3801	Undefined	Pass	2.83892	2.83892	1.99812	IPC Normalized	-0.161971	-0.119859
Serum: 956	6	OID05115	O54907	Tnfsf12	0	Olink MOUSE EXPLORATORY	v.3801	Undefined	Pass	2.97723	2.97723	5.41109	IPC Normalized	-0.161971	-0.119859
Serum: 956	6	OID05116	O89093	Ccl20	0	Olink MOUSE EXPLORATORY	v.3801	Undefined	Pass	3.11866	3.11866	8.71171	IPC Normalized	-0.161971	-0.119859
Serum: 956	6	OID05117	P26323	Fli1	1	Olink MOUSE EXPLORATORY	v.3801	Undefined	Pass	3.6621	3.6621	1.28332	IPC Normalized	-0.161971	-0.119859
Serum: 956	6	OID05118	O89023	Tpp1	0	Olink MOUSE EXPLORATORY	v.3801	Undefined	Pass	2.45848	2.45848	7.14004	IPC Normalized	-0.161971	-0.119859
Serum: 956	6	OID05119	Q8BYI9	Tnr	0	Olink MOUSE EXPLORATORY	v.3801	Undefined	Pass	2.23796	2.23796	3.93508	IPC Normalized	-0.161971	-0.119859
Serum: 956	6	OID05120	P97946	Vegfd	0	Olink MOUSE EXPLORATORY	v.3801	Undefined	Pass	1.83094	1.83094	3.2727	IPC Normalized	-0.161971	-0.119859
Serum: 956	6	OID05121	P11103	Parp1	0.195652	Olink MOUSE EXPLORATORY	v.3801	Undefined	Pass	2.01458	2.01458	1.90535	IPC Normalized	-0.161971	-0.119859
Serum: 956	6	OID05122	P06804	Tnf	0.978261	Olink MOUSE EXPLORATORY	v.3801	Undefined	Pass	1.3656	1.3656	-0.24138	IPC Normalized	-0.161971	-0.119859
Serum: 980	7	OID05027	Q8R373	Clmp	0	Olink MOUSE EXPLORATORY	v.3801	Undefined	Pass	3.59187	3.59187	6.50417	IPC Normalized	0.0330295	0.0378097
Serum: 980	7	OID05028	O08746	Matn2	0	Olink MOUSE EXPLORATORY	v.3801	Undefined	Pass	2.06015	2.06015	4.30288	IPC Normalized	0.0330295	0.0378097
Serum: 980	7	OID05029	Q00493	Cpe	0	Olink MOUSE EXPLORATORY	v.3801	Undefined	Pass	3.30728	3.30728	6.48871	IPC Normalized	0.0330295	0.0378097
Serum: 980	7			Inc Ctrl 1	0.869565	Olink MOUSE EXPLORATORY	v.3801	Undefined	Pass	0.0231408	0.0231408	-0.0871638	IPC Normalized	0.0330295	0.0378097
Serum: 980	7	OID05031	P55095	Gcg	0.934783	Olink MOUSE EXPLORATORY	v.3801	Undefined	Pass	2.50799	2.50799	1.45368	IPC Normalized	0.0330295	0.0378097
Serum: 980	7	OID05032	P48540	Gdnf	0.978261	Olink MOUSE EXPLORATORY	v.3801	Undefined	Pass	3.63146	3.63146	0.928862	IPC Normalized	0.0330295	0.0378097
Serum: 980	7	OID05033	Q04736	Yes1	0.130435	Olink MOUSE EXPLORATORY	v.3801	Undefined	Pass	1.49447	1.49447	2.56038	IPC Normalized	0.0330295	0.0378097
Serum: 980	7	OID05034	Q62386	Il17a	0.521739	Olink MOUSE EXPLORATORY	v.3801	Undefined	Pass	2.03097	2.03097	3.04208	IPC Normalized	0.0330295	0.0378097
Serum: 980	7	OID05035	Q9R1E0	Foxo1	0.978261	Olink MOUSE EXPLORATORY	v.3801	Undefined	Pass	2.02334	2.02334	1.00318	IPC Normalized	0.0330295	0.0378097
Serum: 980	7	OID05036	O08712	Tnfrsf11b	0	Olink MOUSE EXPLORATORY	v.3801	Undefined	Pass	2.50159	2.50159	6.06512	IPC Normalized	0.0330295	0.0378097
Serum: 980	7	OID05037	P04202	Tgfb1	0	Olink MOUSE EXPLORATORY	v.3801	Undefined	Pass	2.1094	2.1094	4.1385	IPC Normalized	0.0330295	0.0378097
Serum: 980	7	OID05038	P47713	Pla2g4a	0	Olink MOUSE EXPLORATORY	v.3801	Undefined	Pass	3.01571	3.01571	4.32693	IPC Normalized	0.0330295	0.0378097
Serum: 980	7	OID05039	P08505	Il6	0.956522	Olink MOUSE EXPLORATORY	v.3801	Undefined	Pass	3.10417	3.10417	1.30612	IPC Normalized	0.0330295	0.0378097
Serum: 980	7	OID05040	P99029	Prdx5	0.347826	Olink MOUSE EXPLORATORY	v.3801	Undefined	Pass	2.69276	2.69276	4.39248	IPC Normalized	0.0330295	0.0378097
Serum: 980	7	OID05041	P48030	Tgfa	0	Olink MOUSE EXPLORATORY	v.3801	Undefined	Pass	2.48808	2.48808	5.68885	IPC Normalized	0.0330295	0.0378097
Serum: 980	7	OID05042	P30882	Ccl5	0.782609	Olink MOUSE EXPLORATORY	v.3801	Undefined	Pass	1.69808	1.69808	1.34806	IPC Normalized	0.0330295	0.0378097
Serum: 980	7	OID05043	P07321	Epo	0.0434783	Olink MOUSE EXPLORATORY	v.3801	Undefined	Pass	2.47826	2.47826	3.3086	IPC Normalized	0.0330295	0.0378097
Serum: 980	7	OID05044	O35625	Axin1	0.826087	Olink MOUSE EXPLORATORY	v.3801	Undefined	Pass	2.44754	2.44754	2.06546	IPC Normalized	0.0330295	0.0378097
Serum: 980	7			Ext Ctrl	0	Olink MOUSE EXPLORATORY	v.3801	Undefined	Pass	0	0	0	IPC Normalized	0.0330295	0.0378097
Serum: 980	7	OID05046	P47931	Fst	0	Olink MOUSE EXPLORATORY	v.3801	Undefined	Pass	2.04847	2.04847	8.45602	IPC Normalized	0.0330295	0.0378097
Serum: 980	7	OID05047	Q6PCX7	Rgma	0.26087	Olink MOUSE EXPLORATORY	v.3801	Undefined	Pass	2.59638	2.59638	2.63977	IPC Normalized	0.0330295	0.0378097
Serum: 980	7	OID05048	P58058	Nadk	0	Olink MOUSE EXPLORATORY	v.3801	Undefined	Pass	2.67946	2.67946	5.62582	IPC Normalized	0.0330295	0.0378097
Serum: 980	7	OID05049	P48787	Tnni3	0.152174	Olink MOUSE EXPLORATORY	v.3801	Undefined	Pass	2.50062	2.50062	11.5929	IPC Normalized	0.0330295	0.0378097
Serum: 980	7	OID05050	Q61982	Notch3	0	Olink MOUSE EXPLORATORY	v.3801	Undefined	Pass	2.51665	2.51665	4.51845	IPC Normalized	0.0330295	0.0378097
Serum: 980	7	OID05051	Q9ERB0	Snap29	0	Olink MOUSE EXPLORATORY	v.3801	Undefined	Pass	1.83982	1.83982	6.20533	IPC Normalized	0.0330295	0.0378097
Serum: 980	7	OID05052	P12960	Cntn1	0	Olink MOUSE EXPLORATORY	v.3801	Undefined	Pass	0.925542	0.925542	5.33388	IPC Normalized	0.0330295	0.0378097
Serum: 980	7	OID05053	Q9ER65	Clstn2	0.956522	Olink MOUSE EXPLORATORY	v.3801	Undefined	Pass	3.71889	3.71889	2.4359	IPC Normalized	0.0330295	0.0378097
Serum: 980	7	OID05054	P07091	S100a4	0	Olink MOUSE EXPLORATORY	v.3801	Undefined	Pass	2.36071	2.36071	5.50619	IPC Normalized	0.0330295	0.0378097
Serum: 980	7	OID05055	Q9D6N1	Ca13	0.0217391	Olink MOUSE EXPLORATORY	v.3801	Undefined	Pass	1.76705	1.76705	4.67235	IPC Normalized	0.0330295	0.0378097
Serum: 980	7	OID05056	Q61865	Mia	0	Olink MOUSE EXPLORATORY	v.3801	Undefined	Pass	2.56528	2.56528	4.78042	IPC Normalized	0.0330295	0.0378097
Serum: 980	7	OID05057	Q8VCF1	Cant1	0.978261	Olink MOUSE EXPLORATORY	v.3801	Undefined	Pass	1.61892	1.61892	1.20114	IPC Normalized	0.0330295	0.0378097
Serum: 980	7	OID05058	P20826	Kitlg	0.978261	Olink MOUSE EXPLORATORY	v.3801	Undefined	Pass	2.3556	2.3556	0.13519	IPC Normalized	0.0330295	0.0378097
Serum: 980	7	OID05059	P97785	Gfra1	0	Olink MOUSE EXPLORATORY	v.3801	Undefined	Pass	1.49437	1.49437	4.69533	IPC Normalized	0.0330295	0.0378097
Serum: 980	7	OID05060	Q9DCL8	Ppp1r2	0.913043	Olink MOUSE EXPLORATORY	v.3801	Undefined	Pass	2.85732	2.85732	1.89782	IPC Normalized	0.0330295	0.0378097
Serum: 980	7	OID05061	Q9R1V7	Adam23	0.478261	Olink MOUSE EXPLORATORY	v.3801	Undefined	Pass	1.2689	1.2689	1.14895	IPC Normalized	0.0330295	0.0378097
Serum: 980	7	OID05062	Q9Z0T9	Itgb6	0.73913	Olink MOUSE EXPLORATORY	v.3801	Undefined	Pass	2.56371	2.56371	2.36632	IPC Normalized	0.0330295	0.0378097
Serum: 980	7	OID05063	P18406	Cyr61	0	Olink MOUSE EXPLORATORY	v.3801	Undefined	Pass	3.3	3.3	7.94652	IPC Normalized	0.0330295	0.0378097
Serum: 980	7	OID05064	Q09163	Dlk1	0.956522	Olink MOUSE EXPLORATORY	v.3801	Undefined	Pass	3.56877	3.56877	2.8858	IPC Normalized	0.0330295	0.0378097
Serum: 980	7	OID05065	P30561	Ahr	0.282609	Olink MOUSE EXPLORATORY	v.3801	Undefined	Pass	2.73197	2.73197	3.22695	IPC Normalized	0.0330295	0.0378097
Serum: 980	7	OID05066	P10148	Ccl2	0	Olink MOUSE EXPLORATORY	v.3801	Undefined	Pass	2.43211	2.43211	11.4382	IPC Normalized	0.0330295	0.0378097
Serum: 980	7	OID05067	P17183	Eno2	0.73913	Olink MOUSE EXPLORATORY	v.3801	Undefined	Pass	3.70123	3.70123	3.1508	IPC Normalized	0.0330295	0.0378097
Serum: 980	7	OID05068	Q8CGN5	Plin1	0.282609	Olink MOUSE EXPLORATORY	v.3801	Undefined	Pass	3.33493	3.33493	6.48585	IPC Normalized	0.0330295	0.0378097
Serum: 980	7	OID05069	Q7TQN3	Wfikkn2	0	Olink MOUSE EXPLORATORY	v.3801	Undefined	Pass	1.23091	1.23091	4.16221	IPC Normalized	0.0330295	0.0378097
Serum: 980	7	OID05070	Q8BLU0	Flrt2	0.76087	Olink MOUSE EXPLORATORY	v.3801	Undefined	Pass	3.70284	3.70284	3.10837	IPC Normalized	0.0330295	0.0378097
Serum: 980	7	OID05071	Q8BVI4	Qdpr	0.0652174	Olink MOUSE EXPLORATORY	v.3801	Undefined	Pass	3.40912	3.40912	4.88955	IPC Normalized	0.0330295	0.0378097
Serum: 980	7			Inc Ctrl 2	0.76087	Olink MOUSE EXPLORATORY	v.3801	Undefined	Pass	-0.11573	-0.11573	-0.154427	IPC Normalized	0.0330295	0.0378097
Serum: 980	7			Det Ctrl	0.630435	Olink MOUSE EXPLORATORY	v.3801	Undefined	Pass	-0.0732211	-0.0732211	-0.0650059	IPC Normalized	0.0330295	0.0378097
Serum: 980	7	OID05074	P25446	Fas	0	Olink MOUSE EXPLORATORY	v.3801	Undefined	Pass	1.92007	1.92007	5.90679	IPC Normalized	0.0330295	0.0378097
Serum: 980	7	OID05075	Q61527	Erbb4	0	Olink MOUSE EXPLORATORY	v.3801	Undefined	Pass	3.1005	3.1005	4.8147	IPC Normalized	0.0330295	0.0378097
Serum: 980	7	OID05076	Q8CD15	Riox2	0.0217391	Olink MOUSE EXPLORATORY	v.3801	Undefined	Pass	2.51683	2.51683	3.29614	IPC Normalized	0.0330295	0.0378097
Serum: 980	7	OID05077	Q80UG2	Plxna4	0.695652	Olink MOUSE EXPLORATORY	v.3801	Undefined	Pass	2.80606	2.80606	3.26146	IPC Normalized	0.0330295	0.0378097
Serum: 980	7	OID05078	Q99JW5	Epcam	0.26087	Olink MOUSE EXPLORATORY	v.3801	Undefined	Pass	2.64801	2.64801	2.74934	IPC Normalized	0.0330295	0.0378097
Serum: 980	7	OID05079	P10855	Ccl3	0	Olink MOUSE EXPLORATORY	v.3801	Undefined	Pass	1.90299	1.90299	5.3837	IPC Normalized	0.0330295	0.0378097
Serum: 980	7	OID05080	Q9JLL0	Crim1	0.978261	Olink MOUSE EXPLORATORY	v.3801	Undefined	Pass	3.95313	3.95313	2.48926	IPC Normalized	0.0330295	0.0378097
Serum: 980	7	OID05081	Q9Z109	Vsig2	0.0434783	Olink MOUSE EXPLORATORY	v.3801	Undefined	Pass	1.40427	1.40427	2.31541	IPC Normalized	0.0330295	0.0378097
Serum: 980	7	OID05082	Q08048	Hgf	0	Olink MOUSE EXPLORATORY	v.3801	Undefined	Pass	1.46213	1.46213	8.65452	IPC Normalized	0.0330295	0.0378097
Serum: 980	7	OID05083	Q4V9Z5	Sez6l2	0	Olink MOUSE EXPLORATORY	v.3801	Undefined	Pass	-0.686734	-0.686734	4.81672	IPC Normalized	0.0330295	0.0378097
Serum: 980	7	OID05084	P01582	Il1a	0	Olink MOUSE EXPLORATORY	v.3801	Undefined	Pass	1.71365	1.71365	4.49153	IPC Normalized	0.0330295	0.0378097
Serum: 980	7	OID05085	Q8K4B4	Il23r	0	Olink MOUSE EXPLORATORY	v.3801	Undefined	Pass	1.22264	1.22264	4.97426	IPC Normalized	0.0330295	0.0378097
Serum: 980	7	OID05086	Q61483	Dll1	0	Olink MOUSE EXPLORATORY	v.3801	Undefined	Pass	1.1807	1.1807	4.20395	IPC Normalized	0.0330295	0.0378097
Serum: 980	7	OID05087	Q9CWS0	Ddah1	0.826087	Olink MOUSE EXPLORATORY	v.3801	Undefined	Pass	1.44049	1.44049	0.324978	IPC Normalized	0.0330295	0.0378097
Serum: 980	7	OID05088	P18893	Il10	0.673913	Olink MOUSE EXPLORATORY	v.3801	Undefined	Pass	2.65388	2.65388	2.01649	IPC Normalized	0.0330295	0.0378097
Serum: 980	7	OID05089	Q9CR75	Tnfrsf12a	0	Olink MOUSE EXPLORATORY	v.3801	Undefined	Pass	1.90152	1.90152	4.42255	IPC Normalized	0.0330295	0.0378097
Serum: 980	7	OID05090	Q61288	Acvrl1	0	Olink MOUSE EXPLORATORY	v.3801	Undefined	Pass	2.50717	2.50717	4.97257	IPC Normalized	0.0330295	0.0378097
Serum: 980	7	OID05091	O89017	Lgmn	0	Olink MOUSE EXPLORATORY	v.3801	Undefined	Pass	1.00924	1.00924	5.51885	IPC Normalized	0.0330295	0.0378097
Serum: 980	7	OID05092	P01587	Csf2	0.956522	Olink MOUSE EXPLORATORY	v.3801	Undefined	Pass	1.67046	1.67046	1.01299	IPC Normalized	0.0330295	0.0378097
Serum: 980	7	OID05093	P18340	Cxcl9	0	Olink MOUSE EXPLORATORY	v.3801	Undefined	Pass	2.25406	2.25406	5.68223	IPC Normalized	0.0330295	0.0378097
Serum: 980	7	OID05094	P70236	Map2k6	0	Olink MOUSE EXPLORATORY	v.3801	Undefined	Pass	2.27752	2.27752	5.99774	IPC Normalized	0.0330295	0.0378097
Serum: 980	7	OID05095	Q9R000	Itgb1bp2	0.978261	Olink MOUSE EXPLORATORY	v.3801	Undefined	Pass	1.66089	1.66089	0.567054	IPC Normalized	0.0330295	0.0378097
Serum: 980	7	OID05096	Q7TNI7	Il17f	0.456522	Olink MOUSE EXPLORATORY	v.3801	Undefined	Pass	1.5847	1.5847	2.2345	IPC Normalized	0.0330295	0.0378097
Serum: 980	7	OID05097	P10749	Il1b	0.934783	Olink MOUSE EXPLORATORY	v.3801	Undefined	Pass	2.53673	2.53673	1.22694	IPC Normalized	0.0330295	0.0378097
Serum: 980	7	OID05098	P70677	Casp3	0	Olink MOUSE EXPLORATORY	v.3801	Undefined	Pass	4.05246	4.05246	6.50608	IPC Normalized	0.0330295	0.0378097
Serum: 980	7	OID05099	Q8R5A3	Apbb1ip	0.23913	Olink MOUSE EXPLORATORY	v.3801	Undefined	Pass	1.6765	1.6765	2.35225	IPC Normalized	0.0330295	0.0378097
Serum: 980	7	OID05100	O54775	Wisp1	0	Olink MOUSE EXPLORATORY	v.3801	Undefined	Pass	1.79834	1.79834	4.62262	IPC Normalized	0.0330295	0.0378097
Serum: 980	7	OID05101	P97326	Cdh6	0	Olink MOUSE EXPLORATORY	v.3801	Undefined	Pass	1.5022	1.5022	2.37261	IPC Normalized	0.0330295	0.0378097
Serum: 980	7	OID05102	P31240	Pdgfb	0	Olink MOUSE EXPLORATORY	v.3801	Undefined	Pass	3.05447	3.05447	11.071	IPC Normalized	0.0330295	0.0378097
Serum: 980	7	OID05103	Q6ZQA6	Igsf3	0.543478	Olink MOUSE EXPLORATORY	v.3801	Undefined	Pass	3.4232	3.4232	3.34142	IPC Normalized	0.0330295	0.0378097
Serum: 980	7	OID05104	O88393	Tgfbr3	0	Olink MOUSE EXPLORATORY	v.3801	Undefined	Pass	1.79362	1.79362	4.04477	IPC Normalized	0.0330295	0.0378097
Serum: 980	7	OID05105	P12850	Cxcl1	0	Olink MOUSE EXPLORATORY	v.3801	Undefined	Pass	3.34073	3.34073	10.2506	IPC Normalized	0.0330295	0.0378097
Serum: 980	7	OID05106	Q8BTW9	Pak4	0.956522	Olink MOUSE EXPLORATORY	v.3801	Undefined	Pass	1.9216	1.9216	0.554565	IPC Normalized	0.0330295	0.0378097
Serum: 980	7	OID05107	Q69Z26	Cntn4	0	Olink MOUSE EXPLORATORY	v.3801	Undefined	Pass	2.33835	2.33835	4.10736	IPC Normalized	0.0330295	0.0378097
Serum: 980	7	OID05108	Q9EQX0	Ghrl	0.0217391	Olink MOUSE EXPLORATORY	v.3801	Undefined	Pass	2.85831	2.85831	3.45891	IPC Normalized	0.0330295	0.0378097
Serum: 980	7	OID05109	P11152	Lpl	0.282609	Olink MOUSE EXPLORATORY	v.3801	Undefined	Pass	2.4109	2.4109	2.2725	IPC Normalized	0.0330295	0.0378097
Serum: 980	7	OID05110	Q9EQC7	Fstl3	0	Olink MOUSE EXPLORATORY	v.3801	Undefined	Pass	2.15653	2.15653	6.44568	IPC Normalized	0.0330295	0.0378097
Serum: 980	7	OID05111	Q99KJ8	Dctn2	0.978261	Olink MOUSE EXPLORATORY	v.3801	Undefined	Pass	2.39832	2.39832	0.660019	IPC Normalized	0.0330295	0.0378097
Serum: 980	7	OID05112	P04401	Il5	0.956522	Olink MOUSE EXPLORATORY	v.3801	Undefined	Pass	3.26965	3.26965	0.566701	IPC Normalized	0.0330295	0.0378097
Serum: 980	7	OID05113	Q8BX35	Eda2r	0	Olink MOUSE EXPLORATORY	v.3801	Undefined	Pass	1.63771	1.63771	7.49725	IPC Normalized	0.0330295	0.0378097
Serum: 980	7	OID05114	P20181	Ntf3	0.956522	Olink MOUSE EXPLORATORY	v.3801	Undefined	Pass	2.83892	2.83892	1.79754	IPC Normalized	0.0330295	0.0378097
Serum: 980	7	OID05115	O54907	Tnfsf12	0	Olink MOUSE EXPLORATORY	v.3801	Undefined	Pass	2.97723	2.97723	5.05626	IPC Normalized	0.0330295	0.0378097
Serum: 980	7	OID05116	O89093	Ccl20	0	Olink MOUSE EXPLORATORY	v.3801	Undefined	Pass	3.11866	3.11866	8.33917	IPC Normalized	0.0330295	0.0378097
Serum: 980	7	OID05117	P26323	Fli1	1	Olink MOUSE EXPLORATORY	v.3801	Undefined	Pass	3.6621	3.6621	1.75535	IPC Normalized	0.0330295	0.0378097
Serum: 980	7	OID05118	O89023	Tpp1	0	Olink MOUSE EXPLORATORY	v.3801	Undefined	Pass	2.45848	2.45848	6.99397	IPC Normalized	0.0330295	0.0378097
Serum: 980	7	OID05119	Q8BYI9	Tnr	0	Olink MOUSE EXPLORATORY	v.3801	Undefined	Pass	2.23796	2.23796	3.42427	IPC Normalized	0.0330295	0.0378097
Serum: 980	7	OID05120	P97946	Vegfd	0	Olink MOUSE EXPLORATORY	v.3801	Undefined	Pass	1.83094	1.83094	3.12319	IPC Normalized	0.0330295	0.0378097
Serum: 980	7	OID05121	P11103	Parp1	0.195652	Olink MOUSE EXPLORATORY	v.3801	Undefined	Pass	2.01458	2.01458	3.24401	IPC Normalized	0.0330295	0.0378097
Serum: 980	7	OID05122	P06804	Tnf	0.978261	Olink MOUSE EXPLORATORY	v.3801	Undefined	Pass	1.3656	1.3656	0.0739497	IPC Normalized	0.0330295	0.0378097
Serum: 981	8	OID05027	Q8R373	Clmp	0	Olink MOUSE EXPLORATORY	v.3801	Undefined	Pass	3.59187	3.59187	6.54142	IPC Normalized	0.0868476	0.0468289
Serum: 981	8	OID05028	O08746	Matn2	0	Olink MOUSE EXPLORATORY	v.3801	Undefined	Pass	2.06015	2.06015	4.45388	IPC Normalized	0.0868476	0.0468289
Serum: 981	8	OID05029	Q00493	Cpe	0	Olink MOUSE EXPLORATORY	v.3801	Undefined	Pass	3.30728	3.30728	6.84331	IPC Normalized	0.0868476	0.0468289
Serum: 981	8			Inc Ctrl 1	0.869565	Olink MOUSE EXPLORATORY	v.3801	Undefined	Pass	0.0231408	0.0231408	-0.000902603	IPC Normalized	0.0868476	0.0468289
Serum: 981	8	OID05031	P55095	Gcg	0.934783	Olink MOUSE EXPLORATORY	v.3801	Undefined	Pass	2.50799	2.50799	0.0207848	IPC Normalized	0.0868476	0.0468289
Serum: 981	8	OID05032	P48540	Gdnf	0.978261	Olink MOUSE EXPLORATORY	v.3801	Undefined	Pass	3.63146	3.63146	0.625304	IPC Normalized	0.0868476	0.0468289
Serum: 981	8	OID05033	Q04736	Yes1	0.130435	Olink MOUSE EXPLORATORY	v.3801	Undefined	Pass	1.49447	1.49447	1.90244	IPC Normalized	0.0868476	0.0468289
Serum: 981	8	OID05034	Q62386	Il17a	0.521739	Olink MOUSE EXPLORATORY	v.3801	Undefined	Pass	2.03097	2.03097	2.96118	IPC Normalized	0.0868476	0.0468289
Serum: 981	8	OID05035	Q9R1E0	Foxo1	0.978261	Olink MOUSE EXPLORATORY	v.3801	Undefined	Pass	2.02334	2.02334	0.948178	IPC Normalized	0.0868476	0.0468289
Serum: 981	8	OID05036	O08712	Tnfrsf11b	0	Olink MOUSE EXPLORATORY	v.3801	Undefined	Pass	2.50159	2.50159	5.51727	IPC Normalized	0.0868476	0.0468289
Serum: 981	8	OID05037	P04202	Tgfb1	0	Olink MOUSE EXPLORATORY	v.3801	Undefined	Pass	2.1094	2.1094	3.71739	IPC Normalized	0.0868476	0.0468289
Serum: 981	8	OID05038	P47713	Pla2g4a	0	Olink MOUSE EXPLORATORY	v.3801	Undefined	Pass	3.01571	3.01571	4.14909	IPC Normalized	0.0868476	0.0468289
Serum: 981	8	OID05039	P08505	Il6	0.956522	Olink MOUSE EXPLORATORY	v.3801	Undefined	Pass	3.10417	3.10417	1.11354	IPC Normalized	0.0868476	0.0468289
Serum: 981	8	OID05040	P99029	Prdx5	0.347826	Olink MOUSE EXPLORATORY	v.3801	Undefined	Pass	2.69276	2.69276	3.63255	IPC Normalized	0.0868476	0.0468289
Serum: 981	8	OID05041	P48030	Tgfa	0	Olink MOUSE EXPLORATORY	v.3801	Undefined	Pass	2.48808	2.48808	5.95959	IPC Normalized	0.0868476	0.0468289
Serum: 981	8	OID05042	P30882	Ccl5	0.782609	Olink MOUSE EXPLORATORY	v.3801	Undefined	Pass	1.69808	1.69808	1.69895	IPC Normalized	0.0868476	0.0468289
Serum: 981	8	OID05043	P07321	Epo	0.0434783	Olink MOUSE EXPLORATORY	v.3801	Undefined	Pass	2.47826	2.47826	3.42535	IPC Normalized	0.0868476	0.0468289
Serum: 981	8	OID05044	O35625	Axin1	0.826087	Olink MOUSE EXPLORATORY	v.3801	Undefined	Pass	2.44754	2.44754	1.68741	IPC Normalized	0.0868476	0.0468289
Serum: 981	8			Ext Ctrl	0	Olink MOUSE EXPLORATORY	v.3801	Undefined	Pass	0	0	0	IPC Normalized	0.0868476	0.0468289
Serum: 981	8	OID05046	P47931	Fst	0	Olink MOUSE EXPLORATORY	v.3801	Undefined	Pass	2.04847	2.04847	7.86593	IPC Normalized	0.0868476	0.0468289
Serum: 981	8	OID05047	Q6PCX7	Rgma	0.26087	Olink MOUSE EXPLORATORY	v.3801	Undefined	Pass	2.59638	2.59638	2.60656	IPC Normalized	0.0868476	0.0468289
Serum: 981	8	OID05048	P58058	Nadk	0	Olink MOUSE EXPLORATORY	v.3801	Undefined	Pass	2.67946	2.67946	5.41242	IPC Normalized	0.0868476	0.0468289
Serum: 981	8	OID05049	P48787	Tnni3	0.152174	Olink MOUSE EXPLORATORY	v.3801	Undefined	Pass	2.50062	2.50062	15.0305	IPC Normalized	0.0868476	0.0468289
Serum: 981	8	OID05050	Q61982	Notch3	0	Olink MOUSE EXPLORATORY	v.3801	Undefined	Pass	2.51665	2.51665	5.06573	IPC Normalized	0.0868476	0.0468289
Serum: 981	8	OID05051	Q9ERB0	Snap29	0	Olink MOUSE EXPLORATORY	v.3801	Undefined	Pass	1.83982	1.83982	5.65853	IPC Normalized	0.0868476	0.0468289
Serum: 981	8	OID05052	P12960	Cntn1	0	Olink MOUSE EXPLORATORY	v.3801	Undefined	Pass	0.925542	0.925542	5.72786	IPC Normalized	0.0868476	0.0468289
Serum: 981	8	OID05053	Q9ER65	Clstn2	0.956522	Olink MOUSE EXPLORATORY	v.3801	Undefined	Pass	3.71889	3.71889	1.77714	IPC Normalized	0.0868476	0.0468289
Serum: 981	8	OID05054	P07091	S100a4	0	Olink MOUSE EXPLORATORY	v.3801	Undefined	Pass	2.36071	2.36071	5.63825	IPC Normalized	0.0868476	0.0468289
Serum: 981	8	OID05055	Q9D6N1	Ca13	0.0217391	Olink MOUSE EXPLORATORY	v.3801	Undefined	Pass	1.76705	1.76705	3.40899	IPC Normalized	0.0868476	0.0468289
Serum: 981	8	OID05056	Q61865	Mia	0	Olink MOUSE EXPLORATORY	v.3801	Undefined	Pass	2.56528	2.56528	4.74791	IPC Normalized	0.0868476	0.0468289
Serum: 981	8	OID05057	Q8VCF1	Cant1	0.978261	Olink MOUSE EXPLORATORY	v.3801	Undefined	Pass	1.61892	1.61892	1.5168	IPC Normalized	0.0868476	0.0468289
Serum: 981	8	OID05058	P20826	Kitlg	0.978261	Olink MOUSE EXPLORATORY	v.3801	Undefined	Pass	2.3556	2.3556	0.261757	IPC Normalized	0.0868476	0.0468289
Serum: 981	8	OID05059	P97785	Gfra1	0	Olink MOUSE EXPLORATORY	v.3801	Undefined	Pass	1.49437	1.49437	3.91389	IPC Normalized	0.0868476	0.0468289
Serum: 981	8	OID05060	Q9DCL8	Ppp1r2	0.913043	Olink MOUSE EXPLORATORY	v.3801	Undefined	Pass	2.85732	2.85732	1.69322	IPC Normalized	0.0868476	0.0468289
Serum: 981	8	OID05061	Q9R1V7	Adam23	0.478261	Olink MOUSE EXPLORATORY	v.3801	Undefined	Pass	1.2689	1.2689	1.15386	IPC Normalized	0.0868476	0.0468289
Serum: 981	8	OID05062	Q9Z0T9	Itgb6	0.73913	Olink MOUSE EXPLORATORY	v.3801	Undefined	Pass	2.56371	2.56371	2.13071	IPC Normalized	0.0868476	0.0468289
Serum: 981	8	OID05063	P18406	Cyr61	0	Olink MOUSE EXPLORATORY	v.3801	Undefined	Pass	3.3	3.3	8.14306	IPC Normalized	0.0868476	0.0468289
Serum: 981	8	OID05064	Q09163	Dlk1	0.956522	Olink MOUSE EXPLORATORY	v.3801	Undefined	Pass	3.56877	3.56877	2.92415	IPC Normalized	0.0868476	0.0468289
Serum: 981	8	OID05065	P30561	Ahr	0.282609	Olink MOUSE EXPLORATORY	v.3801	Undefined	Pass	2.73197	2.73197	3.00259	IPC Normalized	0.0868476	0.0468289
Serum: 981	8	OID05066	P10148	Ccl2	0	Olink MOUSE EXPLORATORY	v.3801	Undefined	Pass	2.43211	2.43211	10.9557	IPC Normalized	0.0868476	0.0468289
Serum: 981	8	OID05067	P17183	Eno2	0.73913	Olink MOUSE EXPLORATORY	v.3801	Undefined	Pass	3.70123	3.70123	3.56496	IPC Normalized	0.0868476	0.0468289
Serum: 981	8	OID05068	Q8CGN5	Plin1	0.282609	Olink MOUSE EXPLORATORY	v.3801	Undefined	Pass	3.33493	3.33493	4.27584	IPC Normalized	0.0868476	0.0468289
Serum: 981	8	OID05069	Q7TQN3	Wfikkn2	0	Olink MOUSE EXPLORATORY	v.3801	Undefined	Pass	1.23091	1.23091	4.36418	IPC Normalized	0.0868476	0.0468289
Serum: 981	8	OID05070	Q8BLU0	Flrt2	0.76087	Olink MOUSE EXPLORATORY	v.3801	Undefined	Pass	3.70284	3.70284	4.03747	IPC Normalized	0.0868476	0.0468289
Serum: 981	8	OID05071	Q8BVI4	Qdpr	0.0652174	Olink MOUSE EXPLORATORY	v.3801	Undefined	Pass	3.40912	3.40912	4.19171	IPC Normalized	0.0868476	0.0468289
Serum: 981	8			Inc Ctrl 2	0.76087	Olink MOUSE EXPLORATORY	v.3801	Undefined	Pass	-0.11573	-0.11573	-0.100608	IPC Normalized	0.0868476	0.0468289
Serum: 981	8			Det Ctrl	0.630435	Olink MOUSE EXPLORATORY	v.3801	Undefined	Pass	-0.0732211	-0.0732211	-0.0559867	IPC Normalized	0.0868476	0.0468289
Serum: 981	8	OID05074	P25446	Fas	0	Olink MOUSE EXPLORATORY	v.3801	Undefined	Pass	1.92007	1.92007	4.79186	IPC Normalized	0.0868476	0.0468289
Serum: 981	8	OID05075	Q61527	Erbb4	0	Olink MOUSE EXPLORATORY	v.3801	Undefined	Pass	3.1005	3.1005	5.07552	IPC Normalized	0.0868476	0.0468289
Serum: 981	8	OID05076	Q8CD15	Riox2	0.0217391	Olink MOUSE EXPLORATORY	v.3801	Undefined	Pass	2.51683	2.51683	3.49816	IPC Normalized	0.0868476	0.0468289
Serum: 981	8	OID05077	Q80UG2	Plxna4	0.695652	Olink MOUSE EXPLORATORY	v.3801	Undefined	Pass	2.80606	2.80606	3.48791	IPC Normalized	0.0868476	0.0468289
Serum: 981	8	OID05078	Q99JW5	Epcam	0.26087	Olink MOUSE EXPLORATORY	v.3801	Undefined	Pass	2.64801	2.64801	2.63766	IPC Normalized	0.0868476	0.0468289
Serum: 981	8	OID05079	P10855	Ccl3	0	Olink MOUSE EXPLORATORY	v.3801	Undefined	Pass	1.90299	1.90299	5.17565	IPC Normalized	0.0868476	0.0468289
Serum: 981	8	OID05080	Q9JLL0	Crim1	0.978261	Olink MOUSE EXPLORATORY	v.3801	Undefined	Pass	3.95313	3.95313	2.83203	IPC Normalized	0.0868476	0.0468289
Serum: 981	8	OID05081	Q9Z109	Vsig2	0.0434783	Olink MOUSE EXPLORATORY	v.3801	Undefined	Pass	1.40427	1.40427	1.97374	IPC Normalized	0.0868476	0.0468289
Serum: 981	8	OID05082	Q08048	Hgf	0	Olink MOUSE EXPLORATORY	v.3801	Undefined	Pass	1.46213	1.46213	8.89696	IPC Normalized	0.0868476	0.0468289
Serum: 981	8	OID05083	Q4V9Z5	Sez6l2	0	Olink MOUSE EXPLORATORY	v.3801	Undefined	Pass	-0.686734	-0.686734	4.59061	IPC Normalized	0.0868476	0.0468289
Serum: 981	8	OID05084	P01582	Il1a	0	Olink MOUSE EXPLORATORY	v.3801	Undefined	Pass	1.71365	1.71365	3.83245	IPC Normalized	0.0868476	0.0468289
Serum: 981	8	OID05085	Q8K4B4	Il23r	0	Olink MOUSE EXPLORATORY	v.3801	Undefined	Pass	1.22264	1.22264	5.05837	IPC Normalized	0.0868476	0.0468289
Serum: 981	8	OID05086	Q61483	Dll1	0	Olink MOUSE EXPLORATORY	v.3801	Undefined	Pass	1.1807	1.1807	4.12964	IPC Normalized	0.0868476	0.0468289
Serum: 981	8	OID05087	Q9CWS0	Ddah1	0.826087	Olink MOUSE EXPLORATORY	v.3801	Undefined	Pass	1.44049	1.44049	0.486138	IPC Normalized	0.0868476	0.0468289
Serum: 981	8	OID05088	P18893	Il10	0.673913	Olink MOUSE EXPLORATORY	v.3801	Undefined	Pass	2.65388	2.65388	4.80329	IPC Normalized	0.0868476	0.0468289
Serum: 981	8	OID05089	Q9CR75	Tnfrsf12a	0	Olink MOUSE EXPLORATORY	v.3801	Undefined	Pass	1.90152	1.90152	4.09744	IPC Normalized	0.0868476	0.0468289
Serum: 981	8	OID05090	Q61288	Acvrl1	0	Olink MOUSE EXPLORATORY	v.3801	Undefined	Pass	2.50717	2.50717	4.97698	IPC Normalized	0.0868476	0.0468289
Serum: 981	8	OID05091	O89017	Lgmn	0	Olink MOUSE EXPLORATORY	v.3801	Undefined	Pass	1.00924	1.00924	5.34419	IPC Normalized	0.0868476	0.0468289
Serum: 981	8	OID05092	P01587	Csf2	0.956522	Olink MOUSE EXPLORATORY	v.3801	Undefined	Pass	1.67046	1.67046	0.620413	IPC Normalized	0.0868476	0.0468289
Serum: 981	8	OID05093	P18340	Cxcl9	0	Olink MOUSE EXPLORATORY	v.3801	Undefined	Pass	2.25406	2.25406	4.49021	IPC Normalized	0.0868476	0.0468289
Serum: 981	8	OID05094	P70236	Map2k6	0	Olink MOUSE EXPLORATORY	v.3801	Undefined	Pass	2.27752	2.27752	5.58049	IPC Normalized	0.0868476	0.0468289
Serum: 981	8	OID05095	Q9R000	Itgb1bp2	0.978261	Olink MOUSE EXPLORATORY	v.3801	Undefined	Pass	1.66089	1.66089	1.31007	IPC Normalized	0.0868476	0.0468289
Serum: 981	8	OID05096	Q7TNI7	Il17f	0.456522	Olink MOUSE EXPLORATORY	v.3801	Undefined	Pass	1.5847	1.5847	1.89115	IPC Normalized	0.0868476	0.0468289
Serum: 981	8	OID05097	P10749	Il1b	0.934783	Olink MOUSE EXPLORATORY	v.3801	Undefined	Pass	2.53673	2.53673	1.27356	IPC Normalized	0.0868476	0.0468289
Serum: 981	8	OID05098	P70677	Casp3	0	Olink MOUSE EXPLORATORY	v.3801	Undefined	Pass	4.05246	4.05246	5.61218	IPC Normalized	0.0868476	0.0468289
Serum: 981	8	OID05099	Q8R5A3	Apbb1ip	0.23913	Olink MOUSE EXPLORATORY	v.3801	Undefined	Pass	1.6765	1.6765	2.11267	IPC Normalized	0.0868476	0.0468289
Serum: 981	8	OID05100	O54775	Wisp1	0	Olink MOUSE EXPLORATORY	v.3801	Undefined	Pass	1.79834	1.79834	4.70265	IPC Normalized	0.0868476	0.0468289
Serum: 981	8	OID05101	P97326	Cdh6	0	Olink MOUSE EXPLORATORY	v.3801	Undefined	Pass	1.5022	1.5022	2.54346	IPC Normalized	0.0868476	0.0468289
Serum: 981	8	OID05102	P31240	Pdgfb	0	Olink MOUSE EXPLORATORY	v.3801	Undefined	Pass	3.05447	3.05447	11.2133	IPC Normalized	0.0868476	0.0468289
Serum: 981	8	OID05103	Q6ZQA6	Igsf3	0.543478	Olink MOUSE EXPLORATORY	v.3801	Undefined	Pass	3.4232	3.4232	3.19662	IPC Normalized	0.0868476	0.0468289
Serum: 981	8	OID05104	O88393	Tgfbr3	0	Olink MOUSE EXPLORATORY	v.3801	Undefined	Pass	1.79362	1.79362	4.09883	IPC Normalized	0.0868476	0.0468289
Serum: 981	8	OID05105	P12850	Cxcl1	0	Olink MOUSE EXPLORATORY	v.3801	Undefined	Pass	3.34073	3.34073	10.3741	IPC Normalized	0.0868476	0.0468289
Serum: 981	8	OID05106	Q8BTW9	Pak4	0.956522	Olink MOUSE EXPLORATORY	v.3801	Undefined	Pass	1.9216	1.9216	0.291585	IPC Normalized	0.0868476	0.0468289
Serum: 981	8	OID05107	Q69Z26	Cntn4	0	Olink MOUSE EXPLORATORY	v.3801	Undefined	Pass	2.33835	2.33835	4.16102	IPC Normalized	0.0868476	0.0468289
Serum: 981	8	OID05108	Q9EQX0	Ghrl	0.0217391	Olink MOUSE EXPLORATORY	v.3801	Undefined	Pass	2.85831	2.85831	2.81319	IPC Normalized	0.0868476	0.0468289
Serum: 981	8	OID05109	P11152	Lpl	0.282609	Olink MOUSE EXPLORATORY	v.3801	Undefined	Pass	2.4109	2.4109	2.9658	IPC Normalized	0.0868476	0.0468289
Serum: 981	8	OID05110	Q9EQC7	Fstl3	0	Olink MOUSE EXPLORATORY	v.3801	Undefined	Pass	2.15653	2.15653	6.14658	IPC Normalized	0.0868476	0.0468289
Serum: 981	8	OID05111	Q99KJ8	Dctn2	0.978261	Olink MOUSE EXPLORATORY	v.3801	Undefined	Pass	2.39832	2.39832	0.699291	IPC Normalized	0.0868476	0.0468289
Serum: 981	8	OID05112	P04401	Il5	0.956522	Olink MOUSE EXPLORATORY	v.3801	Undefined	Pass	3.26965	3.26965	1.51017	IPC Normalized	0.0868476	0.0468289
Serum: 981	8	OID05113	Q8BX35	Eda2r	0	Olink MOUSE EXPLORATORY	v.3801	Undefined	Pass	1.63771	1.63771	7.59489	IPC Normalized	0.0868476	0.0468289
Serum: 981	8	OID05114	P20181	Ntf3	0.956522	Olink MOUSE EXPLORATORY	v.3801	Undefined	Pass	2.83892	2.83892	1.89963	IPC Normalized	0.0868476	0.0468289
Serum: 981	8	OID05115	O54907	Tnfsf12	0	Olink MOUSE EXPLORATORY	v.3801	Undefined	Pass	2.97723	2.97723	5.08949	IPC Normalized	0.0868476	0.0468289
Serum: 981	8	OID05116	O89093	Ccl20	0	Olink MOUSE EXPLORATORY	v.3801	Undefined	Pass	3.11866	3.11866	8.61785	IPC Normalized	0.0868476	0.0468289
Serum: 981	8	OID05117	P26323	Fli1	1	Olink MOUSE EXPLORATORY	v.3801	Undefined	Pass	3.6621	3.6621	1.36428	IPC Normalized	0.0868476	0.0468289
Serum: 981	8	OID05118	O89023	Tpp1	0	Olink MOUSE EXPLORATORY	v.3801	Undefined	Pass	2.45848	2.45848	6.99032	IPC Normalized	0.0868476	0.0468289
Serum: 981	8	OID05119	Q8BYI9	Tnr	0	Olink MOUSE EXPLORATORY	v.3801	Undefined	Pass	2.23796	2.23796	3.90819	IPC Normalized	0.0868476	0.0468289
Serum: 981	8	OID05120	P97946	Vegfd	0	Olink MOUSE EXPLORATORY	v.3801	Undefined	Pass	1.83094	1.83094	3.3308	IPC Normalized	0.0868476	0.0468289
Serum: 981	8	OID05121	P11103	Parp1	0.195652	Olink MOUSE EXPLORATORY	v.3801	Undefined	Pass	2.01458	2.01458	2.44118	IPC Normalized	0.0868476	0.0468289
Serum: 981	8	OID05122	P06804	Tnf	0.978261	Olink MOUSE EXPLORATORY	v.3801	Undefined	Pass	1.3656	1.3656	0.0549615	IPC Normalized	0.0868476	0.0468289
Serum: 1080	9	OID05027	Q8R373	Clmp	0	Olink MOUSE EXPLORATORY	v.3801	Undefined	Pass	3.59187	3.59187	6.45543	IPC Normalized	-0.0135667	0.0624947
Serum: 1080	9	OID05028	O08746	Matn2	0	Olink MOUSE EXPLORATORY	v.3801	Undefined	Pass	2.06015	2.06015	3.9407	IPC Normalized	-0.0135667	0.0624947
Serum: 1080	9	OID05029	Q00493	Cpe	0	Olink MOUSE EXPLORATORY	v.3801	Undefined	Pass	3.30728	3.30728	6.12374	IPC Normalized	-0.0135667	0.0624947
Serum: 1080	9			Inc Ctrl 1	0.869565	Olink MOUSE EXPLORATORY	v.3801	Undefined	Pass	0.0231408	0.0231408	-0.0818197	IPC Normalized	-0.0135667	0.0624947
Serum: 1080	9	OID05031	P55095	Gcg	0.934783	Olink MOUSE EXPLORATORY	v.3801	Undefined	Pass	2.50799	2.50799	0.838605	IPC Normalized	-0.0135667	0.0624947
Serum: 1080	9	OID05032	P48540	Gdnf	0.978261	Olink MOUSE EXPLORATORY	v.3801	Undefined	Pass	3.63146	3.63146	0.68088	IPC Normalized	-0.0135667	0.0624947
Serum: 1080	9	OID05033	Q04736	Yes1	0.130435	Olink MOUSE EXPLORATORY	v.3801	Undefined	Pass	1.49447	1.49447	1.65681	IPC Normalized	-0.0135667	0.0624947
Serum: 1080	9	OID05034	Q62386	Il17a	0.521739	Olink MOUSE EXPLORATORY	v.3801	Undefined	Pass	2.03097	2.03097	3.05033	IPC Normalized	-0.0135667	0.0624947
Serum: 1080	9	OID05035	Q9R1E0	Foxo1	0.978261	Olink MOUSE EXPLORATORY	v.3801	Undefined	Pass	2.02334	2.02334	1.31581	IPC Normalized	-0.0135667	0.0624947
Serum: 1080	9	OID05036	O08712	Tnfrsf11b	0	Olink MOUSE EXPLORATORY	v.3801	Undefined	Pass	2.50159	2.50159	5.16264	IPC Normalized	-0.0135667	0.0624947
Serum: 1080	9	OID05037	P04202	Tgfb1	0	Olink MOUSE EXPLORATORY	v.3801	Undefined	Pass	2.1094	2.1094	4.17839	IPC Normalized	-0.0135667	0.0624947
Serum: 1080	9	OID05038	P47713	Pla2g4a	0	Olink MOUSE EXPLORATORY	v.3801	Undefined	Pass	3.01571	3.01571	3.79142	IPC Normalized	-0.0135667	0.0624947
Serum: 1080	9	OID05039	P08505	Il6	0.956522	Olink MOUSE EXPLORATORY	v.3801	Undefined	Pass	3.10417	3.10417	0.826749	IPC Normalized	-0.0135667	0.0624947
Serum: 1080	9	OID05040	P99029	Prdx5	0.347826	Olink MOUSE EXPLORATORY	v.3801	Undefined	Pass	2.69276	2.69276	2.48283	IPC Normalized	-0.0135667	0.0624947
Serum: 1080	9	OID05041	P48030	Tgfa	0	Olink MOUSE EXPLORATORY	v.3801	Undefined	Pass	2.48808	2.48808	5.83306	IPC Normalized	-0.0135667	0.0624947
Serum: 1080	9	OID05042	P30882	Ccl5	0.782609	Olink MOUSE EXPLORATORY	v.3801	Undefined	Pass	1.69808	1.69808	1.10658	IPC Normalized	-0.0135667	0.0624947
Serum: 1080	9	OID05043	P07321	Epo	0.0434783	Olink MOUSE EXPLORATORY	v.3801	Undefined	Pass	2.47826	2.47826	4.21615	IPC Normalized	-0.0135667	0.0624947
Serum: 1080	9	OID05044	O35625	Axin1	0.826087	Olink MOUSE EXPLORATORY	v.3801	Undefined	Pass	2.44754	2.44754	2.21675	IPC Normalized	-0.0135667	0.0624947
Serum: 1080	9			Ext Ctrl	0	Olink MOUSE EXPLORATORY	v.3801	Undefined	Pass	0	0	0	IPC Normalized	-0.0135667	0.0624947
Serum: 1080	9	OID05046	P47931	Fst	0	Olink MOUSE EXPLORATORY	v.3801	Undefined	Pass	2.04847	2.04847	6.91475	IPC Normalized	-0.0135667	0.0624947
Serum: 1080	9	OID05047	Q6PCX7	Rgma	0.26087	Olink MOUSE EXPLORATORY	v.3801	Undefined	Pass	2.59638	2.59638	3.07364	IPC Normalized	-0.0135667	0.0624947
Serum: 1080	9	OID05048	P58058	Nadk	0	Olink MOUSE EXPLORATORY	v.3801	Undefined	Pass	2.67946	2.67946	7.49878	IPC Normalized	-0.0135667	0.0624947
Serum: 1080	9	OID05049	P48787	Tnni3	0.152174	Olink MOUSE EXPLORATORY	v.3801	Undefined	Pass	2.50062	2.50062	12.168	IPC Normalized	-0.0135667	0.0624947
Serum: 1080	9	OID05050	Q61982	Notch3	0	Olink MOUSE EXPLORATORY	v.3801	Undefined	Pass	2.51665	2.51665	4.55339	IPC Normalized	-0.0135667	0.0624947
Serum: 1080	9	OID05051	Q9ERB0	Snap29	0	Olink MOUSE EXPLORATORY	v.3801	Undefined	Pass	1.83982	1.83982	5.59684	IPC Normalized	-0.0135667	0.0624947
Serum: 1080	9	OID05052	P12960	Cntn1	0	Olink MOUSE EXPLORATORY	v.3801	Undefined	Pass	0.925542	0.925542	5.62581	IPC Normalized	-0.0135667	0.0624947
Serum: 1080	9	OID05053	Q9ER65	Clstn2	0.956522	Olink MOUSE EXPLORATORY	v.3801	Undefined	Pass	3.71889	3.71889	1.94767	IPC Normalized	-0.0135667	0.0624947
Serum: 1080	9	OID05054	P07091	S100a4	0	Olink MOUSE EXPLORATORY	v.3801	Undefined	Pass	2.36071	2.36071	5.50291	IPC Normalized	-0.0135667	0.0624947
Serum: 1080	9	OID05055	Q9D6N1	Ca13	0.0217391	Olink MOUSE EXPLORATORY	v.3801	Undefined	Pass	1.76705	1.76705	2.69785	IPC Normalized	-0.0135667	0.0624947
Serum: 1080	9	OID05056	Q61865	Mia	0	Olink MOUSE EXPLORATORY	v.3801	Undefined	Pass	2.56528	2.56528	4.86556	IPC Normalized	-0.0135667	0.0624947
Serum: 1080	9	OID05057	Q8VCF1	Cant1	0.978261	Olink MOUSE EXPLORATORY	v.3801	Undefined	Pass	1.61892	1.61892	1.06005	IPC Normalized	-0.0135667	0.0624947
Serum: 1080	9	OID05058	P20826	Kitlg	0.978261	Olink MOUSE EXPLORATORY	v.3801	Undefined	Pass	2.3556	2.3556	0.189184	IPC Normalized	-0.0135667	0.0624947
Serum: 1080	9	OID05059	P97785	Gfra1	0	Olink MOUSE EXPLORATORY	v.3801	Undefined	Pass	1.49437	1.49437	2.87277	IPC Normalized	-0.0135667	0.0624947
Serum: 1080	9	OID05060	Q9DCL8	Ppp1r2	0.913043	Olink MOUSE EXPLORATORY	v.3801	Undefined	Pass	2.85732	2.85732	2.04948	IPC Normalized	-0.0135667	0.0624947
Serum: 1080	9	OID05061	Q9R1V7	Adam23	0.478261	Olink MOUSE EXPLORATORY	v.3801	Undefined	Pass	1.2689	1.2689	0.992692	IPC Normalized	-0.0135667	0.0624947
Serum: 1080	9	OID05062	Q9Z0T9	Itgb6	0.73913	Olink MOUSE EXPLORATORY	v.3801	Undefined	Pass	2.56371	2.56371	2.0347	IPC Normalized	-0.0135667	0.0624947
Serum: 1080	9	OID05063	P18406	Cyr61	0	Olink MOUSE EXPLORATORY	v.3801	Undefined	Pass	3.3	3.3	7.75729	IPC Normalized	-0.0135667	0.0624947
Serum: 1080	9	OID05064	Q09163	Dlk1	0.956522	Olink MOUSE EXPLORATORY	v.3801	Undefined	Pass	3.56877	3.56877	3.49335	IPC Normalized	-0.0135667	0.0624947
Serum: 1080	9	OID05065	P30561	Ahr	0.282609	Olink MOUSE EXPLORATORY	v.3801	Undefined	Pass	2.73197	2.73197	3.2285	IPC Normalized	-0.0135667	0.0624947
Serum: 1080	9	OID05066	P10148	Ccl2	0	Olink MOUSE EXPLORATORY	v.3801	Undefined	Pass	2.43211	2.43211	11.5065	IPC Normalized	-0.0135667	0.0624947
Serum: 1080	9	OID05067	P17183	Eno2	0.73913	Olink MOUSE EXPLORATORY	v.3801	Undefined	Pass	3.70123	3.70123	3.59363	IPC Normalized	-0.0135667	0.0624947
Serum: 1080	9	OID05068	Q8CGN5	Plin1	0.282609	Olink MOUSE EXPLORATORY	v.3801	Undefined	Pass	3.33493	3.33493	2.817	IPC Normalized	-0.0135667	0.0624947
Serum: 1080	9	OID05069	Q7TQN3	Wfikkn2	0	Olink MOUSE EXPLORATORY	v.3801	Undefined	Pass	1.23091	1.23091	4.55909	IPC Normalized	-0.0135667	0.0624947
Serum: 1080	9	OID05070	Q8BLU0	Flrt2	0.76087	Olink MOUSE EXPLORATORY	v.3801	Undefined	Pass	3.70284	3.70284	3.24827	IPC Normalized	-0.0135667	0.0624947
Serum: 1080	9	OID05071	Q8BVI4	Qdpr	0.0652174	Olink MOUSE EXPLORATORY	v.3801	Undefined	Pass	3.40912	3.40912	4.95633	IPC Normalized	-0.0135667	0.0624947
Serum: 1080	9			Inc Ctrl 2	0.76087	Olink MOUSE EXPLORATORY	v.3801	Undefined	Pass	-0.11573	-0.11573	-0.201023	IPC Normalized	-0.0135667	0.0624947
Serum: 1080	9			Det Ctrl	0.630435	Olink MOUSE EXPLORATORY	v.3801	Undefined	Pass	-0.0732211	-0.0732211	-0.0403208	IPC Normalized	-0.0135667	0.0624947
Serum: 1080	9	OID05074	P25446	Fas	0	Olink MOUSE EXPLORATORY	v.3801	Undefined	Pass	1.92007	1.92007	4.53685	IPC Normalized	-0.0135667	0.0624947
Serum: 1080	9	OID05075	Q61527	Erbb4	0	Olink MOUSE EXPLORATORY	v.3801	Undefined	Pass	3.1005	3.1005	4.28072	IPC Normalized	-0.0135667	0.0624947
Serum: 1080	9	OID05076	Q8CD15	Riox2	0.0217391	Olink MOUSE EXPLORATORY	v.3801	Undefined	Pass	2.51683	2.51683	4.68056	IPC Normalized	-0.0135667	0.0624947
Serum: 1080	9	OID05077	Q80UG2	Plxna4	0.695652	Olink MOUSE EXPLORATORY	v.3801	Undefined	Pass	2.80606	2.80606	2.14876	IPC Normalized	-0.0135667	0.0624947
Serum: 1080	9	OID05078	Q99JW5	Epcam	0.26087	Olink MOUSE EXPLORATORY	v.3801	Undefined	Pass	2.64801	2.64801	2.45302	IPC Normalized	-0.0135667	0.0624947
Serum: 1080	9	OID05079	P10855	Ccl3	0	Olink MOUSE EXPLORATORY	v.3801	Undefined	Pass	1.90299	1.90299	4.64442	IPC Normalized	-0.0135667	0.0624947
Serum: 1080	9	OID05080	Q9JLL0	Crim1	0.978261	Olink MOUSE EXPLORATORY	v.3801	Undefined	Pass	3.95313	3.95313	2.14443	IPC Normalized	-0.0135667	0.0624947
Serum: 1080	9	OID05081	Q9Z109	Vsig2	0.0434783	Olink MOUSE EXPLORATORY	v.3801	Undefined	Pass	1.40427	1.40427	2.76002	IPC Normalized	-0.0135667	0.0624947
Serum: 1080	9	OID05082	Q08048	Hgf	0	Olink MOUSE EXPLORATORY	v.3801	Undefined	Pass	1.46213	1.46213	8.34423	IPC Normalized	-0.0135667	0.0624947
Serum: 1080	9	OID05083	Q4V9Z5	Sez6l2	0	Olink MOUSE EXPLORATORY	v.3801	Undefined	Pass	-0.686734	-0.686734	3.86833	IPC Normalized	-0.0135667	0.0624947
Serum: 1080	9	OID05084	P01582	Il1a	0	Olink MOUSE EXPLORATORY	v.3801	Undefined	Pass	1.71365	1.71365	4.59508	IPC Normalized	-0.0135667	0.0624947
Serum: 1080	9	OID05085	Q8K4B4	Il23r	0	Olink MOUSE EXPLORATORY	v.3801	Undefined	Pass	1.22264	1.22264	5.76602	IPC Normalized	-0.0135667	0.0624947
Serum: 1080	9	OID05086	Q61483	Dll1	0	Olink MOUSE EXPLORATORY	v.3801	Undefined	Pass	1.1807	1.1807	4.02636	IPC Normalized	-0.0135667	0.0624947
Serum: 1080	9	OID05087	Q9CWS0	Ddah1	0.826087	Olink MOUSE EXPLORATORY	v.3801	Undefined	Pass	1.44049	1.44049	1.35303	IPC Normalized	-0.0135667	0.0624947
Serum: 1080	9	OID05088	P18893	Il10	0.673913	Olink MOUSE EXPLORATORY	v.3801	Undefined	Pass	2.65388	2.65388	2.0583	IPC Normalized	-0.0135667	0.0624947
Serum: 1080	9	OID05089	Q9CR75	Tnfrsf12a	0	Olink MOUSE EXPLORATORY	v.3801	Undefined	Pass	1.90152	1.90152	4.2143	IPC Normalized	-0.0135667	0.0624947
Serum: 1080	9	OID05090	Q61288	Acvrl1	0	Olink MOUSE EXPLORATORY	v.3801	Undefined	Pass	2.50717	2.50717	4.79279	IPC Normalized	-0.0135667	0.0624947
Serum: 1080	9	OID05091	O89017	Lgmn	0	Olink MOUSE EXPLORATORY	v.3801	Undefined	Pass	1.00924	1.00924	5.02941	IPC Normalized	-0.0135667	0.0624947
Serum: 1080	9	OID05092	P01587	Csf2	0.956522	Olink MOUSE EXPLORATORY	v.3801	Undefined	Pass	1.67046	1.67046	0.684576	IPC Normalized	-0.0135667	0.0624947
Serum: 1080	9	OID05093	P18340	Cxcl9	0	Olink MOUSE EXPLORATORY	v.3801	Undefined	Pass	2.25406	2.25406	5.63459	IPC Normalized	-0.0135667	0.0624947
Serum: 1080	9	OID05094	P70236	Map2k6	0	Olink MOUSE EXPLORATORY	v.3801	Undefined	Pass	2.27752	2.27752	5.26809	IPC Normalized	-0.0135667	0.0624947
Serum: 1080	9	OID05095	Q9R000	Itgb1bp2	0.978261	Olink MOUSE EXPLORATORY	v.3801	Undefined	Pass	1.66089	1.66089	0.119417	IPC Normalized	-0.0135667	0.0624947
Serum: 1080	9	OID05096	Q7TNI7	Il17f	0.456522	Olink MOUSE EXPLORATORY	v.3801	Undefined	Pass	1.5847	1.5847	2.55917	IPC Normalized	-0.0135667	0.0624947
Serum: 1080	9	OID05097	P10749	Il1b	0.934783	Olink MOUSE EXPLORATORY	v.3801	Undefined	Pass	2.53673	2.53673	1.31086	IPC Normalized	-0.0135667	0.0624947
Serum: 1080	9	OID05098	P70677	Casp3	0	Olink MOUSE EXPLORATORY	v.3801	Undefined	Pass	4.05246	4.05246	6.11986	IPC Normalized	-0.0135667	0.0624947
Serum: 1080	9	OID05099	Q8R5A3	Apbb1ip	0.23913	Olink MOUSE EXPLORATORY	v.3801	Undefined	Pass	1.6765	1.6765	1.73232	IPC Normalized	-0.0135667	0.0624947
Serum: 1080	9	OID05100	O54775	Wisp1	0	Olink MOUSE EXPLORATORY	v.3801	Undefined	Pass	1.79834	1.79834	4.62843	IPC Normalized	-0.0135667	0.0624947
Serum: 1080	9	OID05101	P97326	Cdh6	0	Olink MOUSE EXPLORATORY	v.3801	Undefined	Pass	1.5022	1.5022	3.05864	IPC Normalized	-0.0135667	0.0624947
Serum: 1080	9	OID05102	P31240	Pdgfb	0	Olink MOUSE EXPLORATORY	v.3801	Undefined	Pass	3.05447	3.05447	11.0885	IPC Normalized	-0.0135667	0.0624947
Serum: 1080	9	OID05103	Q6ZQA6	Igsf3	0.543478	Olink MOUSE EXPLORATORY	v.3801	Undefined	Pass	3.4232	3.4232	3.06209	IPC Normalized	-0.0135667	0.0624947
Serum: 1080	9	OID05104	O88393	Tgfbr3	0	Olink MOUSE EXPLORATORY	v.3801	Undefined	Pass	1.79362	1.79362	4.34207	IPC Normalized	-0.0135667	0.0624947
Serum: 1080	9	OID05105	P12850	Cxcl1	0	Olink MOUSE EXPLORATORY	v.3801	Undefined	Pass	3.34073	3.34073	9.48711	IPC Normalized	-0.0135667	0.0624947
Serum: 1080	9	OID05106	Q8BTW9	Pak4	0.956522	Olink MOUSE EXPLORATORY	v.3801	Undefined	Pass	1.9216	1.9216	0.691484	IPC Normalized	-0.0135667	0.0624947
Serum: 1080	9	OID05107	Q69Z26	Cntn4	0	Olink MOUSE EXPLORATORY	v.3801	Undefined	Pass	2.33835	2.33835	4.36023	IPC Normalized	-0.0135667	0.0624947
Serum: 1080	9	OID05108	Q9EQX0	Ghrl	0.0217391	Olink MOUSE EXPLORATORY	v.3801	Undefined	Pass	2.85831	2.85831	4.08654	IPC Normalized	-0.0135667	0.0624947
Serum: 1080	9	OID05109	P11152	Lpl	0.282609	Olink MOUSE EXPLORATORY	v.3801	Undefined	Pass	2.4109	2.4109	2.30925	IPC Normalized	-0.0135667	0.0624947
Serum: 1080	9	OID05110	Q9EQC7	Fstl3	0	Olink MOUSE EXPLORATORY	v.3801	Undefined	Pass	2.15653	2.15653	6.30197	IPC Normalized	-0.0135667	0.0624947
Serum: 1080	9	OID05111	Q99KJ8	Dctn2	0.978261	Olink MOUSE EXPLORATORY	v.3801	Undefined	Pass	2.39832	2.39832	0.459158	IPC Normalized	-0.0135667	0.0624947
Serum: 1080	9	OID05112	P04401	Il5	0.956522	Olink MOUSE EXPLORATORY	v.3801	Undefined	Pass	3.26965	3.26965	1.28438	IPC Normalized	-0.0135667	0.0624947
Serum: 1080	9	OID05113	Q8BX35	Eda2r	0	Olink MOUSE EXPLORATORY	v.3801	Undefined	Pass	1.63771	1.63771	7.27388	IPC Normalized	-0.0135667	0.0624947
Serum: 1080	9	OID05114	P20181	Ntf3	0.956522	Olink MOUSE EXPLORATORY	v.3801	Undefined	Pass	2.83892	2.83892	1.5262	IPC Normalized	-0.0135667	0.0624947
Serum: 1080	9	OID05115	O54907	Tnfsf12	0	Olink MOUSE EXPLORATORY	v.3801	Undefined	Pass	2.97723	2.97723	4.96033	IPC Normalized	-0.0135667	0.0624947
Serum: 1080	9	OID05116	O89093	Ccl20	0	Olink MOUSE EXPLORATORY	v.3801	Undefined	Pass	3.11866	3.11866	9.09469	IPC Normalized	-0.0135667	0.0624947
Serum: 1080	9	OID05117	P26323	Fli1	1	Olink MOUSE EXPLORATORY	v.3801	Undefined	Pass	3.6621	3.6621	1.55885	IPC Normalized	-0.0135667	0.0624947
Serum: 1080	9	OID05118	O89023	Tpp1	0	Olink MOUSE EXPLORATORY	v.3801	Undefined	Pass	2.45848	2.45848	6.49455	IPC Normalized	-0.0135667	0.0624947
Serum: 1080	9	OID05119	Q8BYI9	Tnr	0	Olink MOUSE EXPLORATORY	v.3801	Undefined	Pass	2.23796	2.23796	3.38138	IPC Normalized	-0.0135667	0.0624947
Serum: 1080	9	OID05120	P97946	Vegfd	0	Olink MOUSE EXPLORATORY	v.3801	Undefined	Pass	1.83094	1.83094	3.21406	IPC Normalized	-0.0135667	0.0624947
Serum: 1080	9	OID05121	P11103	Parp1	0.195652	Olink MOUSE EXPLORATORY	v.3801	Undefined	Pass	2.01458	2.01458	2.54301	IPC Normalized	-0.0135667	0.0624947
Serum: 1080	9	OID05122	P06804	Tnf	0.978261	Olink MOUSE EXPLORATORY	v.3801	Undefined	Pass	1.3656	1.3656	0.0474945	IPC Normalized	-0.0135667	0.0624947
Serum: 1034	10	OID05027	Q8R373	Clmp	0	Olink MOUSE EXPLORATORY	v.3801	Undefined	Pass	3.59187	3.59187	6.33176	IPC Normalized	-0.0246637	0.0487761
Serum: 1034	10	OID05028	O08746	Matn2	0	Olink MOUSE EXPLORATORY	v.3801	Undefined	Pass	2.06015	2.06015	4.43323	IPC Normalized	-0.0246637	0.0487761
Serum: 1034	10	OID05029	Q00493	Cpe	0	Olink MOUSE EXPLORATORY	v.3801	Undefined	Pass	3.30728	3.30728	6.60212	IPC Normalized	-0.0246637	0.0487761
Serum: 1034	10			Inc Ctrl 1	0.869565	Olink MOUSE EXPLORATORY	v.3801	Undefined	Pass	0.0231408	0.0231408	-0.0292108	IPC Normalized	-0.0246637	0.0487761
Serum: 1034	10	OID05031	P55095	Gcg	0.934783	Olink MOUSE EXPLORATORY	v.3801	Undefined	Pass	2.50799	2.50799	0.913825	IPC Normalized	-0.0246637	0.0487761
Serum: 1034	10	OID05032	P48540	Gdnf	0.978261	Olink MOUSE EXPLORATORY	v.3801	Undefined	Pass	3.63146	3.63146	0.66817	IPC Normalized	-0.0246637	0.0487761
Serum: 1034	10	OID05033	Q04736	Yes1	0.130435	Olink MOUSE EXPLORATORY	v.3801	Undefined	Pass	1.49447	1.49447	2.24821	IPC Normalized	-0.0246637	0.0487761
Serum: 1034	10	OID05034	Q62386	Il17a	0.521739	Olink MOUSE EXPLORATORY	v.3801	Undefined	Pass	2.03097	2.03097	1.48905	IPC Normalized	-0.0246637	0.0487761
Serum: 1034	10	OID05035	Q9R1E0	Foxo1	0.978261	Olink MOUSE EXPLORATORY	v.3801	Undefined	Pass	2.02334	2.02334	0.946305	IPC Normalized	-0.0246637	0.0487761
Serum: 1034	10	OID05036	O08712	Tnfrsf11b	0	Olink MOUSE EXPLORATORY	v.3801	Undefined	Pass	2.50159	2.50159	5.96843	IPC Normalized	-0.0246637	0.0487761
Serum: 1034	10	OID05037	P04202	Tgfb1	0	Olink MOUSE EXPLORATORY	v.3801	Undefined	Pass	2.1094	2.1094	3.67512	IPC Normalized	-0.0246637	0.0487761
Serum: 1034	10	OID05038	P47713	Pla2g4a	0	Olink MOUSE EXPLORATORY	v.3801	Undefined	Pass	3.01571	3.01571	3.96273	IPC Normalized	-0.0246637	0.0487761
Serum: 1034	10	OID05039	P08505	Il6	0.956522	Olink MOUSE EXPLORATORY	v.3801	Undefined	Pass	3.10417	3.10417	1.1785	IPC Normalized	-0.0246637	0.0487761
Serum: 1034	10	OID05040	P99029	Prdx5	0.347826	Olink MOUSE EXPLORATORY	v.3801	Undefined	Pass	2.69276	2.69276	3.75465	IPC Normalized	-0.0246637	0.0487761
Serum: 1034	10	OID05041	P48030	Tgfa	0	Olink MOUSE EXPLORATORY	v.3801	Undefined	Pass	2.48808	2.48808	6.53365	IPC Normalized	-0.0246637	0.0487761
Serum: 1034	10	OID05042	P30882	Ccl5	0.782609	Olink MOUSE EXPLORATORY	v.3801	Undefined	Pass	1.69808	1.69808	1.20753	IPC Normalized	-0.0246637	0.0487761
Serum: 1034	10	OID05043	P07321	Epo	0.0434783	Olink MOUSE EXPLORATORY	v.3801	Undefined	Pass	2.47826	2.47826	2.50784	IPC Normalized	-0.0246637	0.0487761
Serum: 1034	10	OID05044	O35625	Axin1	0.826087	Olink MOUSE EXPLORATORY	v.3801	Undefined	Pass	2.44754	2.44754	1.81296	IPC Normalized	-0.0246637	0.0487761
Serum: 1034	10			Ext Ctrl	0	Olink MOUSE EXPLORATORY	v.3801	Undefined	Pass	0	0	0	IPC Normalized	-0.0246637	0.0487761
Serum: 1034	10	OID05046	P47931	Fst	0	Olink MOUSE EXPLORATORY	v.3801	Undefined	Pass	2.04847	2.04847	8.12466	IPC Normalized	-0.0246637	0.0487761
Serum: 1034	10	OID05047	Q6PCX7	Rgma	0.26087	Olink MOUSE EXPLORATORY	v.3801	Undefined	Pass	2.59638	2.59638	2.87478	IPC Normalized	-0.0246637	0.0487761
Serum: 1034	10	OID05048	P58058	Nadk	0	Olink MOUSE EXPLORATORY	v.3801	Undefined	Pass	2.67946	2.67946	5.81227	IPC Normalized	-0.0246637	0.0487761
Serum: 1034	10	OID05049	P48787	Tnni3	0.152174	Olink MOUSE EXPLORATORY	v.3801	Undefined	Pass	2.50062	2.50062	10.2776	IPC Normalized	-0.0246637	0.0487761
Serum: 1034	10	OID05050	Q61982	Notch3	0	Olink MOUSE EXPLORATORY	v.3801	Undefined	Pass	2.51665	2.51665	4.54607	IPC Normalized	-0.0246637	0.0487761
Serum: 1034	10	OID05051	Q9ERB0	Snap29	0	Olink MOUSE EXPLORATORY	v.3801	Undefined	Pass	1.83982	1.83982	5.6977	IPC Normalized	-0.0246637	0.0487761
Serum: 1034	10	OID05052	P12960	Cntn1	0	Olink MOUSE EXPLORATORY	v.3801	Undefined	Pass	0.925542	0.925542	5.61826	IPC Normalized	-0.0246637	0.0487761
Serum: 1034	10	OID05053	Q9ER65	Clstn2	0.956522	Olink MOUSE EXPLORATORY	v.3801	Undefined	Pass	3.71889	3.71889	2.27912	IPC Normalized	-0.0246637	0.0487761
Serum: 1034	10	OID05054	P07091	S100a4	0	Olink MOUSE EXPLORATORY	v.3801	Undefined	Pass	2.36071	2.36071	5.40072	IPC Normalized	-0.0246637	0.0487761
Serum: 1034	10	OID05055	Q9D6N1	Ca13	0.0217391	Olink MOUSE EXPLORATORY	v.3801	Undefined	Pass	1.76705	1.76705	3.4477	IPC Normalized	-0.0246637	0.0487761
Serum: 1034	10	OID05056	Q61865	Mia	0	Olink MOUSE EXPLORATORY	v.3801	Undefined	Pass	2.56528	2.56528	4.61967	IPC Normalized	-0.0246637	0.0487761
Serum: 1034	10	OID05057	Q8VCF1	Cant1	0.978261	Olink MOUSE EXPLORATORY	v.3801	Undefined	Pass	1.61892	1.61892	1.11868	IPC Normalized	-0.0246637	0.0487761
Serum: 1034	10	OID05058	P20826	Kitlg	0.978261	Olink MOUSE EXPLORATORY	v.3801	Undefined	Pass	2.3556	2.3556	-0.161992	IPC Normalized	-0.0246637	0.0487761
Serum: 1034	10	OID05059	P97785	Gfra1	0	Olink MOUSE EXPLORATORY	v.3801	Undefined	Pass	1.49437	1.49437	4.60181	IPC Normalized	-0.0246637	0.0487761
Serum: 1034	10	OID05060	Q9DCL8	Ppp1r2	0.913043	Olink MOUSE EXPLORATORY	v.3801	Undefined	Pass	2.85732	2.85732	1.4473	IPC Normalized	-0.0246637	0.0487761
Serum: 1034	10	OID05061	Q9R1V7	Adam23	0.478261	Olink MOUSE EXPLORATORY	v.3801	Undefined	Pass	1.2689	1.2689	1.50051	IPC Normalized	-0.0246637	0.0487761
Serum: 1034	10	OID05062	Q9Z0T9	Itgb6	0.73913	Olink MOUSE EXPLORATORY	v.3801	Undefined	Pass	2.56371	2.56371	2.17088	IPC Normalized	-0.0246637	0.0487761
Serum: 1034	10	OID05063	P18406	Cyr61	0	Olink MOUSE EXPLORATORY	v.3801	Undefined	Pass	3.3	3.3	7.98225	IPC Normalized	-0.0246637	0.0487761
Serum: 1034	10	OID05064	Q09163	Dlk1	0.956522	Olink MOUSE EXPLORATORY	v.3801	Undefined	Pass	3.56877	3.56877	3.15377	IPC Normalized	-0.0246637	0.0487761
Serum: 1034	10	OID05065	P30561	Ahr	0.282609	Olink MOUSE EXPLORATORY	v.3801	Undefined	Pass	2.73197	2.73197	2.86503	IPC Normalized	-0.0246637	0.0487761
Serum: 1034	10	OID05066	P10148	Ccl2	0	Olink MOUSE EXPLORATORY	v.3801	Undefined	Pass	2.43211	2.43211	11.8689	IPC Normalized	-0.0246637	0.0487761
Serum: 1034	10	OID05067	P17183	Eno2	0.73913	Olink MOUSE EXPLORATORY	v.3801	Undefined	Pass	3.70123	3.70123	3.10583	IPC Normalized	-0.0246637	0.0487761
Serum: 1034	10	OID05068	Q8CGN5	Plin1	0.282609	Olink MOUSE EXPLORATORY	v.3801	Undefined	Pass	3.33493	3.33493	5.23043	IPC Normalized	-0.0246637	0.0487761
Serum: 1034	10	OID05069	Q7TQN3	Wfikkn2	0	Olink MOUSE EXPLORATORY	v.3801	Undefined	Pass	1.23091	1.23091	4.32876	IPC Normalized	-0.0246637	0.0487761
Serum: 1034	10	OID05070	Q8BLU0	Flrt2	0.76087	Olink MOUSE EXPLORATORY	v.3801	Undefined	Pass	3.70284	3.70284	3.78329	IPC Normalized	-0.0246637	0.0487761
Serum: 1034	10	OID05071	Q8BVI4	Qdpr	0.0652174	Olink MOUSE EXPLORATORY	v.3801	Undefined	Pass	3.40912	3.40912	5.26742	IPC Normalized	-0.0246637	0.0487761
Serum: 1034	10			Inc Ctrl 2	0.76087	Olink MOUSE EXPLORATORY	v.3801	Undefined	Pass	-0.11573	-0.11573	-0.21212	IPC Normalized	-0.0246637	0.0487761
Serum: 1034	10			Det Ctrl	0.630435	Olink MOUSE EXPLORATORY	v.3801	Undefined	Pass	-0.0732211	-0.0732211	-0.0540395	IPC Normalized	-0.0246637	0.0487761
Serum: 1034	10	OID05074	P25446	Fas	0	Olink MOUSE EXPLORATORY	v.3801	Undefined	Pass	1.92007	1.92007	5.60574	IPC Normalized	-0.0246637	0.0487761
Serum: 1034	10	OID05075	Q61527	Erbb4	0	Olink MOUSE EXPLORATORY	v.3801	Undefined	Pass	3.1005	3.1005	4.69872	IPC Normalized	-0.0246637	0.0487761
Serum: 1034	10	OID05076	Q8CD15	Riox2	0.0217391	Olink MOUSE EXPLORATORY	v.3801	Undefined	Pass	2.51683	2.51683	3.28038	IPC Normalized	-0.0246637	0.0487761
Serum: 1034	10	OID05077	Q80UG2	Plxna4	0.695652	Olink MOUSE EXPLORATORY	v.3801	Undefined	Pass	2.80606	2.80606	2.78076	IPC Normalized	-0.0246637	0.0487761
Serum: 1034	10	OID05078	Q99JW5	Epcam	0.26087	Olink MOUSE EXPLORATORY	v.3801	Undefined	Pass	2.64801	2.64801	3.09701	IPC Normalized	-0.0246637	0.0487761
Serum: 1034	10	OID05079	P10855	Ccl3	0	Olink MOUSE EXPLORATORY	v.3801	Undefined	Pass	1.90299	1.90299	4.81286	IPC Normalized	-0.0246637	0.0487761
Serum: 1034	10	OID05080	Q9JLL0	Crim1	0.978261	Olink MOUSE EXPLORATORY	v.3801	Undefined	Pass	3.95313	3.95313	2.24006	IPC Normalized	-0.0246637	0.0487761
Serum: 1034	10	OID05081	Q9Z109	Vsig2	0.0434783	Olink MOUSE EXPLORATORY	v.3801	Undefined	Pass	1.40427	1.40427	2.61047	IPC Normalized	-0.0246637	0.0487761
Serum: 1034	10	OID05082	Q08048	Hgf	0	Olink MOUSE EXPLORATORY	v.3801	Undefined	Pass	1.46213	1.46213	8.19684	IPC Normalized	-0.0246637	0.0487761
Serum: 1034	10	OID05083	Q4V9Z5	Sez6l2	0	Olink MOUSE EXPLORATORY	v.3801	Undefined	Pass	-0.686734	-0.686734	3.60786	IPC Normalized	-0.0246637	0.0487761
Serum: 1034	10	OID05084	P01582	Il1a	0	Olink MOUSE EXPLORATORY	v.3801	Undefined	Pass	1.71365	1.71365	4.18122	IPC Normalized	-0.0246637	0.0487761
Serum: 1034	10	OID05085	Q8K4B4	Il23r	0	Olink MOUSE EXPLORATORY	v.3801	Undefined	Pass	1.22264	1.22264	5.37107	IPC Normalized	-0.0246637	0.0487761
Serum: 1034	10	OID05086	Q61483	Dll1	0	Olink MOUSE EXPLORATORY	v.3801	Undefined	Pass	1.1807	1.1807	4.4824	IPC Normalized	-0.0246637	0.0487761
Serum: 1034	10	OID05087	Q9CWS0	Ddah1	0.826087	Olink MOUSE EXPLORATORY	v.3801	Undefined	Pass	1.44049	1.44049	1.16604	IPC Normalized	-0.0246637	0.0487761
Serum: 1034	10	OID05088	P18893	Il10	0.673913	Olink MOUSE EXPLORATORY	v.3801	Undefined	Pass	2.65388	2.65388	2.31831	IPC Normalized	-0.0246637	0.0487761
Serum: 1034	10	OID05089	Q9CR75	Tnfrsf12a	0	Olink MOUSE EXPLORATORY	v.3801	Undefined	Pass	1.90152	1.90152	4.68987	IPC Normalized	-0.0246637	0.0487761
Serum: 1034	10	OID05090	Q61288	Acvrl1	0	Olink MOUSE EXPLORATORY	v.3801	Undefined	Pass	2.50717	2.50717	5.30544	IPC Normalized	-0.0246637	0.0487761
Serum: 1034	10	OID05091	O89017	Lgmn	0	Olink MOUSE EXPLORATORY	v.3801	Undefined	Pass	1.00924	1.00924	5.62766	IPC Normalized	-0.0246637	0.0487761
Serum: 1034	10	OID05092	P01587	Csf2	0.956522	Olink MOUSE EXPLORATORY	v.3801	Undefined	Pass	1.67046	1.67046	1.03051	IPC Normalized	-0.0246637	0.0487761
Serum: 1034	10	OID05093	P18340	Cxcl9	0	Olink MOUSE EXPLORATORY	v.3801	Undefined	Pass	2.25406	2.25406	7.02503	IPC Normalized	-0.0246637	0.0487761
Serum: 1034	10	OID05094	P70236	Map2k6	0	Olink MOUSE EXPLORATORY	v.3801	Undefined	Pass	2.27752	2.27752	5.38921	IPC Normalized	-0.0246637	0.0487761
Serum: 1034	10	OID05095	Q9R000	Itgb1bp2	0.978261	Olink MOUSE EXPLORATORY	v.3801	Undefined	Pass	1.66089	1.66089	0.395118	IPC Normalized	-0.0246637	0.0487761
Serum: 1034	10	OID05096	Q7TNI7	Il17f	0.456522	Olink MOUSE EXPLORATORY	v.3801	Undefined	Pass	1.5847	1.5847	1.14003	IPC Normalized	-0.0246637	0.0487761
Serum: 1034	10	OID05097	P10749	Il1b	0.934783	Olink MOUSE EXPLORATORY	v.3801	Undefined	Pass	2.53673	2.53673	0.944723	IPC Normalized	-0.0246637	0.0487761
Serum: 1034	10	OID05098	P70677	Casp3	0	Olink MOUSE EXPLORATORY	v.3801	Undefined	Pass	4.05246	4.05246	6.73221	IPC Normalized	-0.0246637	0.0487761
Serum: 1034	10	OID05099	Q8R5A3	Apbb1ip	0.23913	Olink MOUSE EXPLORATORY	v.3801	Undefined	Pass	1.6765	1.6765	2.10085	IPC Normalized	-0.0246637	0.0487761
Serum: 1034	10	OID05100	O54775	Wisp1	0	Olink MOUSE EXPLORATORY	v.3801	Undefined	Pass	1.79834	1.79834	4.89898	IPC Normalized	-0.0246637	0.0487761
Serum: 1034	10	OID05101	P97326	Cdh6	0	Olink MOUSE EXPLORATORY	v.3801	Undefined	Pass	1.5022	1.5022	3.0608	IPC Normalized	-0.0246637	0.0487761
Serum: 1034	10	OID05102	P31240	Pdgfb	0	Olink MOUSE EXPLORATORY	v.3801	Undefined	Pass	3.05447	3.05447	11.2015	IPC Normalized	-0.0246637	0.0487761
Serum: 1034	10	OID05103	Q6ZQA6	Igsf3	0.543478	Olink MOUSE EXPLORATORY	v.3801	Undefined	Pass	3.4232	3.4232	3.40153	IPC Normalized	-0.0246637	0.0487761
Serum: 1034	10	OID05104	O88393	Tgfbr3	0	Olink MOUSE EXPLORATORY	v.3801	Undefined	Pass	1.79362	1.79362	4.15296	IPC Normalized	-0.0246637	0.0487761
Serum: 1034	10	OID05105	P12850	Cxcl1	0	Olink MOUSE EXPLORATORY	v.3801	Undefined	Pass	3.34073	3.34073	10.1942	IPC Normalized	-0.0246637	0.0487761
Serum: 1034	10	OID05106	Q8BTW9	Pak4	0.956522	Olink MOUSE EXPLORATORY	v.3801	Undefined	Pass	1.9216	1.9216	0.814228	IPC Normalized	-0.0246637	0.0487761
Serum: 1034	10	OID05107	Q69Z26	Cntn4	0	Olink MOUSE EXPLORATORY	v.3801	Undefined	Pass	2.33835	2.33835	3.8869	IPC Normalized	-0.0246637	0.0487761
Serum: 1034	10	OID05108	Q9EQX0	Ghrl	0.0217391	Olink MOUSE EXPLORATORY	v.3801	Undefined	Pass	2.85831	2.85831	3.44048	IPC Normalized	-0.0246637	0.0487761
Serum: 1034	10	OID05109	P11152	Lpl	0.282609	Olink MOUSE EXPLORATORY	v.3801	Undefined	Pass	2.4109	2.4109	2.01625	IPC Normalized	-0.0246637	0.0487761
Serum: 1034	10	OID05110	Q9EQC7	Fstl3	0	Olink MOUSE EXPLORATORY	v.3801	Undefined	Pass	2.15653	2.15653	6.52585	IPC Normalized	-0.0246637	0.0487761
Serum: 1034	10	OID05111	Q99KJ8	Dctn2	0.978261	Olink MOUSE EXPLORATORY	v.3801	Undefined	Pass	2.39832	2.39832	0.673107	IPC Normalized	-0.0246637	0.0487761
Serum: 1034	10	OID05112	P04401	Il5	0.956522	Olink MOUSE EXPLORATORY	v.3801	Undefined	Pass	3.26965	3.26965	2.20437	IPC Normalized	-0.0246637	0.0487761
Serum: 1034	10	OID05113	Q8BX35	Eda2r	0	Olink MOUSE EXPLORATORY	v.3801	Undefined	Pass	1.63771	1.63771	7.9946	IPC Normalized	-0.0246637	0.0487761
Serum: 1034	10	OID05114	P20181	Ntf3	0.956522	Olink MOUSE EXPLORATORY	v.3801	Undefined	Pass	2.83892	2.83892	1.44997	IPC Normalized	-0.0246637	0.0487761
Serum: 1034	10	OID05115	O54907	Tnfsf12	0	Olink MOUSE EXPLORATORY	v.3801	Undefined	Pass	2.97723	2.97723	4.93374	IPC Normalized	-0.0246637	0.0487761
Serum: 1034	10	OID05116	O89093	Ccl20	0	Olink MOUSE EXPLORATORY	v.3801	Undefined	Pass	3.11866	3.11866	7.65803	IPC Normalized	-0.0246637	0.0487761
Serum: 1034	10	OID05117	P26323	Fli1	1	Olink MOUSE EXPLORATORY	v.3801	Undefined	Pass	3.6621	3.6621	1.47048	IPC Normalized	-0.0246637	0.0487761
Serum: 1034	10	OID05118	O89023	Tpp1	0	Olink MOUSE EXPLORATORY	v.3801	Undefined	Pass	2.45848	2.45848	7.38696	IPC Normalized	-0.0246637	0.0487761
Serum: 1034	10	OID05119	Q8BYI9	Tnr	0	Olink MOUSE EXPLORATORY	v.3801	Undefined	Pass	2.23796	2.23796	3.30001	IPC Normalized	-0.0246637	0.0487761
Serum: 1034	10	OID05120	P97946	Vegfd	0	Olink MOUSE EXPLORATORY	v.3801	Undefined	Pass	1.83094	1.83094	3.07043	IPC Normalized	-0.0246637	0.0487761
Serum: 1034	10	OID05121	P11103	Parp1	0.195652	Olink MOUSE EXPLORATORY	v.3801	Undefined	Pass	2.01458	2.01458	2.85294	IPC Normalized	-0.0246637	0.0487761
Serum: 1034	10	OID05122	P06804	Tnf	0.978261	Olink MOUSE EXPLORATORY	v.3801	Undefined	Pass	1.3656	1.3656	0.161007	IPC Normalized	-0.0246637	0.0487761
Serum: 972	11	OID05027	Q8R373	Clmp	0	Olink MOUSE EXPLORATORY	v.3801	Undefined	Pass	3.59187	3.59187	6.78965	IPC Normalized	0.0108075	0.0263851
Serum: 972	11	OID05028	O08746	Matn2	0	Olink MOUSE EXPLORATORY	v.3801	Undefined	Pass	2.06015	2.06015	4.91643	IPC Normalized	0.0108075	0.0263851
Serum: 972	11	OID05029	Q00493	Cpe	0	Olink MOUSE EXPLORATORY	v.3801	Undefined	Pass	3.30728	3.30728	6.80504	IPC Normalized	0.0108075	0.0263851
Serum: 972	11			Inc Ctrl 1	0.869565	Olink MOUSE EXPLORATORY	v.3801	Undefined	Pass	0.0231408	0.0231408	-0.0488208	IPC Normalized	0.0108075	0.0263851
Serum: 972	11	OID05031	P55095	Gcg	0.934783	Olink MOUSE EXPLORATORY	v.3801	Undefined	Pass	2.50799	2.50799	1.13494	IPC Normalized	0.0108075	0.0263851
Serum: 972	11	OID05032	P48540	Gdnf	0.978261	Olink MOUSE EXPLORATORY	v.3801	Undefined	Pass	3.63146	3.63146	0.320818	IPC Normalized	0.0108075	0.0263851
Serum: 972	11	OID05033	Q04736	Yes1	0.130435	Olink MOUSE EXPLORATORY	v.3801	Undefined	Pass	1.49447	1.49447	3.25843	IPC Normalized	0.0108075	0.0263851
Serum: 972	11	OID05034	Q62386	Il17a	0.521739	Olink MOUSE EXPLORATORY	v.3801	Undefined	Pass	2.03097	2.03097	2.14918	IPC Normalized	0.0108075	0.0263851
Serum: 972	11	OID05035	Q9R1E0	Foxo1	0.978261	Olink MOUSE EXPLORATORY	v.3801	Undefined	Pass	2.02334	2.02334	1.15343	IPC Normalized	0.0108075	0.0263851
Serum: 972	11	OID05036	O08712	Tnfrsf11b	0	Olink MOUSE EXPLORATORY	v.3801	Undefined	Pass	2.50159	2.50159	6.96155	IPC Normalized	0.0108075	0.0263851
Serum: 972	11	OID05037	P04202	Tgfb1	0	Olink MOUSE EXPLORATORY	v.3801	Undefined	Pass	2.1094	2.1094	3.30508	IPC Normalized	0.0108075	0.0263851
Serum: 972	11	OID05038	P47713	Pla2g4a	0	Olink MOUSE EXPLORATORY	v.3801	Undefined	Pass	3.01571	3.01571	4.23004	IPC Normalized	0.0108075	0.0263851
Serum: 972	11	OID05039	P08505	Il6	0.956522	Olink MOUSE EXPLORATORY	v.3801	Undefined	Pass	3.10417	3.10417	1.0645	IPC Normalized	0.0108075	0.0263851
Serum: 972	11	OID05040	P99029	Prdx5	0.347826	Olink MOUSE EXPLORATORY	v.3801	Undefined	Pass	2.69276	2.69276	4.43672	IPC Normalized	0.0108075	0.0263851
Serum: 972	11	OID05041	P48030	Tgfa	0	Olink MOUSE EXPLORATORY	v.3801	Undefined	Pass	2.48808	2.48808	6.3059	IPC Normalized	0.0108075	0.0263851
Serum: 972	11	OID05042	P30882	Ccl5	0.782609	Olink MOUSE EXPLORATORY	v.3801	Undefined	Pass	1.69808	1.69808	1.26621	IPC Normalized	0.0108075	0.0263851
Serum: 972	11	OID05043	P07321	Epo	0.0434783	Olink MOUSE EXPLORATORY	v.3801	Undefined	Pass	2.47826	2.47826	3.23927	IPC Normalized	0.0108075	0.0263851
Serum: 972	11	OID05044	O35625	Axin1	0.826087	Olink MOUSE EXPLORATORY	v.3801	Undefined	Pass	2.44754	2.44754	2.40776	IPC Normalized	0.0108075	0.0263851
Serum: 972	11			Ext Ctrl	0	Olink MOUSE EXPLORATORY	v.3801	Undefined	Pass	0	0	0	IPC Normalized	0.0108075	0.0263851
Serum: 972	11	OID05046	P47931	Fst	0	Olink MOUSE EXPLORATORY	v.3801	Undefined	Pass	2.04847	2.04847	9.11881	IPC Normalized	0.0108075	0.0263851
Serum: 972	11	OID05047	Q6PCX7	Rgma	0.26087	Olink MOUSE EXPLORATORY	v.3801	Undefined	Pass	2.59638	2.59638	2.77653	IPC Normalized	0.0108075	0.0263851
Serum: 972	11	OID05048	P58058	Nadk	0	Olink MOUSE EXPLORATORY	v.3801	Undefined	Pass	2.67946	2.67946	6.13373	IPC Normalized	0.0108075	0.0263851
Serum: 972	11	OID05049	P48787	Tnni3	0.152174	Olink MOUSE EXPLORATORY	v.3801	Undefined	Pass	2.50062	2.50062	2.65919	IPC Normalized	0.0108075	0.0263851
Serum: 972	11	OID05050	Q61982	Notch3	0	Olink MOUSE EXPLORATORY	v.3801	Undefined	Pass	2.51665	2.51665	4.89105	IPC Normalized	0.0108075	0.0263851
Serum: 972	11	OID05051	Q9ERB0	Snap29	0	Olink MOUSE EXPLORATORY	v.3801	Undefined	Pass	1.83982	1.83982	7.01483	IPC Normalized	0.0108075	0.0263851
Serum: 972	11	OID05052	P12960	Cntn1	0	Olink MOUSE EXPLORATORY	v.3801	Undefined	Pass	0.925542	0.925542	5.70203	IPC Normalized	0.0108075	0.0263851
Serum: 972	11	OID05053	Q9ER65	Clstn2	0.956522	Olink MOUSE EXPLORATORY	v.3801	Undefined	Pass	3.71889	3.71889	2.54831	IPC Normalized	0.0108075	0.0263851
Serum: 972	11	OID05054	P07091	S100a4	0	Olink MOUSE EXPLORATORY	v.3801	Undefined	Pass	2.36071	2.36071	5.75604	IPC Normalized	0.0108075	0.0263851
Serum: 972	11	OID05055	Q9D6N1	Ca13	0.0217391	Olink MOUSE EXPLORATORY	v.3801	Undefined	Pass	1.76705	1.76705	4.66248	IPC Normalized	0.0108075	0.0263851
Serum: 972	11	OID05056	Q61865	Mia	0	Olink MOUSE EXPLORATORY	v.3801	Undefined	Pass	2.56528	2.56528	5.15091	IPC Normalized	0.0108075	0.0263851
Serum: 972	11	OID05057	Q8VCF1	Cant1	0.978261	Olink MOUSE EXPLORATORY	v.3801	Undefined	Pass	1.61892	1.61892	1.17296	IPC Normalized	0.0108075	0.0263851
Serum: 972	11	OID05058	P20826	Kitlg	0.978261	Olink MOUSE EXPLORATORY	v.3801	Undefined	Pass	2.3556	2.3556	0.180982	IPC Normalized	0.0108075	0.0263851
Serum: 972	11	OID05059	P97785	Gfra1	0	Olink MOUSE EXPLORATORY	v.3801	Undefined	Pass	1.49437	1.49437	4.71102	IPC Normalized	0.0108075	0.0263851
Serum: 972	11	OID05060	Q9DCL8	Ppp1r2	0.913043	Olink MOUSE EXPLORATORY	v.3801	Undefined	Pass	2.85732	2.85732	2.51211	IPC Normalized	0.0108075	0.0263851
Serum: 972	11	OID05061	Q9R1V7	Adam23	0.478261	Olink MOUSE EXPLORATORY	v.3801	Undefined	Pass	1.2689	1.2689	1.35024	IPC Normalized	0.0108075	0.0263851
Serum: 972	11	OID05062	Q9Z0T9	Itgb6	0.73913	Olink MOUSE EXPLORATORY	v.3801	Undefined	Pass	2.56371	2.56371	2.47194	IPC Normalized	0.0108075	0.0263851
Serum: 972	11	OID05063	P18406	Cyr61	0	Olink MOUSE EXPLORATORY	v.3801	Undefined	Pass	3.3	3.3	8.13664	IPC Normalized	0.0108075	0.0263851
Serum: 972	11	OID05064	Q09163	Dlk1	0.956522	Olink MOUSE EXPLORATORY	v.3801	Undefined	Pass	3.56877	3.56877	3.03736	IPC Normalized	0.0108075	0.0263851
Serum: 972	11	OID05065	P30561	Ahr	0.282609	Olink MOUSE EXPLORATORY	v.3801	Undefined	Pass	2.73197	2.73197	3.43605	IPC Normalized	0.0108075	0.0263851
Serum: 972	11	OID05066	P10148	Ccl2	0	Olink MOUSE EXPLORATORY	v.3801	Undefined	Pass	2.43211	2.43211	11.174	IPC Normalized	0.0108075	0.0263851
Serum: 972	11	OID05067	P17183	Eno2	0.73913	Olink MOUSE EXPLORATORY	v.3801	Undefined	Pass	3.70123	3.70123	3.72409	IPC Normalized	0.0108075	0.0263851
Serum: 972	11	OID05068	Q8CGN5	Plin1	0.282609	Olink MOUSE EXPLORATORY	v.3801	Undefined	Pass	3.33493	3.33493	7.07184	IPC Normalized	0.0108075	0.0263851
Serum: 972	11	OID05069	Q7TQN3	Wfikkn2	0	Olink MOUSE EXPLORATORY	v.3801	Undefined	Pass	1.23091	1.23091	4.5044	IPC Normalized	0.0108075	0.0263851
Serum: 972	11	OID05070	Q8BLU0	Flrt2	0.76087	Olink MOUSE EXPLORATORY	v.3801	Undefined	Pass	3.70284	3.70284	3.4752	IPC Normalized	0.0108075	0.0263851
Serum: 972	11	OID05071	Q8BVI4	Qdpr	0.0652174	Olink MOUSE EXPLORATORY	v.3801	Undefined	Pass	3.40912	3.40912	5.64674	IPC Normalized	0.0108075	0.0263851
Serum: 972	11			Inc Ctrl 2	0.76087	Olink MOUSE EXPLORATORY	v.3801	Undefined	Pass	-0.11573	-0.11573	-0.176648	IPC Normalized	0.0108075	0.0263851
Serum: 972	11			Det Ctrl	0.630435	Olink MOUSE EXPLORATORY	v.3801	Undefined	Pass	-0.0732211	-0.0732211	-0.0764305	IPC Normalized	0.0108075	0.0263851
Serum: 972	11	OID05074	P25446	Fas	0	Olink MOUSE EXPLORATORY	v.3801	Undefined	Pass	1.92007	1.92007	6.29153	IPC Normalized	0.0108075	0.0263851
Serum: 972	11	OID05075	Q61527	Erbb4	0	Olink MOUSE EXPLORATORY	v.3801	Undefined	Pass	3.1005	3.1005	4.95412	IPC Normalized	0.0108075	0.0263851
Serum: 972	11	OID05076	Q8CD15	Riox2	0.0217391	Olink MOUSE EXPLORATORY	v.3801	Undefined	Pass	2.51683	2.51683	2.97712	IPC Normalized	0.0108075	0.0263851
Serum: 972	11	OID05077	Q80UG2	Plxna4	0.695652	Olink MOUSE EXPLORATORY	v.3801	Undefined	Pass	2.80606	2.80606	2.71387	IPC Normalized	0.0108075	0.0263851
Serum: 972	11	OID05078	Q99JW5	Epcam	0.26087	Olink MOUSE EXPLORATORY	v.3801	Undefined	Pass	2.64801	2.64801	3.35422	IPC Normalized	0.0108075	0.0263851
Serum: 972	11	OID05079	P10855	Ccl3	0	Olink MOUSE EXPLORATORY	v.3801	Undefined	Pass	1.90299	1.90299	4.76557	IPC Normalized	0.0108075	0.0263851
Serum: 972	11	OID05080	Q9JLL0	Crim1	0.978261	Olink MOUSE EXPLORATORY	v.3801	Undefined	Pass	3.95313	3.95313	2.63318	IPC Normalized	0.0108075	0.0263851
Serum: 972	11	OID05081	Q9Z109	Vsig2	0.0434783	Olink MOUSE EXPLORATORY	v.3801	Undefined	Pass	1.40427	1.40427	3.18974	IPC Normalized	0.0108075	0.0263851
Serum: 972	11	OID05082	Q08048	Hgf	0	Olink MOUSE EXPLORATORY	v.3801	Undefined	Pass	1.46213	1.46213	8.41422	IPC Normalized	0.0108075	0.0263851
Serum: 972	11	OID05083	Q4V9Z5	Sez6l2	0	Olink MOUSE EXPLORATORY	v.3801	Undefined	Pass	-0.686734	-0.686734	4.27723	IPC Normalized	0.0108075	0.0263851
Serum: 972	11	OID05084	P01582	Il1a	0	Olink MOUSE EXPLORATORY	v.3801	Undefined	Pass	1.71365	1.71365	4.43772	IPC Normalized	0.0108075	0.0263851
Serum: 972	11	OID05085	Q8K4B4	Il23r	0	Olink MOUSE EXPLORATORY	v.3801	Undefined	Pass	1.22264	1.22264	5.495	IPC Normalized	0.0108075	0.0263851
Serum: 972	11	OID05086	Q61483	Dll1	0	Olink MOUSE EXPLORATORY	v.3801	Undefined	Pass	1.1807	1.1807	4.39987	IPC Normalized	0.0108075	0.0263851
Serum: 972	11	OID05087	Q9CWS0	Ddah1	0.826087	Olink MOUSE EXPLORATORY	v.3801	Undefined	Pass	1.44049	1.44049	1.74236	IPC Normalized	0.0108075	0.0263851
Serum: 972	11	OID05088	P18893	Il10	0.673913	Olink MOUSE EXPLORATORY	v.3801	Undefined	Pass	2.65388	2.65388	2.32781	IPC Normalized	0.0108075	0.0263851
Serum: 972	11	OID05089	Q9CR75	Tnfrsf12a	0	Olink MOUSE EXPLORATORY	v.3801	Undefined	Pass	1.90152	1.90152	4.88057	IPC Normalized	0.0108075	0.0263851
Serum: 972	11	OID05090	Q61288	Acvrl1	0	Olink MOUSE EXPLORATORY	v.3801	Undefined	Pass	2.50717	2.50717	5.61555	IPC Normalized	0.0108075	0.0263851
Serum: 972	11	OID05091	O89017	Lgmn	0	Olink MOUSE EXPLORATORY	v.3801	Undefined	Pass	1.00924	1.00924	5.62724	IPC Normalized	0.0108075	0.0263851
Serum: 972	11	OID05092	P01587	Csf2	0.956522	Olink MOUSE EXPLORATORY	v.3801	Undefined	Pass	1.67046	1.67046	0.828591	IPC Normalized	0.0108075	0.0263851
Serum: 972	11	OID05093	P18340	Cxcl9	0	Olink MOUSE EXPLORATORY	v.3801	Undefined	Pass	2.25406	2.25406	6.18772	IPC Normalized	0.0108075	0.0263851
Serum: 972	11	OID05094	P70236	Map2k6	0	Olink MOUSE EXPLORATORY	v.3801	Undefined	Pass	2.27752	2.27752	6.75459	IPC Normalized	0.0108075	0.0263851
Serum: 972	11	OID05095	Q9R000	Itgb1bp2	0.978261	Olink MOUSE EXPLORATORY	v.3801	Undefined	Pass	1.66089	1.66089	0.107317	IPC Normalized	0.0108075	0.0263851
Serum: 972	11	OID05096	Q7TNI7	Il17f	0.456522	Olink MOUSE EXPLORATORY	v.3801	Undefined	Pass	1.5847	1.5847	1.82069	IPC Normalized	0.0108075	0.0263851
Serum: 972	11	OID05097	P10749	Il1b	0.934783	Olink MOUSE EXPLORATORY	v.3801	Undefined	Pass	2.53673	2.53673	0.931505	IPC Normalized	0.0108075	0.0263851
Serum: 972	11	OID05098	P70677	Casp3	0	Olink MOUSE EXPLORATORY	v.3801	Undefined	Pass	4.05246	4.05246	7.33914	IPC Normalized	0.0108075	0.0263851
Serum: 972	11	OID05099	Q8R5A3	Apbb1ip	0.23913	Olink MOUSE EXPLORATORY	v.3801	Undefined	Pass	1.6765	1.6765	1.94612	IPC Normalized	0.0108075	0.0263851
Serum: 972	11	OID05100	O54775	Wisp1	0	Olink MOUSE EXPLORATORY	v.3801	Undefined	Pass	1.79834	1.79834	4.91913	IPC Normalized	0.0108075	0.0263851
Serum: 972	11	OID05101	P97326	Cdh6	0	Olink MOUSE EXPLORATORY	v.3801	Undefined	Pass	1.5022	1.5022	2.3268	IPC Normalized	0.0108075	0.0263851
Serum: 972	11	OID05102	P31240	Pdgfb	0	Olink MOUSE EXPLORATORY	v.3801	Undefined	Pass	3.05447	3.05447	11.2603	IPC Normalized	0.0108075	0.0263851
Serum: 972	11	OID05103	Q6ZQA6	Igsf3	0.543478	Olink MOUSE EXPLORATORY	v.3801	Undefined	Pass	3.4232	3.4232	3.6222	IPC Normalized	0.0108075	0.0263851
Serum: 972	11	OID05104	O88393	Tgfbr3	0	Olink MOUSE EXPLORATORY	v.3801	Undefined	Pass	1.79362	1.79362	4.31672	IPC Normalized	0.0108075	0.0263851
Serum: 972	11	OID05105	P12850	Cxcl1	0	Olink MOUSE EXPLORATORY	v.3801	Undefined	Pass	3.34073	3.34073	9.6222	IPC Normalized	0.0108075	0.0263851
Serum: 972	11	OID05106	Q8BTW9	Pak4	0.956522	Olink MOUSE EXPLORATORY	v.3801	Undefined	Pass	1.9216	1.9216	0.755695	IPC Normalized	0.0108075	0.0263851
Serum: 972	11	OID05107	Q69Z26	Cntn4	0	Olink MOUSE EXPLORATORY	v.3801	Undefined	Pass	2.33835	2.33835	4.04008	IPC Normalized	0.0108075	0.0263851
Serum: 972	11	OID05108	Q9EQX0	Ghrl	0.0217391	Olink MOUSE EXPLORATORY	v.3801	Undefined	Pass	2.85831	2.85831	4.06891	IPC Normalized	0.0108075	0.0263851
Serum: 972	11	OID05109	P11152	Lpl	0.282609	Olink MOUSE EXPLORATORY	v.3801	Undefined	Pass	2.4109	2.4109	2.61783	IPC Normalized	0.0108075	0.0263851
Serum: 972	11	OID05110	Q9EQC7	Fstl3	0	Olink MOUSE EXPLORATORY	v.3801	Undefined	Pass	2.15653	2.15653	6.51843	IPC Normalized	0.0108075	0.0263851
Serum: 972	11	OID05111	Q99KJ8	Dctn2	0.978261	Olink MOUSE EXPLORATORY	v.3801	Undefined	Pass	2.39832	2.39832	1.2025	IPC Normalized	0.0108075	0.0263851
Serum: 972	11	OID05112	P04401	Il5	0.956522	Olink MOUSE EXPLORATORY	v.3801	Undefined	Pass	3.26965	3.26965	1.20609	IPC Normalized	0.0108075	0.0263851
Serum: 972	11	OID05113	Q8BX35	Eda2r	0	Olink MOUSE EXPLORATORY	v.3801	Undefined	Pass	1.63771	1.63771	8.27827	IPC Normalized	0.0108075	0.0263851
Serum: 972	11	OID05114	P20181	Ntf3	0.956522	Olink MOUSE EXPLORATORY	v.3801	Undefined	Pass	2.83892	2.83892	2.36129	IPC Normalized	0.0108075	0.0263851
Serum: 972	11	OID05115	O54907	Tnfsf12	0	Olink MOUSE EXPLORATORY	v.3801	Undefined	Pass	2.97723	2.97723	5.9418	IPC Normalized	0.0108075	0.0263851
Serum: 972	11	OID05116	O89093	Ccl20	0	Olink MOUSE EXPLORATORY	v.3801	Undefined	Pass	3.11866	3.11866	10.0323	IPC Normalized	0.0108075	0.0263851
Serum: 972	11	OID05117	P26323	Fli1	1	Olink MOUSE EXPLORATORY	v.3801	Undefined	Pass	3.6621	3.6621	1.48081	IPC Normalized	0.0108075	0.0263851
Serum: 972	11	OID05118	O89023	Tpp1	0	Olink MOUSE EXPLORATORY	v.3801	Undefined	Pass	2.45848	2.45848	7.36534	IPC Normalized	0.0108075	0.0263851
Serum: 972	11	OID05119	Q8BYI9	Tnr	0	Olink MOUSE EXPLORATORY	v.3801	Undefined	Pass	2.23796	2.23796	3.91921	IPC Normalized	0.0108075	0.0263851
Serum: 972	11	OID05120	P97946	Vegfd	0	Olink MOUSE EXPLORATORY	v.3801	Undefined	Pass	1.83094	1.83094	3.47913	IPC Normalized	0.0108075	0.0263851
Serum: 972	11	OID05121	P11103	Parp1	0.195652	Olink MOUSE EXPLORATORY	v.3801	Undefined	Pass	2.01458	2.01458	3.23166	IPC Normalized	0.0108075	0.0263851
Serum: 972	11	OID05122	P06804	Tnf	0.978261	Olink MOUSE EXPLORATORY	v.3801	Undefined	Pass	1.3656	1.3656	0.0501953	IPC Normalized	0.0108075	0.0263851
Serum pool 1	12	OID05027	Q8R373	Clmp	0	Olink MOUSE EXPLORATORY	v.3801	Undefined	Pass	3.59187	3.59187	6.54354	IPC Normalized	-0.0730839	0.118099
Serum pool 1	12	OID05028	O08746	Matn2	0	Olink MOUSE EXPLORATORY	v.3801	Undefined	Pass	2.06015	2.06015	4.424	IPC Normalized	-0.0730839	0.118099
Serum pool 1	12	OID05029	Q00493	Cpe	0	Olink MOUSE EXPLORATORY	v.3801	Undefined	Pass	3.30728	3.30728	6.50066	IPC Normalized	-0.0730839	0.118099
Serum pool 1	12			Inc Ctrl 1	0.869565	Olink MOUSE EXPLORATORY	v.3801	Undefined	Pass	0.0231408	0.0231408	-0.051747	IPC Normalized	-0.0730839	0.118099
Serum pool 1	12	OID05031	P55095	Gcg	0.934783	Olink MOUSE EXPLORATORY	v.3801	Undefined	Pass	2.50799	2.50799	1.33922	IPC Normalized	-0.0730839	0.118099
Serum pool 1	12	OID05032	P48540	Gdnf	0.978261	Olink MOUSE EXPLORATORY	v.3801	Undefined	Pass	3.63146	3.63146	0.800759	IPC Normalized	-0.0730839	0.118099
Serum pool 1	12	OID05033	Q04736	Yes1	0.130435	Olink MOUSE EXPLORATORY	v.3801	Undefined	Pass	1.49447	1.49447	2.5358	IPC Normalized	-0.0730839	0.118099
Serum pool 1	12	OID05034	Q62386	Il17a	0.521739	Olink MOUSE EXPLORATORY	v.3801	Undefined	Pass	2.03097	2.03097	3.07257	IPC Normalized	-0.0730839	0.118099
Serum pool 1	12	OID05035	Q9R1E0	Foxo1	0.978261	Olink MOUSE EXPLORATORY	v.3801	Undefined	Pass	2.02334	2.02334	1.01336	IPC Normalized	-0.0730839	0.118099
Serum pool 1	12	OID05036	O08712	Tnfrsf11b	0	Olink MOUSE EXPLORATORY	v.3801	Undefined	Pass	2.50159	2.50159	5.85007	IPC Normalized	-0.0730839	0.118099
Serum pool 1	12	OID05037	P04202	Tgfb1	0	Olink MOUSE EXPLORATORY	v.3801	Undefined	Pass	2.1094	2.1094	4.15421	IPC Normalized	-0.0730839	0.118099
Serum pool 1	12	OID05038	P47713	Pla2g4a	0	Olink MOUSE EXPLORATORY	v.3801	Undefined	Pass	3.01571	3.01571	4.2595	IPC Normalized	-0.0730839	0.118099
Serum pool 1	12	OID05039	P08505	Il6	0.956522	Olink MOUSE EXPLORATORY	v.3801	Undefined	Pass	3.10417	3.10417	1.41906	IPC Normalized	-0.0730839	0.118099
Serum pool 1	12	OID05040	P99029	Prdx5	0.347826	Olink MOUSE EXPLORATORY	v.3801	Undefined	Pass	2.69276	2.69276	3.07041	IPC Normalized	-0.0730839	0.118099
Serum pool 1	12	OID05041	P48030	Tgfa	0	Olink MOUSE EXPLORATORY	v.3801	Undefined	Pass	2.48808	2.48808	6.33467	IPC Normalized	-0.0730839	0.118099
Serum pool 1	12	OID05042	P30882	Ccl5	0.782609	Olink MOUSE EXPLORATORY	v.3801	Undefined	Pass	1.69808	1.69808	1.50169	IPC Normalized	-0.0730839	0.118099
Serum pool 1	12	OID05043	P07321	Epo	0.0434783	Olink MOUSE EXPLORATORY	v.3801	Undefined	Pass	2.47826	2.47826	3.37946	IPC Normalized	-0.0730839	0.118099
Serum pool 1	12	OID05044	O35625	Axin1	0.826087	Olink MOUSE EXPLORATORY	v.3801	Undefined	Pass	2.44754	2.44754	2.28585	IPC Normalized	-0.0730839	0.118099
Serum pool 1	12			Ext Ctrl	0	Olink MOUSE EXPLORATORY	v.3801	Undefined	Pass	0	0	0	IPC Normalized	-0.0730839	0.118099
Serum pool 1	12	OID05046	P47931	Fst	0	Olink MOUSE EXPLORATORY	v.3801	Undefined	Pass	2.04847	2.04847	8.55682	IPC Normalized	-0.0730839	0.118099
Serum pool 1	12	OID05047	Q6PCX7	Rgma	0.26087	Olink MOUSE EXPLORATORY	v.3801	Undefined	Pass	2.59638	2.59638	2.93374	IPC Normalized	-0.0730839	0.118099
Serum pool 1	12	OID05048	P58058	Nadk	0	Olink MOUSE EXPLORATORY	v.3801	Undefined	Pass	2.67946	2.67946	6.84074	IPC Normalized	-0.0730839	0.118099
Serum pool 1	12	OID05049	P48787	Tnni3	0.152174	Olink MOUSE EXPLORATORY	v.3801	Undefined	Pass	2.50062	2.50062	11.6845	IPC Normalized	-0.0730839	0.118099
Serum pool 1	12	OID05050	Q61982	Notch3	0	Olink MOUSE EXPLORATORY	v.3801	Undefined	Pass	2.51665	2.51665	4.82911	IPC Normalized	-0.0730839	0.118099
Serum pool 1	12	OID05051	Q9ERB0	Snap29	0	Olink MOUSE EXPLORATORY	v.3801	Undefined	Pass	1.83982	1.83982	6.14628	IPC Normalized	-0.0730839	0.118099
Serum pool 1	12	OID05052	P12960	Cntn1	0	Olink MOUSE EXPLORATORY	v.3801	Undefined	Pass	0.925542	0.925542	5.59267	IPC Normalized	-0.0730839	0.118099
Serum pool 1	12	OID05053	Q9ER65	Clstn2	0.956522	Olink MOUSE EXPLORATORY	v.3801	Undefined	Pass	3.71889	3.71889	2.09126	IPC Normalized	-0.0730839	0.118099
Serum pool 1	12	OID05054	P07091	S100a4	0	Olink MOUSE EXPLORATORY	v.3801	Undefined	Pass	2.36071	2.36071	5.26466	IPC Normalized	-0.0730839	0.118099
Serum pool 1	12	OID05055	Q9D6N1	Ca13	0.0217391	Olink MOUSE EXPLORATORY	v.3801	Undefined	Pass	1.76705	1.76705	3.80032	IPC Normalized	-0.0730839	0.118099
Serum pool 1	12	OID05056	Q61865	Mia	0	Olink MOUSE EXPLORATORY	v.3801	Undefined	Pass	2.56528	2.56528	4.68672	IPC Normalized	-0.0730839	0.118099
Serum pool 1	12	OID05057	Q8VCF1	Cant1	0.978261	Olink MOUSE EXPLORATORY	v.3801	Undefined	Pass	1.61892	1.61892	1.21072	IPC Normalized	-0.0730839	0.118099
Serum pool 1	12	OID05058	P20826	Kitlg	0.978261	Olink MOUSE EXPLORATORY	v.3801	Undefined	Pass	2.3556	2.3556	0.601594	IPC Normalized	-0.0730839	0.118099
Serum pool 1	12	OID05059	P97785	Gfra1	0	Olink MOUSE EXPLORATORY	v.3801	Undefined	Pass	1.49437	1.49437	4.16556	IPC Normalized	-0.0730839	0.118099
Serum pool 1	12	OID05060	Q9DCL8	Ppp1r2	0.913043	Olink MOUSE EXPLORATORY	v.3801	Undefined	Pass	2.85732	2.85732	1.55865	IPC Normalized	-0.0730839	0.118099
Serum pool 1	12	OID05061	Q9R1V7	Adam23	0.478261	Olink MOUSE EXPLORATORY	v.3801	Undefined	Pass	1.2689	1.2689	1.40799	IPC Normalized	-0.0730839	0.118099
Serum pool 1	12	OID05062	Q9Z0T9	Itgb6	0.73913	Olink MOUSE EXPLORATORY	v.3801	Undefined	Pass	2.56371	2.56371	3.38426	IPC Normalized	-0.0730839	0.118099
Serum pool 1	12	OID05063	P18406	Cyr61	0	Olink MOUSE EXPLORATORY	v.3801	Undefined	Pass	3.3	3.3	8.03693	IPC Normalized	-0.0730839	0.118099
Serum pool 1	12	OID05064	Q09163	Dlk1	0.956522	Olink MOUSE EXPLORATORY	v.3801	Undefined	Pass	3.56877	3.56877	3.13172	IPC Normalized	-0.0730839	0.118099
Serum pool 1	12	OID05065	P30561	Ahr	0.282609	Olink MOUSE EXPLORATORY	v.3801	Undefined	Pass	2.73197	2.73197	3.07213	IPC Normalized	-0.0730839	0.118099
Serum pool 1	12	OID05066	P10148	Ccl2	0	Olink MOUSE EXPLORATORY	v.3801	Undefined	Pass	2.43211	2.43211	11.4485	IPC Normalized	-0.0730839	0.118099
Serum pool 1	12	OID05067	P17183	Eno2	0.73913	Olink MOUSE EXPLORATORY	v.3801	Undefined	Pass	3.70123	3.70123	3.46921	IPC Normalized	-0.0730839	0.118099
Serum pool 1	12	OID05068	Q8CGN5	Plin1	0.282609	Olink MOUSE EXPLORATORY	v.3801	Undefined	Pass	3.33493	3.33493	5.5147	IPC Normalized	-0.0730839	0.118099
Serum pool 1	12	OID05069	Q7TQN3	Wfikkn2	0	Olink MOUSE EXPLORATORY	v.3801	Undefined	Pass	1.23091	1.23091	4.72812	IPC Normalized	-0.0730839	0.118099
Serum pool 1	12	OID05070	Q8BLU0	Flrt2	0.76087	Olink MOUSE EXPLORATORY	v.3801	Undefined	Pass	3.70284	3.70284	3.50913	IPC Normalized	-0.0730839	0.118099
Serum pool 1	12	OID05071	Q8BVI4	Qdpr	0.0652174	Olink MOUSE EXPLORATORY	v.3801	Undefined	Pass	3.40912	3.40912	5.32808	IPC Normalized	-0.0730839	0.118099
Serum pool 1	12			Inc Ctrl 2	0.76087	Olink MOUSE EXPLORATORY	v.3801	Undefined	Pass	-0.11573	-0.11573	-0.26054	IPC Normalized	-0.0730839	0.118099
Serum pool 1	12			Det Ctrl	0.630435	Olink MOUSE EXPLORATORY	v.3801	Undefined	Pass	-0.0732211	-0.0732211	0.0152835	IPC Normalized	-0.0730839	0.118099
Serum pool 1	12	OID05074	P25446	Fas	0	Olink MOUSE EXPLORATORY	v.3801	Undefined	Pass	1.92007	1.92007	5.47755	IPC Normalized	-0.0730839	0.118099
Serum pool 1	12	OID05075	Q61527	Erbb4	0	Olink MOUSE EXPLORATORY	v.3801	Undefined	Pass	3.1005	3.1005	4.76762	IPC Normalized	-0.0730839	0.118099
Serum pool 1	12	OID05076	Q8CD15	Riox2	0.0217391	Olink MOUSE EXPLORATORY	v.3801	Undefined	Pass	2.51683	2.51683	3.82168	IPC Normalized	-0.0730839	0.118099
Serum pool 1	12	OID05077	Q80UG2	Plxna4	0.695652	Olink MOUSE EXPLORATORY	v.3801	Undefined	Pass	2.80606	2.80606	2.50141	IPC Normalized	-0.0730839	0.118099
Serum pool 1	12	OID05078	Q99JW5	Epcam	0.26087	Olink MOUSE EXPLORATORY	v.3801	Undefined	Pass	2.64801	2.64801	3.00229	IPC Normalized	-0.0730839	0.118099
Serum pool 1	12	OID05079	P10855	Ccl3	0	Olink MOUSE EXPLORATORY	v.3801	Undefined	Pass	1.90299	1.90299	5.12572	IPC Normalized	-0.0730839	0.118099
Serum pool 1	12	OID05080	Q9JLL0	Crim1	0.978261	Olink MOUSE EXPLORATORY	v.3801	Undefined	Pass	3.95313	3.95313	2.6259	IPC Normalized	-0.0730839	0.118099
Serum pool 1	12	OID05081	Q9Z109	Vsig2	0.0434783	Olink MOUSE EXPLORATORY	v.3801	Undefined	Pass	1.40427	1.40427	2.70548	IPC Normalized	-0.0730839	0.118099
Serum pool 1	12	OID05082	Q08048	Hgf	0	Olink MOUSE EXPLORATORY	v.3801	Undefined	Pass	1.46213	1.46213	8.4414	IPC Normalized	-0.0730839	0.118099
Serum pool 1	12	OID05083	Q4V9Z5	Sez6l2	0	Olink MOUSE EXPLORATORY	v.3801	Undefined	Pass	-0.686734	-0.686734	4.0864	IPC Normalized	-0.0730839	0.118099
Serum pool 1	12	OID05084	P01582	Il1a	0	Olink MOUSE EXPLORATORY	v.3801	Undefined	Pass	1.71365	1.71365	4.69548	IPC Normalized	-0.0730839	0.118099
Serum pool 1	12	OID05085	Q8K4B4	Il23r	0	Olink MOUSE EXPLORATORY	v.3801	Undefined	Pass	1.22264	1.22264	5.4389	IPC Normalized	-0.0730839	0.118099
Serum pool 1	12	OID05086	Q61483	Dll1	0	Olink MOUSE EXPLORATORY	v.3801	Undefined	Pass	1.1807	1.1807	4.32746	IPC Normalized	-0.0730839	0.118099
Serum pool 1	12	OID05087	Q9CWS0	Ddah1	0.826087	Olink MOUSE EXPLORATORY	v.3801	Undefined	Pass	1.44049	1.44049	1.13413	IPC Normalized	-0.0730839	0.118099
Serum pool 1	12	OID05088	P18893	Il10	0.673913	Olink MOUSE EXPLORATORY	v.3801	Undefined	Pass	2.65388	2.65388	2.8462	IPC Normalized	-0.0730839	0.118099
Serum pool 1	12	OID05089	Q9CR75	Tnfrsf12a	0	Olink MOUSE EXPLORATORY	v.3801	Undefined	Pass	1.90152	1.90152	4.41775	IPC Normalized	-0.0730839	0.118099
Serum pool 1	12	OID05090	Q61288	Acvrl1	0	Olink MOUSE EXPLORATORY	v.3801	Undefined	Pass	2.50717	2.50717	5.40104	IPC Normalized	-0.0730839	0.118099
Serum pool 1	12	OID05091	O89017	Lgmn	0	Olink MOUSE EXPLORATORY	v.3801	Undefined	Pass	1.00924	1.00924	5.4753	IPC Normalized	-0.0730839	0.118099
Serum pool 1	12	OID05092	P01587	Csf2	0.956522	Olink MOUSE EXPLORATORY	v.3801	Undefined	Pass	1.67046	1.67046	0.99085	IPC Normalized	-0.0730839	0.118099
Serum pool 1	12	OID05093	P18340	Cxcl9	0	Olink MOUSE EXPLORATORY	v.3801	Undefined	Pass	2.25406	2.25406	6.36914	IPC Normalized	-0.0730839	0.118099
Serum pool 1	12	OID05094	P70236	Map2k6	0	Olink MOUSE EXPLORATORY	v.3801	Undefined	Pass	2.27752	2.27752	5.92594	IPC Normalized	-0.0730839	0.118099
Serum pool 1	12	OID05095	Q9R000	Itgb1bp2	0.978261	Olink MOUSE EXPLORATORY	v.3801	Undefined	Pass	1.66089	1.66089	0.575313	IPC Normalized	-0.0730839	0.118099
Serum pool 1	12	OID05096	Q7TNI7	Il17f	0.456522	Olink MOUSE EXPLORATORY	v.3801	Undefined	Pass	1.5847	1.5847	2.18722	IPC Normalized	-0.0730839	0.118099
Serum pool 1	12	OID05097	P10749	Il1b	0.934783	Olink MOUSE EXPLORATORY	v.3801	Undefined	Pass	2.53673	2.53673	1.39243	IPC Normalized	-0.0730839	0.118099
Serum pool 1	12	OID05098	P70677	Casp3	0	Olink MOUSE EXPLORATORY	v.3801	Undefined	Pass	4.05246	4.05246	6.72436	IPC Normalized	-0.0730839	0.118099
Serum pool 1	12	OID05099	Q8R5A3	Apbb1ip	0.23913	Olink MOUSE EXPLORATORY	v.3801	Undefined	Pass	1.6765	1.6765	1.81096	IPC Normalized	-0.0730839	0.118099
Serum pool 1	12	OID05100	O54775	Wisp1	0	Olink MOUSE EXPLORATORY	v.3801	Undefined	Pass	1.79834	1.79834	4.8198	IPC Normalized	-0.0730839	0.118099
Serum pool 1	12	OID05101	P97326	Cdh6	0	Olink MOUSE EXPLORATORY	v.3801	Undefined	Pass	1.5022	1.5022	3.08962	IPC Normalized	-0.0730839	0.118099
Serum pool 1	12	OID05102	P31240	Pdgfb	0	Olink MOUSE EXPLORATORY	v.3801	Undefined	Pass	3.05447	3.05447	11.2178	IPC Normalized	-0.0730839	0.118099
Serum pool 1	12	OID05103	Q6ZQA6	Igsf3	0.543478	Olink MOUSE EXPLORATORY	v.3801	Undefined	Pass	3.4232	3.4232	3.4907	IPC Normalized	-0.0730839	0.118099
Serum pool 1	12	OID05104	O88393	Tgfbr3	0	Olink MOUSE EXPLORATORY	v.3801	Undefined	Pass	1.79362	1.79362	4.14528	IPC Normalized	-0.0730839	0.118099
Serum pool 1	12	OID05105	P12850	Cxcl1	0	Olink MOUSE EXPLORATORY	v.3801	Undefined	Pass	3.34073	3.34073	10.019	IPC Normalized	-0.0730839	0.118099
Serum pool 1	12	OID05106	Q8BTW9	Pak4	0.956522	Olink MOUSE EXPLORATORY	v.3801	Undefined	Pass	1.9216	1.9216	0.523851	IPC Normalized	-0.0730839	0.118099
Serum pool 1	12	OID05107	Q69Z26	Cntn4	0	Olink MOUSE EXPLORATORY	v.3801	Undefined	Pass	2.33835	2.33835	4.13538	IPC Normalized	-0.0730839	0.118099
Serum pool 1	12	OID05108	Q9EQX0	Ghrl	0.0217391	Olink MOUSE EXPLORATORY	v.3801	Undefined	Pass	2.85831	2.85831	3.93415	IPC Normalized	-0.0730839	0.118099
Serum pool 1	12	OID05109	P11152	Lpl	0.282609	Olink MOUSE EXPLORATORY	v.3801	Undefined	Pass	2.4109	2.4109	2.68032	IPC Normalized	-0.0730839	0.118099
Serum pool 1	12	OID05110	Q9EQC7	Fstl3	0	Olink MOUSE EXPLORATORY	v.3801	Undefined	Pass	2.15653	2.15653	6.29247	IPC Normalized	-0.0730839	0.118099
Serum pool 1	12	OID05111	Q99KJ8	Dctn2	0.978261	Olink MOUSE EXPLORATORY	v.3801	Undefined	Pass	2.39832	2.39832	1.28287	IPC Normalized	-0.0730839	0.118099
Serum pool 1	12	OID05112	P04401	Il5	0.956522	Olink MOUSE EXPLORATORY	v.3801	Undefined	Pass	3.26965	3.26965	1.74555	IPC Normalized	-0.0730839	0.118099
Serum pool 1	12	OID05113	Q8BX35	Eda2r	0	Olink MOUSE EXPLORATORY	v.3801	Undefined	Pass	1.63771	1.63771	7.9053	IPC Normalized	-0.0730839	0.118099
Serum pool 1	12	OID05114	P20181	Ntf3	0.956522	Olink MOUSE EXPLORATORY	v.3801	Undefined	Pass	2.83892	2.83892	1.91074	IPC Normalized	-0.0730839	0.118099
Serum pool 1	12	OID05115	O54907	Tnfsf12	0	Olink MOUSE EXPLORATORY	v.3801	Undefined	Pass	2.97723	2.97723	5.33167	IPC Normalized	-0.0730839	0.118099
Serum pool 1	12	OID05116	O89093	Ccl20	0	Olink MOUSE EXPLORATORY	v.3801	Undefined	Pass	3.11866	3.11866	8.92615	IPC Normalized	-0.0730839	0.118099
Serum pool 1	12	OID05117	P26323	Fli1	1	Olink MOUSE EXPLORATORY	v.3801	Undefined	Pass	3.6621	3.6621	1.32271	IPC Normalized	-0.0730839	0.118099
Serum pool 1	12	OID05118	O89023	Tpp1	0	Olink MOUSE EXPLORATORY	v.3801	Undefined	Pass	2.45848	2.45848	7.15084	IPC Normalized	-0.0730839	0.118099
Serum pool 1	12	OID05119	Q8BYI9	Tnr	0	Olink MOUSE EXPLORATORY	v.3801	Undefined	Pass	2.23796	2.23796	3.67095	IPC Normalized	-0.0730839	0.118099
Serum pool 1	12	OID05120	P97946	Vegfd	0	Olink MOUSE EXPLORATORY	v.3801	Undefined	Pass	1.83094	1.83094	3.29161	IPC Normalized	-0.0730839	0.118099
Serum pool 1	12	OID05121	P11103	Parp1	0.195652	Olink MOUSE EXPLORATORY	v.3801	Undefined	Pass	2.01458	2.01458	2.78299	IPC Normalized	-0.0730839	0.118099
Serum pool 1	12	OID05122	P06804	Tnf	0.978261	Olink MOUSE EXPLORATORY	v.3801	Undefined	Pass	1.3656	1.3656	0.283964	IPC Normalized	-0.0730839	0.118099
Serum: 1001	13	OID05027	Q8R373	Clmp	0	Olink MOUSE EXPLORATORY	v.3801	Undefined	Pass	3.59187	3.59187	6.62106	IPC Normalized	-0.0316798	-0.140331
Serum: 1001	13	OID05028	O08746	Matn2	0	Olink MOUSE EXPLORATORY	v.3801	Undefined	Pass	2.06015	2.06015	4.19636	IPC Normalized	-0.0316798	-0.140331
Serum: 1001	13	OID05029	Q00493	Cpe	0	Olink MOUSE EXPLORATORY	v.3801	Undefined	Pass	3.30728	3.30728	6.53719	IPC Normalized	-0.0316798	-0.140331
Serum: 1001	13			Inc Ctrl 1	0.869565	Olink MOUSE EXPLORATORY	v.3801	Undefined	Pass	0.0231408	0.0231408	-0.218718	IPC Normalized	-0.0316798	-0.140331
Serum: 1001	13	OID05031	P55095	Gcg	0.934783	Olink MOUSE EXPLORATORY	v.3801	Undefined	Pass	2.50799	2.50799	1.8086	IPC Normalized	-0.0316798	-0.140331
Serum: 1001	13	OID05032	P48540	Gdnf	0.978261	Olink MOUSE EXPLORATORY	v.3801	Undefined	Pass	3.63146	3.63146	0.748642	IPC Normalized	-0.0316798	-0.140331
Serum: 1001	13	OID05033	Q04736	Yes1	0.130435	Olink MOUSE EXPLORATORY	v.3801	Undefined	Pass	1.49447	1.49447	1.55329	IPC Normalized	-0.0316798	-0.140331
Serum: 1001	13	OID05034	Q62386	Il17a	0.521739	Olink MOUSE EXPLORATORY	v.3801	Undefined	Pass	2.03097	2.03097	0.822463	IPC Normalized	-0.0316798	-0.140331
Serum: 1001	13	OID05035	Q9R1E0	Foxo1	0.978261	Olink MOUSE EXPLORATORY	v.3801	Undefined	Pass	2.02334	2.02334	0.821023	IPC Normalized	-0.0316798	-0.140331
Serum: 1001	13	OID05036	O08712	Tnfrsf11b	0	Olink MOUSE EXPLORATORY	v.3801	Undefined	Pass	2.50159	2.50159	5.01423	IPC Normalized	-0.0316798	-0.140331
Serum: 1001	13	OID05037	P04202	Tgfb1	0	Olink MOUSE EXPLORATORY	v.3801	Undefined	Pass	2.1094	2.1094	4.37319	IPC Normalized	-0.0316798	-0.140331
Serum: 1001	13	OID05038	P47713	Pla2g4a	0	Olink MOUSE EXPLORATORY	v.3801	Undefined	Pass	3.01571	3.01571	4.51555	IPC Normalized	-0.0316798	-0.140331
Serum: 1001	13	OID05039	P08505	Il6	0.956522	Olink MOUSE EXPLORATORY	v.3801	Undefined	Pass	3.10417	3.10417	1.12138	IPC Normalized	-0.0316798	-0.140331
Serum: 1001	13	OID05040	P99029	Prdx5	0.347826	Olink MOUSE EXPLORATORY	v.3801	Undefined	Pass	2.69276	2.69276	1.64328	IPC Normalized	-0.0316798	-0.140331
Serum: 1001	13	OID05041	P48030	Tgfa	0	Olink MOUSE EXPLORATORY	v.3801	Undefined	Pass	2.48808	2.48808	5.57918	IPC Normalized	-0.0316798	-0.140331
Serum: 1001	13	OID05042	P30882	Ccl5	0.782609	Olink MOUSE EXPLORATORY	v.3801	Undefined	Pass	1.69808	1.69808	1.61915	IPC Normalized	-0.0316798	-0.140331
Serum: 1001	13	OID05043	P07321	Epo	0.0434783	Olink MOUSE EXPLORATORY	v.3801	Undefined	Pass	2.47826	2.47826	3.15618	IPC Normalized	-0.0316798	-0.140331
Serum: 1001	13	OID05044	O35625	Axin1	0.826087	Olink MOUSE EXPLORATORY	v.3801	Undefined	Pass	2.44754	2.44754	1.65665	IPC Normalized	-0.0316798	-0.140331
Serum: 1001	13			Ext Ctrl	0	Olink MOUSE EXPLORATORY	v.3801	Undefined	Pass	0	0	0	IPC Normalized	-0.0316798	-0.140331
Serum: 1001	13	OID05046	P47931	Fst	0	Olink MOUSE EXPLORATORY	v.3801	Undefined	Pass	2.04847	2.04847	7.94239	IPC Normalized	-0.0316798	-0.140331
Serum: 1001	13	OID05047	Q6PCX7	Rgma	0.26087	Olink MOUSE EXPLORATORY	v.3801	Undefined	Pass	2.59638	2.59638	3.0376	IPC Normalized	-0.0316798	-0.140331
Serum: 1001	13	OID05048	P58058	Nadk	0	Olink MOUSE EXPLORATORY	v.3801	Undefined	Pass	2.67946	2.67946	5.1102	IPC Normalized	-0.0316798	-0.140331
Serum: 1001	13	OID05049	P48787	Tnni3	0.152174	Olink MOUSE EXPLORATORY	v.3801	Undefined	Pass	2.50062	2.50062	1.34727	IPC Normalized	-0.0316798	-0.140331
Serum: 1001	13	OID05050	Q61982	Notch3	0	Olink MOUSE EXPLORATORY	v.3801	Undefined	Pass	2.51665	2.51665	4.85076	IPC Normalized	-0.0316798	-0.140331
Serum: 1001	13	OID05051	Q9ERB0	Snap29	0	Olink MOUSE EXPLORATORY	v.3801	Undefined	Pass	1.83982	1.83982	4.08805	IPC Normalized	-0.0316798	-0.140331
Serum: 1001	13	OID05052	P12960	Cntn1	0	Olink MOUSE EXPLORATORY	v.3801	Undefined	Pass	0.925542	0.925542	6.02684	IPC Normalized	-0.0316798	-0.140331
Serum: 1001	13	OID05053	Q9ER65	Clstn2	0.956522	Olink MOUSE EXPLORATORY	v.3801	Undefined	Pass	3.71889	3.71889	1.71859	IPC Normalized	-0.0316798	-0.140331
Serum: 1001	13	OID05054	P07091	S100a4	0	Olink MOUSE EXPLORATORY	v.3801	Undefined	Pass	2.36071	2.36071	5.68861	IPC Normalized	-0.0316798	-0.140331
Serum: 1001	13	OID05055	Q9D6N1	Ca13	0.0217391	Olink MOUSE EXPLORATORY	v.3801	Undefined	Pass	1.76705	1.76705	2.66038	IPC Normalized	-0.0316798	-0.140331
Serum: 1001	13	OID05056	Q61865	Mia	0	Olink MOUSE EXPLORATORY	v.3801	Undefined	Pass	2.56528	2.56528	4.32074	IPC Normalized	-0.0316798	-0.140331
Serum: 1001	13	OID05057	Q8VCF1	Cant1	0.978261	Olink MOUSE EXPLORATORY	v.3801	Undefined	Pass	1.61892	1.61892	1.17288	IPC Normalized	-0.0316798	-0.140331
Serum: 1001	13	OID05058	P20826	Kitlg	0.978261	Olink MOUSE EXPLORATORY	v.3801	Undefined	Pass	2.3556	2.3556	0.160219	IPC Normalized	-0.0316798	-0.140331
Serum: 1001	13	OID05059	P97785	Gfra1	0	Olink MOUSE EXPLORATORY	v.3801	Undefined	Pass	1.49437	1.49437	1.88443	IPC Normalized	-0.0316798	-0.140331
Serum: 1001	13	OID05060	Q9DCL8	Ppp1r2	0.913043	Olink MOUSE EXPLORATORY	v.3801	Undefined	Pass	2.85732	2.85732	1.28247	IPC Normalized	-0.0316798	-0.140331
Serum: 1001	13	OID05061	Q9R1V7	Adam23	0.478261	Olink MOUSE EXPLORATORY	v.3801	Undefined	Pass	1.2689	1.2689	0.886442	IPC Normalized	-0.0316798	-0.140331
Serum: 1001	13	OID05062	Q9Z0T9	Itgb6	0.73913	Olink MOUSE EXPLORATORY	v.3801	Undefined	Pass	2.56371	2.56371	2.50216	IPC Normalized	-0.0316798	-0.140331
Serum: 1001	13	OID05063	P18406	Cyr61	0	Olink MOUSE EXPLORATORY	v.3801	Undefined	Pass	3.3	3.3	8.00381	IPC Normalized	-0.0316798	-0.140331
Serum: 1001	13	OID05064	Q09163	Dlk1	0.956522	Olink MOUSE EXPLORATORY	v.3801	Undefined	Pass	3.56877	3.56877	3.46464	IPC Normalized	-0.0316798	-0.140331
Serum: 1001	13	OID05065	P30561	Ahr	0.282609	Olink MOUSE EXPLORATORY	v.3801	Undefined	Pass	2.73197	2.73197	2.53621	IPC Normalized	-0.0316798	-0.140331
Serum: 1001	13	OID05066	P10148	Ccl2	0	Olink MOUSE EXPLORATORY	v.3801	Undefined	Pass	2.43211	2.43211	10.1664	IPC Normalized	-0.0316798	-0.140331
Serum: 1001	13	OID05067	P17183	Eno2	0.73913	Olink MOUSE EXPLORATORY	v.3801	Undefined	Pass	3.70123	3.70123	3.75784	IPC Normalized	-0.0316798	-0.140331
Serum: 1001	13	OID05068	Q8CGN5	Plin1	0.282609	Olink MOUSE EXPLORATORY	v.3801	Undefined	Pass	3.33493	3.33493	2.99804	IPC Normalized	-0.0316798	-0.140331
Serum: 1001	13	OID05069	Q7TQN3	Wfikkn2	0	Olink MOUSE EXPLORATORY	v.3801	Undefined	Pass	1.23091	1.23091	5.33848	IPC Normalized	-0.0316798	-0.140331
Serum: 1001	13	OID05070	Q8BLU0	Flrt2	0.76087	Olink MOUSE EXPLORATORY	v.3801	Undefined	Pass	3.70284	3.70284	3.00241	IPC Normalized	-0.0316798	-0.140331
Serum: 1001	13	OID05071	Q8BVI4	Qdpr	0.0652174	Olink MOUSE EXPLORATORY	v.3801	Undefined	Pass	3.40912	3.40912	3.2414	IPC Normalized	-0.0316798	-0.140331
Serum: 1001	13			Inc Ctrl 2	0.76087	Olink MOUSE EXPLORATORY	v.3801	Undefined	Pass	-0.11573	-0.11573	-0.219136	IPC Normalized	-0.0316798	-0.140331
Serum: 1001	13			Det Ctrl	0.630435	Olink MOUSE EXPLORATORY	v.3801	Undefined	Pass	-0.0732211	-0.0732211	-0.243146	IPC Normalized	-0.0316798	-0.140331
Serum: 1001	13	OID05074	P25446	Fas	0	Olink MOUSE EXPLORATORY	v.3801	Undefined	Pass	1.92007	1.92007	3.7997	IPC Normalized	-0.0316798	-0.140331
Serum: 1001	13	OID05075	Q61527	Erbb4	0	Olink MOUSE EXPLORATORY	v.3801	Undefined	Pass	3.1005	3.1005	4.13931	IPC Normalized	-0.0316798	-0.140331
Serum: 1001	13	OID05076	Q8CD15	Riox2	0.0217391	Olink MOUSE EXPLORATORY	v.3801	Undefined	Pass	2.51683	2.51683	3.10184	IPC Normalized	-0.0316798	-0.140331
Serum: 1001	13	OID05077	Q80UG2	Plxna4	0.695652	Olink MOUSE EXPLORATORY	v.3801	Undefined	Pass	2.80606	2.80606	3.17611	IPC Normalized	-0.0316798	-0.140331
Serum: 1001	13	OID05078	Q99JW5	Epcam	0.26087	Olink MOUSE EXPLORATORY	v.3801	Undefined	Pass	2.64801	2.64801	3.0302	IPC Normalized	-0.0316798	-0.140331
Serum: 1001	13	OID05079	P10855	Ccl3	0	Olink MOUSE EXPLORATORY	v.3801	Undefined	Pass	1.90299	1.90299	4.28708	IPC Normalized	-0.0316798	-0.140331
Serum: 1001	13	OID05080	Q9JLL0	Crim1	0.978261	Olink MOUSE EXPLORATORY	v.3801	Undefined	Pass	3.95313	3.95313	2.23386	IPC Normalized	-0.0316798	-0.140331
Serum: 1001	13	OID05081	Q9Z109	Vsig2	0.0434783	Olink MOUSE EXPLORATORY	v.3801	Undefined	Pass	1.40427	1.40427	1.01648	IPC Normalized	-0.0316798	-0.140331
Serum: 1001	13	OID05082	Q08048	Hgf	0	Olink MOUSE EXPLORATORY	v.3801	Undefined	Pass	1.46213	1.46213	8.15012	IPC Normalized	-0.0316798	-0.140331
Serum: 1001	13	OID05083	Q4V9Z5	Sez6l2	0	Olink MOUSE EXPLORATORY	v.3801	Undefined	Pass	-0.686734	-0.686734	3.8773	IPC Normalized	-0.0316798	-0.140331
Serum: 1001	13	OID05084	P01582	Il1a	0	Olink MOUSE EXPLORATORY	v.3801	Undefined	Pass	1.71365	1.71365	4.95766	IPC Normalized	-0.0316798	-0.140331
Serum: 1001	13	OID05085	Q8K4B4	Il23r	0	Olink MOUSE EXPLORATORY	v.3801	Undefined	Pass	1.22264	1.22264	5.53899	IPC Normalized	-0.0316798	-0.140331
Serum: 1001	13	OID05086	Q61483	Dll1	0	Olink MOUSE EXPLORATORY	v.3801	Undefined	Pass	1.1807	1.1807	4.02977	IPC Normalized	-0.0316798	-0.140331
Serum: 1001	13	OID05087	Q9CWS0	Ddah1	0.826087	Olink MOUSE EXPLORATORY	v.3801	Undefined	Pass	1.44049	1.44049	-0.249672	IPC Normalized	-0.0316798	-0.140331
Serum: 1001	13	OID05088	P18893	Il10	0.673913	Olink MOUSE EXPLORATORY	v.3801	Undefined	Pass	2.65388	2.65388	1.63087	IPC Normalized	-0.0316798	-0.140331
Serum: 1001	13	OID05089	Q9CR75	Tnfrsf12a	0	Olink MOUSE EXPLORATORY	v.3801	Undefined	Pass	1.90152	1.90152	3.33581	IPC Normalized	-0.0316798	-0.140331
Serum: 1001	13	OID05090	Q61288	Acvrl1	0	Olink MOUSE EXPLORATORY	v.3801	Undefined	Pass	2.50717	2.50717	4.40566	IPC Normalized	-0.0316798	-0.140331
Serum: 1001	13	OID05091	O89017	Lgmn	0	Olink MOUSE EXPLORATORY	v.3801	Undefined	Pass	1.00924	1.00924	4.94172	IPC Normalized	-0.0316798	-0.140331
Serum: 1001	13	OID05092	P01587	Csf2	0.956522	Olink MOUSE EXPLORATORY	v.3801	Undefined	Pass	1.67046	1.67046	0.719031	IPC Normalized	-0.0316798	-0.140331
Serum: 1001	13	OID05093	P18340	Cxcl9	0	Olink MOUSE EXPLORATORY	v.3801	Undefined	Pass	2.25406	2.25406	4.59271	IPC Normalized	-0.0316798	-0.140331
Serum: 1001	13	OID05094	P70236	Map2k6	0	Olink MOUSE EXPLORATORY	v.3801	Undefined	Pass	2.27752	2.27752	6.05538	IPC Normalized	-0.0316798	-0.140331
Serum: 1001	13	OID05095	Q9R000	Itgb1bp2	0.978261	Olink MOUSE EXPLORATORY	v.3801	Undefined	Pass	1.66089	1.66089	0.0790465	IPC Normalized	-0.0316798	-0.140331
Serum: 1001	13	OID05096	Q7TNI7	Il17f	0.456522	Olink MOUSE EXPLORATORY	v.3801	Undefined	Pass	1.5847	1.5847	0.487376	IPC Normalized	-0.0316798	-0.140331
Serum: 1001	13	OID05097	P10749	Il1b	0.934783	Olink MOUSE EXPLORATORY	v.3801	Undefined	Pass	2.53673	2.53673	0.83275	IPC Normalized	-0.0316798	-0.140331
Serum: 1001	13	OID05098	P70677	Casp3	0	Olink MOUSE EXPLORATORY	v.3801	Undefined	Pass	4.05246	4.05246	6.01659	IPC Normalized	-0.0316798	-0.140331
Serum: 1001	13	OID05099	Q8R5A3	Apbb1ip	0.23913	Olink MOUSE EXPLORATORY	v.3801	Undefined	Pass	1.6765	1.6765	1.49441	IPC Normalized	-0.0316798	-0.140331
Serum: 1001	13	OID05100	O54775	Wisp1	0	Olink MOUSE EXPLORATORY	v.3801	Undefined	Pass	1.79834	1.79834	4.42704	IPC Normalized	-0.0316798	-0.140331
Serum: 1001	13	OID05101	P97326	Cdh6	0	Olink MOUSE EXPLORATORY	v.3801	Undefined	Pass	1.5022	1.5022	4.10717	IPC Normalized	-0.0316798	-0.140331
Serum: 1001	13	OID05102	P31240	Pdgfb	0	Olink MOUSE EXPLORATORY	v.3801	Undefined	Pass	3.05447	3.05447	10.9913	IPC Normalized	-0.0316798	-0.140331
Serum: 1001	13	OID05103	Q6ZQA6	Igsf3	0.543478	Olink MOUSE EXPLORATORY	v.3801	Undefined	Pass	3.4232	3.4232	3.55142	IPC Normalized	-0.0316798	-0.140331
Serum: 1001	13	OID05104	O88393	Tgfbr3	0	Olink MOUSE EXPLORATORY	v.3801	Undefined	Pass	1.79362	1.79362	4.10673	IPC Normalized	-0.0316798	-0.140331
Serum: 1001	13	OID05105	P12850	Cxcl1	0	Olink MOUSE EXPLORATORY	v.3801	Undefined	Pass	3.34073	3.34073	8.80213	IPC Normalized	-0.0316798	-0.140331
Serum: 1001	13	OID05106	Q8BTW9	Pak4	0.956522	Olink MOUSE EXPLORATORY	v.3801	Undefined	Pass	1.9216	1.9216	0.148637	IPC Normalized	-0.0316798	-0.140331
Serum: 1001	13	OID05107	Q69Z26	Cntn4	0	Olink MOUSE EXPLORATORY	v.3801	Undefined	Pass	2.33835	2.33835	4.90752	IPC Normalized	-0.0316798	-0.140331
Serum: 1001	13	OID05108	Q9EQX0	Ghrl	0.0217391	Olink MOUSE EXPLORATORY	v.3801	Undefined	Pass	2.85831	2.85831	4.01749	IPC Normalized	-0.0316798	-0.140331
Serum: 1001	13	OID05109	P11152	Lpl	0.282609	Olink MOUSE EXPLORATORY	v.3801	Undefined	Pass	2.4109	2.4109	2.93588	IPC Normalized	-0.0316798	-0.140331
Serum: 1001	13	OID05110	Q9EQC7	Fstl3	0	Olink MOUSE EXPLORATORY	v.3801	Undefined	Pass	2.15653	2.15653	6.00565	IPC Normalized	-0.0316798	-0.140331
Serum: 1001	13	OID05111	Q99KJ8	Dctn2	0.978261	Olink MOUSE EXPLORATORY	v.3801	Undefined	Pass	2.39832	2.39832	0.282959	IPC Normalized	-0.0316798	-0.140331
Serum: 1001	13	OID05112	P04401	Il5	0.956522	Olink MOUSE EXPLORATORY	v.3801	Undefined	Pass	3.26965	3.26965	1.02485	IPC Normalized	-0.0316798	-0.140331
Serum: 1001	13	OID05113	Q8BX35	Eda2r	0	Olink MOUSE EXPLORATORY	v.3801	Undefined	Pass	1.63771	1.63771	6.76702	IPC Normalized	-0.0316798	-0.140331
Serum: 1001	13	OID05114	P20181	Ntf3	0.956522	Olink MOUSE EXPLORATORY	v.3801	Undefined	Pass	2.83892	2.83892	1.7144	IPC Normalized	-0.0316798	-0.140331
Serum: 1001	13	OID05115	O54907	Tnfsf12	0	Olink MOUSE EXPLORATORY	v.3801	Undefined	Pass	2.97723	2.97723	5.50942	IPC Normalized	-0.0316798	-0.140331
Serum: 1001	13	OID05116	O89093	Ccl20	0	Olink MOUSE EXPLORATORY	v.3801	Undefined	Pass	3.11866	3.11866	7.42471	IPC Normalized	-0.0316798	-0.140331
Serum: 1001	13	OID05117	P26323	Fli1	1	Olink MOUSE EXPLORATORY	v.3801	Undefined	Pass	3.6621	3.6621	1.22129	IPC Normalized	-0.0316798	-0.140331
Serum: 1001	13	OID05118	O89023	Tpp1	0	Olink MOUSE EXPLORATORY	v.3801	Undefined	Pass	2.45848	2.45848	6.21986	IPC Normalized	-0.0316798	-0.140331
Serum: 1001	13	OID05119	Q8BYI9	Tnr	0	Olink MOUSE EXPLORATORY	v.3801	Undefined	Pass	2.23796	2.23796	3.59964	IPC Normalized	-0.0316798	-0.140331
Serum: 1001	13	OID05120	P97946	Vegfd	0	Olink MOUSE EXPLORATORY	v.3801	Undefined	Pass	1.83094	1.83094	3.89391	IPC Normalized	-0.0316798	-0.140331
Serum: 1001	13	OID05121	P11103	Parp1	0.195652	Olink MOUSE EXPLORATORY	v.3801	Undefined	Pass	2.01458	2.01458	1.33128	IPC Normalized	-0.0316798	-0.140331
Serum: 1001	13	OID05122	P06804	Tnf	0.978261	Olink MOUSE EXPLORATORY	v.3801	Undefined	Pass	1.3656	1.3656	-0.0857075	IPC Normalized	-0.0316798	-0.140331
Serum: 1007	14	OID05027	Q8R373	Clmp	0	Olink MOUSE EXPLORATORY	v.3801	Undefined	Pass	3.59187	3.59187	6.59904	IPC Normalized	0.0227437	-0.0600576
Serum: 1007	14	OID05028	O08746	Matn2	0	Olink MOUSE EXPLORATORY	v.3801	Undefined	Pass	2.06015	2.06015	4.54441	IPC Normalized	0.0227437	-0.0600576
Serum: 1007	14	OID05029	Q00493	Cpe	0	Olink MOUSE EXPLORATORY	v.3801	Undefined	Pass	3.30728	3.30728	6.60229	IPC Normalized	0.0227437	-0.0600576
Serum: 1007	14			Inc Ctrl 1	0.869565	Olink MOUSE EXPLORATORY	v.3801	Undefined	Pass	0.0231408	0.0231408	-0.155663	IPC Normalized	0.0227437	-0.0600576
Serum: 1007	14	OID05031	P55095	Gcg	0.934783	Olink MOUSE EXPLORATORY	v.3801	Undefined	Pass	2.50799	2.50799	0.935737	IPC Normalized	0.0227437	-0.0600576
Serum: 1007	14	OID05032	P48540	Gdnf	0.978261	Olink MOUSE EXPLORATORY	v.3801	Undefined	Pass	3.63146	3.63146	0.701288	IPC Normalized	0.0227437	-0.0600576
Serum: 1007	14	OID05033	Q04736	Yes1	0.130435	Olink MOUSE EXPLORATORY	v.3801	Undefined	Pass	1.49447	1.49447	1.70229	IPC Normalized	0.0227437	-0.0600576
Serum: 1007	14	OID05034	Q62386	Il17a	0.521739	Olink MOUSE EXPLORATORY	v.3801	Undefined	Pass	2.03097	2.03097	1.73079	IPC Normalized	0.0227437	-0.0600576
Serum: 1007	14	OID05035	Q9R1E0	Foxo1	0.978261	Olink MOUSE EXPLORATORY	v.3801	Undefined	Pass	2.02334	2.02334	1.00314	IPC Normalized	0.0227437	-0.0600576
Serum: 1007	14	OID05036	O08712	Tnfrsf11b	0	Olink MOUSE EXPLORATORY	v.3801	Undefined	Pass	2.50159	2.50159	5.31917	IPC Normalized	0.0227437	-0.0600576
Serum: 1007	14	OID05037	P04202	Tgfb1	0	Olink MOUSE EXPLORATORY	v.3801	Undefined	Pass	2.1094	2.1094	3.22085	IPC Normalized	0.0227437	-0.0600576
Serum: 1007	14	OID05038	P47713	Pla2g4a	0	Olink MOUSE EXPLORATORY	v.3801	Undefined	Pass	3.01571	3.01571	3.38426	IPC Normalized	0.0227437	-0.0600576
Serum: 1007	14	OID05039	P08505	Il6	0.956522	Olink MOUSE EXPLORATORY	v.3801	Undefined	Pass	3.10417	3.10417	1.10345	IPC Normalized	0.0227437	-0.0600576
Serum: 1007	14	OID05040	P99029	Prdx5	0.347826	Olink MOUSE EXPLORATORY	v.3801	Undefined	Pass	2.69276	2.69276	2.66465	IPC Normalized	0.0227437	-0.0600576
Serum: 1007	14	OID05041	P48030	Tgfa	0	Olink MOUSE EXPLORATORY	v.3801	Undefined	Pass	2.48808	2.48808	6.52476	IPC Normalized	0.0227437	-0.0600576
Serum: 1007	14	OID05042	P30882	Ccl5	0.782609	Olink MOUSE EXPLORATORY	v.3801	Undefined	Pass	1.69808	1.69808	1.4414	IPC Normalized	0.0227437	-0.0600576
Serum: 1007	14	OID05043	P07321	Epo	0.0434783	Olink MOUSE EXPLORATORY	v.3801	Undefined	Pass	2.47826	2.47826	3.34432	IPC Normalized	0.0227437	-0.0600576
Serum: 1007	14	OID05044	O35625	Axin1	0.826087	Olink MOUSE EXPLORATORY	v.3801	Undefined	Pass	2.44754	2.44754	1.31755	IPC Normalized	0.0227437	-0.0600576
Serum: 1007	14			Ext Ctrl	0	Olink MOUSE EXPLORATORY	v.3801	Undefined	Pass	0	0	0	IPC Normalized	0.0227437	-0.0600576
Serum: 1007	14	OID05046	P47931	Fst	0	Olink MOUSE EXPLORATORY	v.3801	Undefined	Pass	2.04847	2.04847	7.55106	IPC Normalized	0.0227437	-0.0600576
Serum: 1007	14	OID05047	Q6PCX7	Rgma	0.26087	Olink MOUSE EXPLORATORY	v.3801	Undefined	Pass	2.59638	2.59638	3.10716	IPC Normalized	0.0227437	-0.0600576
Serum: 1007	14	OID05048	P58058	Nadk	0	Olink MOUSE EXPLORATORY	v.3801	Undefined	Pass	2.67946	2.67946	4.80841	IPC Normalized	0.0227437	-0.0600576
Serum: 1007	14	OID05049	P48787	Tnni3	0.152174	Olink MOUSE EXPLORATORY	v.3801	Undefined	Pass	2.50062	2.50062	10.0709	IPC Normalized	0.0227437	-0.0600576
Serum: 1007	14	OID05050	Q61982	Notch3	0	Olink MOUSE EXPLORATORY	v.3801	Undefined	Pass	2.51665	2.51665	4.93889	IPC Normalized	0.0227437	-0.0600576
Serum: 1007	14	OID05051	Q9ERB0	Snap29	0	Olink MOUSE EXPLORATORY	v.3801	Undefined	Pass	1.83982	1.83982	4.91495	IPC Normalized	0.0227437	-0.0600576
Serum: 1007	14	OID05052	P12960	Cntn1	0	Olink MOUSE EXPLORATORY	v.3801	Undefined	Pass	0.925542	0.925542	5.80045	IPC Normalized	0.0227437	-0.0600576
Serum: 1007	14	OID05053	Q9ER65	Clstn2	0.956522	Olink MOUSE EXPLORATORY	v.3801	Undefined	Pass	3.71889	3.71889	2.25302	IPC Normalized	0.0227437	-0.0600576
Serum: 1007	14	OID05054	P07091	S100a4	0	Olink MOUSE EXPLORATORY	v.3801	Undefined	Pass	2.36071	2.36071	5.39653	IPC Normalized	0.0227437	-0.0600576
Serum: 1007	14	OID05055	Q9D6N1	Ca13	0.0217391	Olink MOUSE EXPLORATORY	v.3801	Undefined	Pass	1.76705	1.76705	3.25927	IPC Normalized	0.0227437	-0.0600576
Serum: 1007	14	OID05056	Q61865	Mia	0	Olink MOUSE EXPLORATORY	v.3801	Undefined	Pass	2.56528	2.56528	4.55837	IPC Normalized	0.0227437	-0.0600576
Serum: 1007	14	OID05057	Q8VCF1	Cant1	0.978261	Olink MOUSE EXPLORATORY	v.3801	Undefined	Pass	1.61892	1.61892	0.997296	IPC Normalized	0.0227437	-0.0600576
Serum: 1007	14	OID05058	P20826	Kitlg	0.978261	Olink MOUSE EXPLORATORY	v.3801	Undefined	Pass	2.3556	2.3556	0.11016	IPC Normalized	0.0227437	-0.0600576
Serum: 1007	14	OID05059	P97785	Gfra1	0	Olink MOUSE EXPLORATORY	v.3801	Undefined	Pass	1.49437	1.49437	3.36184	IPC Normalized	0.0227437	-0.0600576
Serum: 1007	14	OID05060	Q9DCL8	Ppp1r2	0.913043	Olink MOUSE EXPLORATORY	v.3801	Undefined	Pass	2.85732	2.85732	1.76089	IPC Normalized	0.0227437	-0.0600576
Serum: 1007	14	OID05061	Q9R1V7	Adam23	0.478261	Olink MOUSE EXPLORATORY	v.3801	Undefined	Pass	1.2689	1.2689	1.50499	IPC Normalized	0.0227437	-0.0600576
Serum: 1007	14	OID05062	Q9Z0T9	Itgb6	0.73913	Olink MOUSE EXPLORATORY	v.3801	Undefined	Pass	2.56371	2.56371	2.4507	IPC Normalized	0.0227437	-0.0600576
Serum: 1007	14	OID05063	P18406	Cyr61	0	Olink MOUSE EXPLORATORY	v.3801	Undefined	Pass	3.3	3.3	8.07393	IPC Normalized	0.0227437	-0.0600576
Serum: 1007	14	OID05064	Q09163	Dlk1	0.956522	Olink MOUSE EXPLORATORY	v.3801	Undefined	Pass	3.56877	3.56877	3.40251	IPC Normalized	0.0227437	-0.0600576
Serum: 1007	14	OID05065	P30561	Ahr	0.282609	Olink MOUSE EXPLORATORY	v.3801	Undefined	Pass	2.73197	2.73197	2.46217	IPC Normalized	0.0227437	-0.0600576
Serum: 1007	14	OID05066	P10148	Ccl2	0	Olink MOUSE EXPLORATORY	v.3801	Undefined	Pass	2.43211	2.43211	11.4825	IPC Normalized	0.0227437	-0.0600576
Serum: 1007	14	OID05067	P17183	Eno2	0.73913	Olink MOUSE EXPLORATORY	v.3801	Undefined	Pass	3.70123	3.70123	3.62361	IPC Normalized	0.0227437	-0.0600576
Serum: 1007	14	OID05068	Q8CGN5	Plin1	0.282609	Olink MOUSE EXPLORATORY	v.3801	Undefined	Pass	3.33493	3.33493	4.65731	IPC Normalized	0.0227437	-0.0600576
Serum: 1007	14	OID05069	Q7TQN3	Wfikkn2	0	Olink MOUSE EXPLORATORY	v.3801	Undefined	Pass	1.23091	1.23091	4.35025	IPC Normalized	0.0227437	-0.0600576
Serum: 1007	14	OID05070	Q8BLU0	Flrt2	0.76087	Olink MOUSE EXPLORATORY	v.3801	Undefined	Pass	3.70284	3.70284	3.71741	IPC Normalized	0.0227437	-0.0600576
Serum: 1007	14	OID05071	Q8BVI4	Qdpr	0.0652174	Olink MOUSE EXPLORATORY	v.3801	Undefined	Pass	3.40912	3.40912	4.31707	IPC Normalized	0.0227437	-0.0600576
Serum: 1007	14			Inc Ctrl 2	0.76087	Olink MOUSE EXPLORATORY	v.3801	Undefined	Pass	-0.11573	-0.11573	-0.164712	IPC Normalized	0.0227437	-0.0600576
Serum: 1007	14			Det Ctrl	0.630435	Olink MOUSE EXPLORATORY	v.3801	Undefined	Pass	-0.0732211	-0.0732211	-0.162873	IPC Normalized	0.0227437	-0.0600576
Serum: 1007	14	OID05074	P25446	Fas	0	Olink MOUSE EXPLORATORY	v.3801	Undefined	Pass	1.92007	1.92007	5.13992	IPC Normalized	0.0227437	-0.0600576
Serum: 1007	14	OID05075	Q61527	Erbb4	0	Olink MOUSE EXPLORATORY	v.3801	Undefined	Pass	3.1005	3.1005	4.24336	IPC Normalized	0.0227437	-0.0600576
Serum: 1007	14	OID05076	Q8CD15	Riox2	0.0217391	Olink MOUSE EXPLORATORY	v.3801	Undefined	Pass	2.51683	2.51683	2.72573	IPC Normalized	0.0227437	-0.0600576
Serum: 1007	14	OID05077	Q80UG2	Plxna4	0.695652	Olink MOUSE EXPLORATORY	v.3801	Undefined	Pass	2.80606	2.80606	2.48035	IPC Normalized	0.0227437	-0.0600576
Serum: 1007	14	OID05078	Q99JW5	Epcam	0.26087	Olink MOUSE EXPLORATORY	v.3801	Undefined	Pass	2.64801	2.64801	2.98834	IPC Normalized	0.0227437	-0.0600576
Serum: 1007	14	OID05079	P10855	Ccl3	0	Olink MOUSE EXPLORATORY	v.3801	Undefined	Pass	1.90299	1.90299	4.36335	IPC Normalized	0.0227437	-0.0600576
Serum: 1007	14	OID05080	Q9JLL0	Crim1	0.978261	Olink MOUSE EXPLORATORY	v.3801	Undefined	Pass	3.95313	3.95313	2.28385	IPC Normalized	0.0227437	-0.0600576
Serum: 1007	14	OID05081	Q9Z109	Vsig2	0.0434783	Olink MOUSE EXPLORATORY	v.3801	Undefined	Pass	1.40427	1.40427	2.81408	IPC Normalized	0.0227437	-0.0600576
Serum: 1007	14	OID05082	Q08048	Hgf	0	Olink MOUSE EXPLORATORY	v.3801	Undefined	Pass	1.46213	1.46213	8.32536	IPC Normalized	0.0227437	-0.0600576
Serum: 1007	14	OID05083	Q4V9Z5	Sez6l2	0	Olink MOUSE EXPLORATORY	v.3801	Undefined	Pass	-0.686734	-0.686734	4.03084	IPC Normalized	0.0227437	-0.0600576
Serum: 1007	14	OID05084	P01582	Il1a	0	Olink MOUSE EXPLORATORY	v.3801	Undefined	Pass	1.71365	1.71365	4.33503	IPC Normalized	0.0227437	-0.0600576
Serum: 1007	14	OID05085	Q8K4B4	Il23r	0	Olink MOUSE EXPLORATORY	v.3801	Undefined	Pass	1.22264	1.22264	5.97684	IPC Normalized	0.0227437	-0.0600576
Serum: 1007	14	OID05086	Q61483	Dll1	0	Olink MOUSE EXPLORATORY	v.3801	Undefined	Pass	1.1807	1.1807	4.3904	IPC Normalized	0.0227437	-0.0600576
Serum: 1007	14	OID05087	Q9CWS0	Ddah1	0.826087	Olink MOUSE EXPLORATORY	v.3801	Undefined	Pass	1.44049	1.44049	0.192187	IPC Normalized	0.0227437	-0.0600576
Serum: 1007	14	OID05088	P18893	Il10	0.673913	Olink MOUSE EXPLORATORY	v.3801	Undefined	Pass	2.65388	2.65388	2.0914	IPC Normalized	0.0227437	-0.0600576
Serum: 1007	14	OID05089	Q9CR75	Tnfrsf12a	0	Olink MOUSE EXPLORATORY	v.3801	Undefined	Pass	1.90152	1.90152	4.40187	IPC Normalized	0.0227437	-0.0600576
Serum: 1007	14	OID05090	Q61288	Acvrl1	0	Olink MOUSE EXPLORATORY	v.3801	Undefined	Pass	2.50717	2.50717	4.96624	IPC Normalized	0.0227437	-0.0600576
Serum: 1007	14	OID05091	O89017	Lgmn	0	Olink MOUSE EXPLORATORY	v.3801	Undefined	Pass	1.00924	1.00924	5.6261	IPC Normalized	0.0227437	-0.0600576
Serum: 1007	14	OID05092	P01587	Csf2	0.956522	Olink MOUSE EXPLORATORY	v.3801	Undefined	Pass	1.67046	1.67046	1.24298	IPC Normalized	0.0227437	-0.0600576
Serum: 1007	14	OID05093	P18340	Cxcl9	0	Olink MOUSE EXPLORATORY	v.3801	Undefined	Pass	2.25406	2.25406	6.34816	IPC Normalized	0.0227437	-0.0600576
Serum: 1007	14	OID05094	P70236	Map2k6	0	Olink MOUSE EXPLORATORY	v.3801	Undefined	Pass	2.27752	2.27752	5.74524	IPC Normalized	0.0227437	-0.0600576
Serum: 1007	14	OID05095	Q9R000	Itgb1bp2	0.978261	Olink MOUSE EXPLORATORY	v.3801	Undefined	Pass	1.66089	1.66089	0.566509	IPC Normalized	0.0227437	-0.0600576
Serum: 1007	14	OID05096	Q7TNI7	Il17f	0.456522	Olink MOUSE EXPLORATORY	v.3801	Undefined	Pass	1.5847	1.5847	1.22486	IPC Normalized	0.0227437	-0.0600576
Serum: 1007	14	OID05097	P10749	Il1b	0.934783	Olink MOUSE EXPLORATORY	v.3801	Undefined	Pass	2.53673	2.53673	1.03301	IPC Normalized	0.0227437	-0.0600576
Serum: 1007	14	OID05098	P70677	Casp3	0	Olink MOUSE EXPLORATORY	v.3801	Undefined	Pass	4.05246	4.05246	5.82232	IPC Normalized	0.0227437	-0.0600576
Serum: 1007	14	OID05099	Q8R5A3	Apbb1ip	0.23913	Olink MOUSE EXPLORATORY	v.3801	Undefined	Pass	1.6765	1.6765	1.39996	IPC Normalized	0.0227437	-0.0600576
Serum: 1007	14	OID05100	O54775	Wisp1	0	Olink MOUSE EXPLORATORY	v.3801	Undefined	Pass	1.79834	1.79834	5.17657	IPC Normalized	0.0227437	-0.0600576
Serum: 1007	14	OID05101	P97326	Cdh6	0	Olink MOUSE EXPLORATORY	v.3801	Undefined	Pass	1.5022	1.5022	3.08187	IPC Normalized	0.0227437	-0.0600576
Serum: 1007	14	OID05102	P31240	Pdgfb	0	Olink MOUSE EXPLORATORY	v.3801	Undefined	Pass	3.05447	3.05447	10.9522	IPC Normalized	0.0227437	-0.0600576
Serum: 1007	14	OID05103	Q6ZQA6	Igsf3	0.543478	Olink MOUSE EXPLORATORY	v.3801	Undefined	Pass	3.4232	3.4232	3.32784	IPC Normalized	0.0227437	-0.0600576
Serum: 1007	14	OID05104	O88393	Tgfbr3	0	Olink MOUSE EXPLORATORY	v.3801	Undefined	Pass	1.79362	1.79362	4.34738	IPC Normalized	0.0227437	-0.0600576
Serum: 1007	14	OID05105	P12850	Cxcl1	0	Olink MOUSE EXPLORATORY	v.3801	Undefined	Pass	3.34073	3.34073	10.2487	IPC Normalized	0.0227437	-0.0600576
Serum: 1007	14	OID05106	Q8BTW9	Pak4	0.956522	Olink MOUSE EXPLORATORY	v.3801	Undefined	Pass	1.9216	1.9216	0.202999	IPC Normalized	0.0227437	-0.0600576
Serum: 1007	14	OID05107	Q69Z26	Cntn4	0	Olink MOUSE EXPLORATORY	v.3801	Undefined	Pass	2.33835	2.33835	4.40415	IPC Normalized	0.0227437	-0.0600576
Serum: 1007	14	OID05108	Q9EQX0	Ghrl	0.0217391	Olink MOUSE EXPLORATORY	v.3801	Undefined	Pass	2.85831	2.85831	4.18934	IPC Normalized	0.0227437	-0.0600576
Serum: 1007	14	OID05109	P11152	Lpl	0.282609	Olink MOUSE EXPLORATORY	v.3801	Undefined	Pass	2.4109	2.4109	1.97062	IPC Normalized	0.0227437	-0.0600576
Serum: 1007	14	OID05110	Q9EQC7	Fstl3	0	Olink MOUSE EXPLORATORY	v.3801	Undefined	Pass	2.15653	2.15653	6.26968	IPC Normalized	0.0227437	-0.0600576
Serum: 1007	14	OID05111	Q99KJ8	Dctn2	0.978261	Olink MOUSE EXPLORATORY	v.3801	Undefined	Pass	2.39832	2.39832	0.556136	IPC Normalized	0.0227437	-0.0600576
Serum: 1007	14	OID05112	P04401	Il5	0.956522	Olink MOUSE EXPLORATORY	v.3801	Undefined	Pass	3.26965	3.26965	1.72986	IPC Normalized	0.0227437	-0.0600576
Serum: 1007	14	OID05113	Q8BX35	Eda2r	0	Olink MOUSE EXPLORATORY	v.3801	Undefined	Pass	1.63771	1.63771	7.79233	IPC Normalized	0.0227437	-0.0600576
Serum: 1007	14	OID05114	P20181	Ntf3	0.956522	Olink MOUSE EXPLORATORY	v.3801	Undefined	Pass	2.83892	2.83892	1.74624	IPC Normalized	0.0227437	-0.0600576
Serum: 1007	14	OID05115	O54907	Tnfsf12	0	Olink MOUSE EXPLORATORY	v.3801	Undefined	Pass	2.97723	2.97723	5.08889	IPC Normalized	0.0227437	-0.0600576
Serum: 1007	14	OID05116	O89093	Ccl20	0	Olink MOUSE EXPLORATORY	v.3801	Undefined	Pass	3.11866	3.11866	7.95976	IPC Normalized	0.0227437	-0.0600576
Serum: 1007	14	OID05117	P26323	Fli1	1	Olink MOUSE EXPLORATORY	v.3801	Undefined	Pass	3.6621	3.6621	1.33349	IPC Normalized	0.0227437	-0.0600576
Serum: 1007	14	OID05118	O89023	Tpp1	0	Olink MOUSE EXPLORATORY	v.3801	Undefined	Pass	2.45848	2.45848	7.93488	IPC Normalized	0.0227437	-0.0600576
Serum: 1007	14	OID05119	Q8BYI9	Tnr	0	Olink MOUSE EXPLORATORY	v.3801	Undefined	Pass	2.23796	2.23796	3.84456	IPC Normalized	0.0227437	-0.0600576
Serum: 1007	14	OID05120	P97946	Vegfd	0	Olink MOUSE EXPLORATORY	v.3801	Undefined	Pass	1.83094	1.83094	3.47657	IPC Normalized	0.0227437	-0.0600576
Serum: 1007	14	OID05121	P11103	Parp1	0.195652	Olink MOUSE EXPLORATORY	v.3801	Undefined	Pass	2.01458	2.01458	2.05587	IPC Normalized	0.0227437	-0.0600576
Serum: 1007	14	OID05122	P06804	Tnf	0.978261	Olink MOUSE EXPLORATORY	v.3801	Undefined	Pass	1.3656	1.3656	-0.278474	IPC Normalized	0.0227437	-0.0600576
Serum: 992	15	OID05027	Q8R373	Clmp	0	Olink MOUSE EXPLORATORY	v.3801	Undefined	Pass	3.59187	3.59187	6.80428	IPC Normalized	-0.0491858	-0.0846349
Serum: 992	15	OID05028	O08746	Matn2	0	Olink MOUSE EXPLORATORY	v.3801	Undefined	Pass	2.06015	2.06015	4.68756	IPC Normalized	-0.0491858	-0.0846349
Serum: 992	15	OID05029	Q00493	Cpe	0	Olink MOUSE EXPLORATORY	v.3801	Undefined	Pass	3.30728	3.30728	6.83537	IPC Normalized	-0.0491858	-0.0846349
Serum: 992	15			Inc Ctrl 1	0.869565	Olink MOUSE EXPLORATORY	v.3801	Undefined	Pass	0.0231408	0.0231408	-0.192133	IPC Normalized	-0.0491858	-0.0846349
Serum: 992	15	OID05031	P55095	Gcg	0.934783	Olink MOUSE EXPLORATORY	v.3801	Undefined	Pass	2.50799	2.50799	1.73584	IPC Normalized	-0.0491858	-0.0846349
Serum: 992	15	OID05032	P48540	Gdnf	0.978261	Olink MOUSE EXPLORATORY	v.3801	Undefined	Pass	3.63146	3.63146	1.30466	IPC Normalized	-0.0491858	-0.0846349
Serum: 992	15	OID05033	Q04736	Yes1	0.130435	Olink MOUSE EXPLORATORY	v.3801	Undefined	Pass	1.49447	1.49447	2.54183	IPC Normalized	-0.0491858	-0.0846349
Serum: 992	15	OID05034	Q62386	Il17a	0.521739	Olink MOUSE EXPLORATORY	v.3801	Undefined	Pass	2.03097	2.03097	1.5092	IPC Normalized	-0.0491858	-0.0846349
Serum: 992	15	OID05035	Q9R1E0	Foxo1	0.978261	Olink MOUSE EXPLORATORY	v.3801	Undefined	Pass	2.02334	2.02334	0.945765	IPC Normalized	-0.0491858	-0.0846349
Serum: 992	15	OID05036	O08712	Tnfrsf11b	0	Olink MOUSE EXPLORATORY	v.3801	Undefined	Pass	2.50159	2.50159	6.39867	IPC Normalized	-0.0491858	-0.0846349
Serum: 992	15	OID05037	P04202	Tgfb1	0	Olink MOUSE EXPLORATORY	v.3801	Undefined	Pass	2.1094	2.1094	3.63592	IPC Normalized	-0.0491858	-0.0846349
Serum: 992	15	OID05038	P47713	Pla2g4a	0	Olink MOUSE EXPLORATORY	v.3801	Undefined	Pass	3.01571	3.01571	4.38475	IPC Normalized	-0.0491858	-0.0846349
Serum: 992	15	OID05039	P08505	Il6	0.956522	Olink MOUSE EXPLORATORY	v.3801	Undefined	Pass	3.10417	3.10417	1.56775	IPC Normalized	-0.0491858	-0.0846349
Serum: 992	15	OID05040	P99029	Prdx5	0.347826	Olink MOUSE EXPLORATORY	v.3801	Undefined	Pass	2.69276	2.69276	4.66102	IPC Normalized	-0.0491858	-0.0846349
Serum: 992	15	OID05041	P48030	Tgfa	0	Olink MOUSE EXPLORATORY	v.3801	Undefined	Pass	2.48808	2.48808	6.40286	IPC Normalized	-0.0491858	-0.0846349
Serum: 992	15	OID05042	P30882	Ccl5	0.782609	Olink MOUSE EXPLORATORY	v.3801	Undefined	Pass	1.69808	1.69808	1.5856	IPC Normalized	-0.0491858	-0.0846349
Serum: 992	15	OID05043	P07321	Epo	0.0434783	Olink MOUSE EXPLORATORY	v.3801	Undefined	Pass	2.47826	2.47826	3.03558	IPC Normalized	-0.0491858	-0.0846349
Serum: 992	15	OID05044	O35625	Axin1	0.826087	Olink MOUSE EXPLORATORY	v.3801	Undefined	Pass	2.44754	2.44754	1.79299	IPC Normalized	-0.0491858	-0.0846349
Serum: 992	15			Ext Ctrl	0	Olink MOUSE EXPLORATORY	v.3801	Undefined	Pass	0	0	0	IPC Normalized	-0.0491858	-0.0846349
Serum: 992	15	OID05046	P47931	Fst	0	Olink MOUSE EXPLORATORY	v.3801	Undefined	Pass	2.04847	2.04847	8.63226	IPC Normalized	-0.0491858	-0.0846349
Serum: 992	15	OID05047	Q6PCX7	Rgma	0.26087	Olink MOUSE EXPLORATORY	v.3801	Undefined	Pass	2.59638	2.59638	3.71186	IPC Normalized	-0.0491858	-0.0846349
Serum: 992	15	OID05048	P58058	Nadk	0	Olink MOUSE EXPLORATORY	v.3801	Undefined	Pass	2.67946	2.67946	5.95508	IPC Normalized	-0.0491858	-0.0846349
Serum: 992	15	OID05049	P48787	Tnni3	0.152174	Olink MOUSE EXPLORATORY	v.3801	Undefined	Pass	2.50062	2.50062	9.94191	IPC Normalized	-0.0491858	-0.0846349
Serum: 992	15	OID05050	Q61982	Notch3	0	Olink MOUSE EXPLORATORY	v.3801	Undefined	Pass	2.51665	2.51665	4.68818	IPC Normalized	-0.0491858	-0.0846349
Serum: 992	15	OID05051	Q9ERB0	Snap29	0	Olink MOUSE EXPLORATORY	v.3801	Undefined	Pass	1.83982	1.83982	5.69744	IPC Normalized	-0.0491858	-0.0846349
Serum: 992	15	OID05052	P12960	Cntn1	0	Olink MOUSE EXPLORATORY	v.3801	Undefined	Pass	0.925542	0.925542	5.69248	IPC Normalized	-0.0491858	-0.0846349
Serum: 992	15	OID05053	Q9ER65	Clstn2	0.956522	Olink MOUSE EXPLORATORY	v.3801	Undefined	Pass	3.71889	3.71889	2.57049	IPC Normalized	-0.0491858	-0.0846349
Serum: 992	15	OID05054	P07091	S100a4	0	Olink MOUSE EXPLORATORY	v.3801	Undefined	Pass	2.36071	2.36071	6.07457	IPC Normalized	-0.0491858	-0.0846349
Serum: 992	15	OID05055	Q9D6N1	Ca13	0.0217391	Olink MOUSE EXPLORATORY	v.3801	Undefined	Pass	1.76705	1.76705	3.5786	IPC Normalized	-0.0491858	-0.0846349
Serum: 992	15	OID05056	Q61865	Mia	0	Olink MOUSE EXPLORATORY	v.3801	Undefined	Pass	2.56528	2.56528	4.88917	IPC Normalized	-0.0491858	-0.0846349
Serum: 992	15	OID05057	Q8VCF1	Cant1	0.978261	Olink MOUSE EXPLORATORY	v.3801	Undefined	Pass	1.61892	1.61892	1.28238	IPC Normalized	-0.0491858	-0.0846349
Serum: 992	15	OID05058	P20826	Kitlg	0.978261	Olink MOUSE EXPLORATORY	v.3801	Undefined	Pass	2.3556	2.3556	-0.0466665	IPC Normalized	-0.0491858	-0.0846349
Serum: 992	15	OID05059	P97785	Gfra1	0	Olink MOUSE EXPLORATORY	v.3801	Undefined	Pass	1.49437	1.49437	4.89296	IPC Normalized	-0.0491858	-0.0846349
Serum: 992	15	OID05060	Q9DCL8	Ppp1r2	0.913043	Olink MOUSE EXPLORATORY	v.3801	Undefined	Pass	2.85732	2.85732	1.8292	IPC Normalized	-0.0491858	-0.0846349
Serum: 992	15	OID05061	Q9R1V7	Adam23	0.478261	Olink MOUSE EXPLORATORY	v.3801	Undefined	Pass	1.2689	1.2689	1.80204	IPC Normalized	-0.0491858	-0.0846349
Serum: 992	15	OID05062	Q9Z0T9	Itgb6	0.73913	Olink MOUSE EXPLORATORY	v.3801	Undefined	Pass	2.56371	2.56371	2.35759	IPC Normalized	-0.0491858	-0.0846349
Serum: 992	15	OID05063	P18406	Cyr61	0	Olink MOUSE EXPLORATORY	v.3801	Undefined	Pass	3.3	3.3	8.03518	IPC Normalized	-0.0491858	-0.0846349
Serum: 992	15	OID05064	Q09163	Dlk1	0.956522	Olink MOUSE EXPLORATORY	v.3801	Undefined	Pass	3.56877	3.56877	3.19913	IPC Normalized	-0.0491858	-0.0846349
Serum: 992	15	OID05065	P30561	Ahr	0.282609	Olink MOUSE EXPLORATORY	v.3801	Undefined	Pass	2.73197	2.73197	3.23741	IPC Normalized	-0.0491858	-0.0846349
Serum: 992	15	OID05066	P10148	Ccl2	0	Olink MOUSE EXPLORATORY	v.3801	Undefined	Pass	2.43211	2.43211	12.2523	IPC Normalized	-0.0491858	-0.0846349
Serum: 992	15	OID05067	P17183	Eno2	0.73913	Olink MOUSE EXPLORATORY	v.3801	Undefined	Pass	3.70123	3.70123	3.65862	IPC Normalized	-0.0491858	-0.0846349
Serum: 992	15	OID05068	Q8CGN5	Plin1	0.282609	Olink MOUSE EXPLORATORY	v.3801	Undefined	Pass	3.33493	3.33493	5.93288	IPC Normalized	-0.0491858	-0.0846349
Serum: 992	15	OID05069	Q7TQN3	Wfikkn2	0	Olink MOUSE EXPLORATORY	v.3801	Undefined	Pass	1.23091	1.23091	4.86578	IPC Normalized	-0.0491858	-0.0846349
Serum: 992	15	OID05070	Q8BLU0	Flrt2	0.76087	Olink MOUSE EXPLORATORY	v.3801	Undefined	Pass	3.70284	3.70284	3.63821	IPC Normalized	-0.0491858	-0.0846349
Serum: 992	15	OID05071	Q8BVI4	Qdpr	0.0652174	Olink MOUSE EXPLORATORY	v.3801	Undefined	Pass	3.40912	3.40912	5.59262	IPC Normalized	-0.0491858	-0.0846349
Serum: 992	15			Inc Ctrl 2	0.76087	Olink MOUSE EXPLORATORY	v.3801	Undefined	Pass	-0.11573	-0.11573	-0.236642	IPC Normalized	-0.0491858	-0.0846349
Serum: 992	15			Det Ctrl	0.630435	Olink MOUSE EXPLORATORY	v.3801	Undefined	Pass	-0.0732211	-0.0732211	-0.187451	IPC Normalized	-0.0491858	-0.0846349
Serum: 992	15	OID05074	P25446	Fas	0	Olink MOUSE EXPLORATORY	v.3801	Undefined	Pass	1.92007	1.92007	5.62267	IPC Normalized	-0.0491858	-0.0846349
Serum: 992	15	OID05075	Q61527	Erbb4	0	Olink MOUSE EXPLORATORY	v.3801	Undefined	Pass	3.1005	3.1005	4.80572	IPC Normalized	-0.0491858	-0.0846349
Serum: 992	15	OID05076	Q8CD15	Riox2	0.0217391	Olink MOUSE EXPLORATORY	v.3801	Undefined	Pass	2.51683	2.51683	3.128	IPC Normalized	-0.0491858	-0.0846349
Serum: 992	15	OID05077	Q80UG2	Plxna4	0.695652	Olink MOUSE EXPLORATORY	v.3801	Undefined	Pass	2.80606	2.80606	2.15054	IPC Normalized	-0.0491858	-0.0846349
Serum: 992	15	OID05078	Q99JW5	Epcam	0.26087	Olink MOUSE EXPLORATORY	v.3801	Undefined	Pass	2.64801	2.64801	3.1574	IPC Normalized	-0.0491858	-0.0846349
Serum: 992	15	OID05079	P10855	Ccl3	0	Olink MOUSE EXPLORATORY	v.3801	Undefined	Pass	1.90299	1.90299	5.33066	IPC Normalized	-0.0491858	-0.0846349
Serum: 992	15	OID05080	Q9JLL0	Crim1	0.978261	Olink MOUSE EXPLORATORY	v.3801	Undefined	Pass	3.95313	3.95313	2.82279	IPC Normalized	-0.0491858	-0.0846349
Serum: 992	15	OID05081	Q9Z109	Vsig2	0.0434783	Olink MOUSE EXPLORATORY	v.3801	Undefined	Pass	1.40427	1.40427	3.11735	IPC Normalized	-0.0491858	-0.0846349
Serum: 992	15	OID05082	Q08048	Hgf	0	Olink MOUSE EXPLORATORY	v.3801	Undefined	Pass	1.46213	1.46213	8.71758	IPC Normalized	-0.0491858	-0.0846349
Serum: 992	15	OID05083	Q4V9Z5	Sez6l2	0	Olink MOUSE EXPLORATORY	v.3801	Undefined	Pass	-0.686734	-0.686734	3.98332	IPC Normalized	-0.0491858	-0.0846349
Serum: 992	15	OID05084	P01582	Il1a	0	Olink MOUSE EXPLORATORY	v.3801	Undefined	Pass	1.71365	1.71365	4.292	IPC Normalized	-0.0491858	-0.0846349
Serum: 992	15	OID05085	Q8K4B4	Il23r	0	Olink MOUSE EXPLORATORY	v.3801	Undefined	Pass	1.22264	1.22264	5.86155	IPC Normalized	-0.0491858	-0.0846349
Serum: 992	15	OID05086	Q61483	Dll1	0	Olink MOUSE EXPLORATORY	v.3801	Undefined	Pass	1.1807	1.1807	4.83068	IPC Normalized	-0.0491858	-0.0846349
Serum: 992	15	OID05087	Q9CWS0	Ddah1	0.826087	Olink MOUSE EXPLORATORY	v.3801	Undefined	Pass	1.44049	1.44049	1.71111	IPC Normalized	-0.0491858	-0.0846349
Serum: 992	15	OID05088	P18893	Il10	0.673913	Olink MOUSE EXPLORATORY	v.3801	Undefined	Pass	2.65388	2.65388	3.67156	IPC Normalized	-0.0491858	-0.0846349
Serum: 992	15	OID05089	Q9CR75	Tnfrsf12a	0	Olink MOUSE EXPLORATORY	v.3801	Undefined	Pass	1.90152	1.90152	4.99641	IPC Normalized	-0.0491858	-0.0846349
Serum: 992	15	OID05090	Q61288	Acvrl1	0	Olink MOUSE EXPLORATORY	v.3801	Undefined	Pass	2.50717	2.50717	6.2709	IPC Normalized	-0.0491858	-0.0846349
Serum: 992	15	OID05091	O89017	Lgmn	0	Olink MOUSE EXPLORATORY	v.3801	Undefined	Pass	1.00924	1.00924	5.61719	IPC Normalized	-0.0491858	-0.0846349
Serum: 992	15	OID05092	P01587	Csf2	0.956522	Olink MOUSE EXPLORATORY	v.3801	Undefined	Pass	1.67046	1.67046	0.701411	IPC Normalized	-0.0491858	-0.0846349
Serum: 992	15	OID05093	P18340	Cxcl9	0	Olink MOUSE EXPLORATORY	v.3801	Undefined	Pass	2.25406	2.25406	7.6655	IPC Normalized	-0.0491858	-0.0846349
Serum: 992	15	OID05094	P70236	Map2k6	0	Olink MOUSE EXPLORATORY	v.3801	Undefined	Pass	2.27752	2.27752	5.75536	IPC Normalized	-0.0491858	-0.0846349
Serum: 992	15	OID05095	Q9R000	Itgb1bp2	0.978261	Olink MOUSE EXPLORATORY	v.3801	Undefined	Pass	1.66089	1.66089	0.0349543	IPC Normalized	-0.0491858	-0.0846349
Serum: 992	15	OID05096	Q7TNI7	Il17f	0.456522	Olink MOUSE EXPLORATORY	v.3801	Undefined	Pass	1.5847	1.5847	1.92528	IPC Normalized	-0.0491858	-0.0846349
Serum: 992	15	OID05097	P10749	Il1b	0.934783	Olink MOUSE EXPLORATORY	v.3801	Undefined	Pass	2.53673	2.53673	1.31184	IPC Normalized	-0.0491858	-0.0846349
Serum: 992	15	OID05098	P70677	Casp3	0	Olink MOUSE EXPLORATORY	v.3801	Undefined	Pass	4.05246	4.05246	7.19272	IPC Normalized	-0.0491858	-0.0846349
Serum: 992	15	OID05099	Q8R5A3	Apbb1ip	0.23913	Olink MOUSE EXPLORATORY	v.3801	Undefined	Pass	1.6765	1.6765	2.4971	IPC Normalized	-0.0491858	-0.0846349
Serum: 992	15	OID05100	O54775	Wisp1	0	Olink MOUSE EXPLORATORY	v.3801	Undefined	Pass	1.79834	1.79834	5.42363	IPC Normalized	-0.0491858	-0.0846349
Serum: 992	15	OID05101	P97326	Cdh6	0	Olink MOUSE EXPLORATORY	v.3801	Undefined	Pass	1.5022	1.5022	3.12232	IPC Normalized	-0.0491858	-0.0846349
Serum: 992	15	OID05102	P31240	Pdgfb	0	Olink MOUSE EXPLORATORY	v.3801	Undefined	Pass	3.05447	3.05447	10.9776	IPC Normalized	-0.0491858	-0.0846349
Serum: 992	15	OID05103	Q6ZQA6	Igsf3	0.543478	Olink MOUSE EXPLORATORY	v.3801	Undefined	Pass	3.4232	3.4232	3.54091	IPC Normalized	-0.0491858	-0.0846349
Serum: 992	15	OID05104	O88393	Tgfbr3	0	Olink MOUSE EXPLORATORY	v.3801	Undefined	Pass	1.79362	1.79362	4.30825	IPC Normalized	-0.0491858	-0.0846349
Serum: 992	15	OID05105	P12850	Cxcl1	0	Olink MOUSE EXPLORATORY	v.3801	Undefined	Pass	3.34073	3.34073	10.5648	IPC Normalized	-0.0491858	-0.0846349
Serum: 992	15	OID05106	Q8BTW9	Pak4	0.956522	Olink MOUSE EXPLORATORY	v.3801	Undefined	Pass	1.9216	1.9216	0.972901	IPC Normalized	-0.0491858	-0.0846349
Serum: 992	15	OID05107	Q69Z26	Cntn4	0	Olink MOUSE EXPLORATORY	v.3801	Undefined	Pass	2.33835	2.33835	4.55605	IPC Normalized	-0.0491858	-0.0846349
Serum: 992	15	OID05108	Q9EQX0	Ghrl	0.0217391	Olink MOUSE EXPLORATORY	v.3801	Undefined	Pass	2.85831	2.85831	4.20398	IPC Normalized	-0.0491858	-0.0846349
Serum: 992	15	OID05109	P11152	Lpl	0.282609	Olink MOUSE EXPLORATORY	v.3801	Undefined	Pass	2.4109	2.4109	2.32241	IPC Normalized	-0.0491858	-0.0846349
Serum: 992	15	OID05110	Q9EQC7	Fstl3	0	Olink MOUSE EXPLORATORY	v.3801	Undefined	Pass	2.15653	2.15653	6.55769	IPC Normalized	-0.0491858	-0.0846349
Serum: 992	15	OID05111	Q99KJ8	Dctn2	0.978261	Olink MOUSE EXPLORATORY	v.3801	Undefined	Pass	2.39832	2.39832	0.951608	IPC Normalized	-0.0491858	-0.0846349
Serum: 992	15	OID05112	P04401	Il5	0.956522	Olink MOUSE EXPLORATORY	v.3801	Undefined	Pass	3.26965	3.26965	1.48394	IPC Normalized	-0.0491858	-0.0846349
Serum: 992	15	OID05113	Q8BX35	Eda2r	0	Olink MOUSE EXPLORATORY	v.3801	Undefined	Pass	1.63771	1.63771	8.60283	IPC Normalized	-0.0491858	-0.0846349
Serum: 992	15	OID05114	P20181	Ntf3	0.956522	Olink MOUSE EXPLORATORY	v.3801	Undefined	Pass	2.83892	2.83892	1.79273	IPC Normalized	-0.0491858	-0.0846349
Serum: 992	15	OID05115	O54907	Tnfsf12	0	Olink MOUSE EXPLORATORY	v.3801	Undefined	Pass	2.97723	2.97723	5.27107	IPC Normalized	-0.0491858	-0.0846349
Serum: 992	15	OID05116	O89093	Ccl20	0	Olink MOUSE EXPLORATORY	v.3801	Undefined	Pass	3.11866	3.11866	8.16803	IPC Normalized	-0.0491858	-0.0846349
Serum: 992	15	OID05117	P26323	Fli1	1	Olink MOUSE EXPLORATORY	v.3801	Undefined	Pass	3.6621	3.6621	1.48475	IPC Normalized	-0.0491858	-0.0846349
Serum: 992	15	OID05118	O89023	Tpp1	0	Olink MOUSE EXPLORATORY	v.3801	Undefined	Pass	2.45848	2.45848	7.30702	IPC Normalized	-0.0491858	-0.0846349
Serum: 992	15	OID05119	Q8BYI9	Tnr	0	Olink MOUSE EXPLORATORY	v.3801	Undefined	Pass	2.23796	2.23796	3.69279	IPC Normalized	-0.0491858	-0.0846349
Serum: 992	15	OID05120	P97946	Vegfd	0	Olink MOUSE EXPLORATORY	v.3801	Undefined	Pass	1.83094	1.83094	3.32986	IPC Normalized	-0.0491858	-0.0846349
Serum: 992	15	OID05121	P11103	Parp1	0.195652	Olink MOUSE EXPLORATORY	v.3801	Undefined	Pass	2.01458	2.01458	2.95545	IPC Normalized	-0.0491858	-0.0846349
Serum: 992	15	OID05122	P06804	Tnf	0.978261	Olink MOUSE EXPLORATORY	v.3801	Undefined	Pass	1.3656	1.3656	0.00413135	IPC Normalized	-0.0491858	-0.0846349
Serum: 1002	16	OID05027	Q8R373	Clmp	0	Olink MOUSE EXPLORATORY	v.3801	Undefined	Pass	3.59187	3.59187	6.45327	IPC Normalized	-0.00360255	-0.0492935
Serum: 1002	16	OID05028	O08746	Matn2	0	Olink MOUSE EXPLORATORY	v.3801	Undefined	Pass	2.06015	2.06015	3.11155	IPC Normalized	-0.00360255	-0.0492935
Serum: 1002	16	OID05029	Q00493	Cpe	0	Olink MOUSE EXPLORATORY	v.3801	Undefined	Pass	3.30728	3.30728	6.53892	IPC Normalized	-0.00360255	-0.0492935
Serum: 1002	16			Inc Ctrl 1	0.869565	Olink MOUSE EXPLORATORY	v.3801	Undefined	Pass	0.0231408	0.0231408	-0.128059	IPC Normalized	-0.00360255	-0.0492935
Serum: 1002	16	OID05031	P55095	Gcg	0.934783	Olink MOUSE EXPLORATORY	v.3801	Undefined	Pass	2.50799	2.50799	0.862014	IPC Normalized	-0.00360255	-0.0492935
Serum: 1002	16	OID05032	P48540	Gdnf	0.978261	Olink MOUSE EXPLORATORY	v.3801	Undefined	Pass	3.63146	3.63146	0.731701	IPC Normalized	-0.00360255	-0.0492935
Serum: 1002	16	OID05033	Q04736	Yes1	0.130435	Olink MOUSE EXPLORATORY	v.3801	Undefined	Pass	1.49447	1.49447	1.26244	IPC Normalized	-0.00360255	-0.0492935
Serum: 1002	16	OID05034	Q62386	Il17a	0.521739	Olink MOUSE EXPLORATORY	v.3801	Undefined	Pass	2.03097	2.03097	0.690762	IPC Normalized	-0.00360255	-0.0492935
Serum: 1002	16	OID05035	Q9R1E0	Foxo1	0.978261	Olink MOUSE EXPLORATORY	v.3801	Undefined	Pass	2.02334	2.02334	0.770448	IPC Normalized	-0.00360255	-0.0492935
Serum: 1002	16	OID05036	O08712	Tnfrsf11b	0	Olink MOUSE EXPLORATORY	v.3801	Undefined	Pass	2.50159	2.50159	4.77157	IPC Normalized	-0.00360255	-0.0492935
Serum: 1002	16	OID05037	P04202	Tgfb1	0	Olink MOUSE EXPLORATORY	v.3801	Undefined	Pass	2.1094	2.1094	4.08525	IPC Normalized	-0.00360255	-0.0492935
Serum: 1002	16	OID05038	P47713	Pla2g4a	0	Olink MOUSE EXPLORATORY	v.3801	Undefined	Pass	3.01571	3.01571	3.53516	IPC Normalized	-0.00360255	-0.0492935
Serum: 1002	16	OID05039	P08505	Il6	0.956522	Olink MOUSE EXPLORATORY	v.3801	Undefined	Pass	3.10417	3.10417	0.740039	IPC Normalized	-0.00360255	-0.0492935
Serum: 1002	16	OID05040	P99029	Prdx5	0.347826	Olink MOUSE EXPLORATORY	v.3801	Undefined	Pass	2.69276	2.69276	2.10889	IPC Normalized	-0.00360255	-0.0492935
Serum: 1002	16	OID05041	P48030	Tgfa	0	Olink MOUSE EXPLORATORY	v.3801	Undefined	Pass	2.48808	2.48808	5.889	IPC Normalized	-0.00360255	-0.0492935
Serum: 1002	16	OID05042	P30882	Ccl5	0.782609	Olink MOUSE EXPLORATORY	v.3801	Undefined	Pass	1.69808	1.69808	1.65988	IPC Normalized	-0.00360255	-0.0492935
Serum: 1002	16	OID05043	P07321	Epo	0.0434783	Olink MOUSE EXPLORATORY	v.3801	Undefined	Pass	2.47826	2.47826	3.07421	IPC Normalized	-0.00360255	-0.0492935
Serum: 1002	16	OID05044	O35625	Axin1	0.826087	Olink MOUSE EXPLORATORY	v.3801	Undefined	Pass	2.44754	2.44754	1.63665	IPC Normalized	-0.00360255	-0.0492935
Serum: 1002	16			Ext Ctrl	0	Olink MOUSE EXPLORATORY	v.3801	Undefined	Pass	0	0	0	IPC Normalized	-0.00360255	-0.0492935
Serum: 1002	16	OID05046	P47931	Fst	0	Olink MOUSE EXPLORATORY	v.3801	Undefined	Pass	2.04847	2.04847	7.76618	IPC Normalized	-0.00360255	-0.0492935
Serum: 1002	16	OID05047	Q6PCX7	Rgma	0.26087	Olink MOUSE EXPLORATORY	v.3801	Undefined	Pass	2.59638	2.59638	2.59124	IPC Normalized	-0.00360255	-0.0492935
Serum: 1002	16	OID05048	P58058	Nadk	0	Olink MOUSE EXPLORATORY	v.3801	Undefined	Pass	2.67946	2.67946	6.0655	IPC Normalized	-0.00360255	-0.0492935
Serum: 1002	16	OID05049	P48787	Tnni3	0.152174	Olink MOUSE EXPLORATORY	v.3801	Undefined	Pass	2.50062	2.50062	12.5187	IPC Normalized	-0.00360255	-0.0492935
Serum: 1002	16	OID05050	Q61982	Notch3	0	Olink MOUSE EXPLORATORY	v.3801	Undefined	Pass	2.51665	2.51665	4.66193	IPC Normalized	-0.00360255	-0.0492935
Serum: 1002	16	OID05051	Q9ERB0	Snap29	0	Olink MOUSE EXPLORATORY	v.3801	Undefined	Pass	1.83982	1.83982	4.43978	IPC Normalized	-0.00360255	-0.0492935
Serum: 1002	16	OID05052	P12960	Cntn1	0	Olink MOUSE EXPLORATORY	v.3801	Undefined	Pass	0.925542	0.925542	5.67892	IPC Normalized	-0.00360255	-0.0492935
Serum: 1002	16	OID05053	Q9ER65	Clstn2	0.956522	Olink MOUSE EXPLORATORY	v.3801	Undefined	Pass	3.71889	3.71889	1.72145	IPC Normalized	-0.00360255	-0.0492935
Serum: 1002	16	OID05054	P07091	S100a4	0	Olink MOUSE EXPLORATORY	v.3801	Undefined	Pass	2.36071	2.36071	4.60569	IPC Normalized	-0.00360255	-0.0492935
Serum: 1002	16	OID05055	Q9D6N1	Ca13	0.0217391	Olink MOUSE EXPLORATORY	v.3801	Undefined	Pass	1.76705	1.76705	2.50347	IPC Normalized	-0.00360255	-0.0492935
Serum: 1002	16	OID05056	Q61865	Mia	0	Olink MOUSE EXPLORATORY	v.3801	Undefined	Pass	2.56528	2.56528	4.52051	IPC Normalized	-0.00360255	-0.0492935
Serum: 1002	16	OID05057	Q8VCF1	Cant1	0.978261	Olink MOUSE EXPLORATORY	v.3801	Undefined	Pass	1.61892	1.61892	1.17242	IPC Normalized	-0.00360255	-0.0492935
Serum: 1002	16	OID05058	P20826	Kitlg	0.978261	Olink MOUSE EXPLORATORY	v.3801	Undefined	Pass	2.3556	2.3556	0.0698179	IPC Normalized	-0.00360255	-0.0492935
Serum: 1002	16	OID05059	P97785	Gfra1	0	Olink MOUSE EXPLORATORY	v.3801	Undefined	Pass	1.49437	1.49437	2.11691	IPC Normalized	-0.00360255	-0.0492935
Serum: 1002	16	OID05060	Q9DCL8	Ppp1r2	0.913043	Olink MOUSE EXPLORATORY	v.3801	Undefined	Pass	2.85732	2.85732	2.00655	IPC Normalized	-0.00360255	-0.0492935
Serum: 1002	16	OID05061	Q9R1V7	Adam23	0.478261	Olink MOUSE EXPLORATORY	v.3801	Undefined	Pass	1.2689	1.2689	0.936517	IPC Normalized	-0.00360255	-0.0492935
Serum: 1002	16	OID05062	Q9Z0T9	Itgb6	0.73913	Olink MOUSE EXPLORATORY	v.3801	Undefined	Pass	2.56371	2.56371	2.20685	IPC Normalized	-0.00360255	-0.0492935
Serum: 1002	16	OID05063	P18406	Cyr61	0	Olink MOUSE EXPLORATORY	v.3801	Undefined	Pass	3.3	3.3	7.94255	IPC Normalized	-0.00360255	-0.0492935
Serum: 1002	16	OID05064	Q09163	Dlk1	0.956522	Olink MOUSE EXPLORATORY	v.3801	Undefined	Pass	3.56877	3.56877	3.13577	IPC Normalized	-0.00360255	-0.0492935
Serum: 1002	16	OID05065	P30561	Ahr	0.282609	Olink MOUSE EXPLORATORY	v.3801	Undefined	Pass	2.73197	2.73197	2.37073	IPC Normalized	-0.00360255	-0.0492935
Serum: 1002	16	OID05066	P10148	Ccl2	0	Olink MOUSE EXPLORATORY	v.3801	Undefined	Pass	2.43211	2.43211	10.4775	IPC Normalized	-0.00360255	-0.0492935
Serum: 1002	16	OID05067	P17183	Eno2	0.73913	Olink MOUSE EXPLORATORY	v.3801	Undefined	Pass	3.70123	3.70123	3.75115	IPC Normalized	-0.00360255	-0.0492935
Serum: 1002	16	OID05068	Q8CGN5	Plin1	0.282609	Olink MOUSE EXPLORATORY	v.3801	Undefined	Pass	3.33493	3.33493	3.26594	IPC Normalized	-0.00360255	-0.0492935
Serum: 1002	16	OID05069	Q7TQN3	Wfikkn2	0	Olink MOUSE EXPLORATORY	v.3801	Undefined	Pass	1.23091	1.23091	4.69131	IPC Normalized	-0.00360255	-0.0492935
Serum: 1002	16	OID05070	Q8BLU0	Flrt2	0.76087	Olink MOUSE EXPLORATORY	v.3801	Undefined	Pass	3.70284	3.70284	2.7207	IPC Normalized	-0.00360255	-0.0492935
Serum: 1002	16	OID05071	Q8BVI4	Qdpr	0.0652174	Olink MOUSE EXPLORATORY	v.3801	Undefined	Pass	3.40912	3.40912	3.52647	IPC Normalized	-0.00360255	-0.0492935
Serum: 1002	16			Inc Ctrl 2	0.76087	Olink MOUSE EXPLORATORY	v.3801	Undefined	Pass	-0.11573	-0.11573	-0.191059	IPC Normalized	-0.00360255	-0.0492935
Serum: 1002	16			Det Ctrl	0.630435	Olink MOUSE EXPLORATORY	v.3801	Undefined	Pass	-0.0732211	-0.0732211	-0.152109	IPC Normalized	-0.00360255	-0.0492935
Serum: 1002	16	OID05074	P25446	Fas	0	Olink MOUSE EXPLORATORY	v.3801	Undefined	Pass	1.92007	1.92007	4.28746	IPC Normalized	-0.00360255	-0.0492935
Serum: 1002	16	OID05075	Q61527	Erbb4	0	Olink MOUSE EXPLORATORY	v.3801	Undefined	Pass	3.1005	3.1005	4.28305	IPC Normalized	-0.00360255	-0.0492935
Serum: 1002	16	OID05076	Q8CD15	Riox2	0.0217391	Olink MOUSE EXPLORATORY	v.3801	Undefined	Pass	2.51683	2.51683	3.52174	IPC Normalized	-0.00360255	-0.0492935
Serum: 1002	16	OID05077	Q80UG2	Plxna4	0.695652	Olink MOUSE EXPLORATORY	v.3801	Undefined	Pass	2.80606	2.80606	2.66927	IPC Normalized	-0.00360255	-0.0492935
Serum: 1002	16	OID05078	Q99JW5	Epcam	0.26087	Olink MOUSE EXPLORATORY	v.3801	Undefined	Pass	2.64801	2.64801	3.24963	IPC Normalized	-0.00360255	-0.0492935
Serum: 1002	16	OID05079	P10855	Ccl3	0	Olink MOUSE EXPLORATORY	v.3801	Undefined	Pass	1.90299	1.90299	4.55464	IPC Normalized	-0.00360255	-0.0492935
Serum: 1002	16	OID05080	Q9JLL0	Crim1	0.978261	Olink MOUSE EXPLORATORY	v.3801	Undefined	Pass	3.95313	3.95313	2.35428	IPC Normalized	-0.00360255	-0.0492935
Serum: 1002	16	OID05081	Q9Z109	Vsig2	0.0434783	Olink MOUSE EXPLORATORY	v.3801	Undefined	Pass	1.40427	1.40427	1.67731	IPC Normalized	-0.00360255	-0.0492935
Serum: 1002	16	OID05082	Q08048	Hgf	0	Olink MOUSE EXPLORATORY	v.3801	Undefined	Pass	1.46213	1.46213	8.1877	IPC Normalized	-0.00360255	-0.0492935
Serum: 1002	16	OID05083	Q4V9Z5	Sez6l2	0	Olink MOUSE EXPLORATORY	v.3801	Undefined	Pass	-0.686734	-0.686734	3.87067	IPC Normalized	-0.00360255	-0.0492935
Serum: 1002	16	OID05084	P01582	Il1a	0	Olink MOUSE EXPLORATORY	v.3801	Undefined	Pass	1.71365	1.71365	4.39511	IPC Normalized	-0.00360255	-0.0492935
Serum: 1002	16	OID05085	Q8K4B4	Il23r	0	Olink MOUSE EXPLORATORY	v.3801	Undefined	Pass	1.22264	1.22264	5.25089	IPC Normalized	-0.00360255	-0.0492935
Serum: 1002	16	OID05086	Q61483	Dll1	0	Olink MOUSE EXPLORATORY	v.3801	Undefined	Pass	1.1807	1.1807	3.75373	IPC Normalized	-0.00360255	-0.0492935
Serum: 1002	16	OID05087	Q9CWS0	Ddah1	0.826087	Olink MOUSE EXPLORATORY	v.3801	Undefined	Pass	1.44049	1.44049	-0.492772	IPC Normalized	-0.00360255	-0.0492935
Serum: 1002	16	OID05088	P18893	Il10	0.673913	Olink MOUSE EXPLORATORY	v.3801	Undefined	Pass	2.65388	2.65388	1.43289	IPC Normalized	-0.00360255	-0.0492935
Serum: 1002	16	OID05089	Q9CR75	Tnfrsf12a	0	Olink MOUSE EXPLORATORY	v.3801	Undefined	Pass	1.90152	1.90152	3.3467	IPC Normalized	-0.00360255	-0.0492935
Serum: 1002	16	OID05090	Q61288	Acvrl1	0	Olink MOUSE EXPLORATORY	v.3801	Undefined	Pass	2.50717	2.50717	4.76773	IPC Normalized	-0.00360255	-0.0492935
Serum: 1002	16	OID05091	O89017	Lgmn	0	Olink MOUSE EXPLORATORY	v.3801	Undefined	Pass	1.00924	1.00924	4.77976	IPC Normalized	-0.00360255	-0.0492935
Serum: 1002	16	OID05092	P01587	Csf2	0.956522	Olink MOUSE EXPLORATORY	v.3801	Undefined	Pass	1.67046	1.67046	0.686679	IPC Normalized	-0.00360255	-0.0492935
Serum: 1002	16	OID05093	P18340	Cxcl9	0	Olink MOUSE EXPLORATORY	v.3801	Undefined	Pass	2.25406	2.25406	4.33606	IPC Normalized	-0.00360255	-0.0492935
Serum: 1002	16	OID05094	P70236	Map2k6	0	Olink MOUSE EXPLORATORY	v.3801	Undefined	Pass	2.27752	2.27752	5.91266	IPC Normalized	-0.00360255	-0.0492935
Serum: 1002	16	OID05095	Q9R000	Itgb1bp2	0.978261	Olink MOUSE EXPLORATORY	v.3801	Undefined	Pass	1.66089	1.66089	0.349053	IPC Normalized	-0.00360255	-0.0492935
Serum: 1002	16	OID05096	Q7TNI7	Il17f	0.456522	Olink MOUSE EXPLORATORY	v.3801	Undefined	Pass	1.5847	1.5847	0.584649	IPC Normalized	-0.00360255	-0.0492935
Serum: 1002	16	OID05097	P10749	Il1b	0.934783	Olink MOUSE EXPLORATORY	v.3801	Undefined	Pass	2.53673	2.53673	0.875066	IPC Normalized	-0.00360255	-0.0492935
Serum: 1002	16	OID05098	P70677	Casp3	0	Olink MOUSE EXPLORATORY	v.3801	Undefined	Pass	4.05246	4.05246	5.03618	IPC Normalized	-0.00360255	-0.0492935
Serum: 1002	16	OID05099	Q8R5A3	Apbb1ip	0.23913	Olink MOUSE EXPLORATORY	v.3801	Undefined	Pass	1.6765	1.6765	1.20742	IPC Normalized	-0.00360255	-0.0492935
Serum: 1002	16	OID05100	O54775	Wisp1	0	Olink MOUSE EXPLORATORY	v.3801	Undefined	Pass	1.79834	1.79834	4.29752	IPC Normalized	-0.00360255	-0.0492935
Serum: 1002	16	OID05101	P97326	Cdh6	0	Olink MOUSE EXPLORATORY	v.3801	Undefined	Pass	1.5022	1.5022	2.78821	IPC Normalized	-0.00360255	-0.0492935
Serum: 1002	16	OID05102	P31240	Pdgfb	0	Olink MOUSE EXPLORATORY	v.3801	Undefined	Pass	3.05447	3.05447	10.954	IPC Normalized	-0.00360255	-0.0492935
Serum: 1002	16	OID05103	Q6ZQA6	Igsf3	0.543478	Olink MOUSE EXPLORATORY	v.3801	Undefined	Pass	3.4232	3.4232	3.1186	IPC Normalized	-0.00360255	-0.0492935
Serum: 1002	16	OID05104	O88393	Tgfbr3	0	Olink MOUSE EXPLORATORY	v.3801	Undefined	Pass	1.79362	1.79362	3.74764	IPC Normalized	-0.00360255	-0.0492935
Serum: 1002	16	OID05105	P12850	Cxcl1	0	Olink MOUSE EXPLORATORY	v.3801	Undefined	Pass	3.34073	3.34073	9.07784	IPC Normalized	-0.00360255	-0.0492935
Serum: 1002	16	OID05106	Q8BTW9	Pak4	0.956522	Olink MOUSE EXPLORATORY	v.3801	Undefined	Pass	1.9216	1.9216	0.16943	IPC Normalized	-0.00360255	-0.0492935
Serum: 1002	16	OID05107	Q69Z26	Cntn4	0	Olink MOUSE EXPLORATORY	v.3801	Undefined	Pass	2.33835	2.33835	4.52841	IPC Normalized	-0.00360255	-0.0492935
Serum: 1002	16	OID05108	Q9EQX0	Ghrl	0.0217391	Olink MOUSE EXPLORATORY	v.3801	Undefined	Pass	2.85831	2.85831	4.07201	IPC Normalized	-0.00360255	-0.0492935
Serum: 1002	16	OID05109	P11152	Lpl	0.282609	Olink MOUSE EXPLORATORY	v.3801	Undefined	Pass	2.4109	2.4109	2.58527	IPC Normalized	-0.00360255	-0.0492935
Serum: 1002	16	OID05110	Q9EQC7	Fstl3	0	Olink MOUSE EXPLORATORY	v.3801	Undefined	Pass	2.15653	2.15653	5.83191	IPC Normalized	-0.00360255	-0.0492935
Serum: 1002	16	OID05111	Q99KJ8	Dctn2	0.978261	Olink MOUSE EXPLORATORY	v.3801	Undefined	Pass	2.39832	2.39832	0.102608	IPC Normalized	-0.00360255	-0.0492935
Serum: 1002	16	OID05112	P04401	Il5	0.956522	Olink MOUSE EXPLORATORY	v.3801	Undefined	Pass	3.26965	3.26965	0.74344	IPC Normalized	-0.00360255	-0.0492935
Serum: 1002	16	OID05113	Q8BX35	Eda2r	0	Olink MOUSE EXPLORATORY	v.3801	Undefined	Pass	1.63771	1.63771	7.12859	IPC Normalized	-0.00360255	-0.0492935
Serum: 1002	16	OID05114	P20181	Ntf3	0.956522	Olink MOUSE EXPLORATORY	v.3801	Undefined	Pass	2.83892	2.83892	1.48385	IPC Normalized	-0.00360255	-0.0492935
Serum: 1002	16	OID05115	O54907	Tnfsf12	0	Olink MOUSE EXPLORATORY	v.3801	Undefined	Pass	2.97723	2.97723	5.08745	IPC Normalized	-0.00360255	-0.0492935
Serum: 1002	16	OID05116	O89093	Ccl20	0	Olink MOUSE EXPLORATORY	v.3801	Undefined	Pass	3.11866	3.11866	7.90065	IPC Normalized	-0.00360255	-0.0492935
Serum: 1002	16	OID05117	P26323	Fli1	1	Olink MOUSE EXPLORATORY	v.3801	Undefined	Pass	3.6621	3.6621	1.31604	IPC Normalized	-0.00360255	-0.0492935
Serum: 1002	16	OID05118	O89023	Tpp1	0	Olink MOUSE EXPLORATORY	v.3801	Undefined	Pass	2.45848	2.45848	6.28565	IPC Normalized	-0.00360255	-0.0492935
Serum: 1002	16	OID05119	Q8BYI9	Tnr	0	Olink MOUSE EXPLORATORY	v.3801	Undefined	Pass	2.23796	2.23796	3.63471	IPC Normalized	-0.00360255	-0.0492935
Serum: 1002	16	OID05120	P97946	Vegfd	0	Olink MOUSE EXPLORATORY	v.3801	Undefined	Pass	1.83094	1.83094	3.00017	IPC Normalized	-0.00360255	-0.0492935
Serum: 1002	16	OID05121	P11103	Parp1	0.195652	Olink MOUSE EXPLORATORY	v.3801	Undefined	Pass	2.01458	2.01458	1.62859	IPC Normalized	-0.00360255	-0.0492935
Serum: 1002	16	OID05122	P06804	Tnf	0.978261	Olink MOUSE EXPLORATORY	v.3801	Undefined	Pass	1.3656	1.3656	-0.379435	IPC Normalized	-0.00360255	-0.0492935
Serum: 979	17	OID05027	Q8R373	Clmp	0	Olink MOUSE EXPLORATORY	v.3801	Undefined	Pass	3.59187	3.59187	6.59689	IPC Normalized	0.074197	0.0765233
Serum: 979	17	OID05028	O08746	Matn2	0	Olink MOUSE EXPLORATORY	v.3801	Undefined	Pass	2.06015	2.06015	4.59108	IPC Normalized	0.074197	0.0765233
Serum: 979	17	OID05029	Q00493	Cpe	0	Olink MOUSE EXPLORATORY	v.3801	Undefined	Pass	3.30728	3.30728	6.7918	IPC Normalized	0.074197	0.0765233
Serum: 979	17			Inc Ctrl 1	0.869565	Olink MOUSE EXPLORATORY	v.3801	Undefined	Pass	0.0231408	0.0231408	-0.0992688	IPC Normalized	0.074197	0.0765233
Serum: 979	17	OID05031	P55095	Gcg	0.934783	Olink MOUSE EXPLORATORY	v.3801	Undefined	Pass	2.50799	2.50799	1.25642	IPC Normalized	0.074197	0.0765233
Serum: 979	17	OID05032	P48540	Gdnf	0.978261	Olink MOUSE EXPLORATORY	v.3801	Undefined	Pass	3.63146	3.63146	0.801812	IPC Normalized	0.074197	0.0765233
Serum: 979	17	OID05033	Q04736	Yes1	0.130435	Olink MOUSE EXPLORATORY	v.3801	Undefined	Pass	1.49447	1.49447	2.79632	IPC Normalized	0.074197	0.0765233
Serum: 979	17	OID05034	Q62386	Il17a	0.521739	Olink MOUSE EXPLORATORY	v.3801	Undefined	Pass	2.03097	2.03097	2.63605	IPC Normalized	0.074197	0.0765233
Serum: 979	17	OID05035	Q9R1E0	Foxo1	0.978261	Olink MOUSE EXPLORATORY	v.3801	Undefined	Pass	2.02334	2.02334	1.03824	IPC Normalized	0.074197	0.0765233
Serum: 979	17	OID05036	O08712	Tnfrsf11b	0	Olink MOUSE EXPLORATORY	v.3801	Undefined	Pass	2.50159	2.50159	6.01843	IPC Normalized	0.074197	0.0765233
Serum: 979	17	OID05037	P04202	Tgfb1	0	Olink MOUSE EXPLORATORY	v.3801	Undefined	Pass	2.1094	2.1094	3.49859	IPC Normalized	0.074197	0.0765233
Serum: 979	17	OID05038	P47713	Pla2g4a	0	Olink MOUSE EXPLORATORY	v.3801	Undefined	Pass	3.01571	3.01571	3.91961	IPC Normalized	0.074197	0.0765233
Serum: 979	17	OID05039	P08505	Il6	0.956522	Olink MOUSE EXPLORATORY	v.3801	Undefined	Pass	3.10417	3.10417	1.16258	IPC Normalized	0.074197	0.0765233
Serum: 979	17	OID05040	P99029	Prdx5	0.347826	Olink MOUSE EXPLORATORY	v.3801	Undefined	Pass	2.69276	2.69276	4.3886	IPC Normalized	0.074197	0.0765233
Serum: 979	17	OID05041	P48030	Tgfa	0	Olink MOUSE EXPLORATORY	v.3801	Undefined	Pass	2.48808	2.48808	6.61216	IPC Normalized	0.074197	0.0765233
Serum: 979	17	OID05042	P30882	Ccl5	0.782609	Olink MOUSE EXPLORATORY	v.3801	Undefined	Pass	1.69808	1.69808	1.34706	IPC Normalized	0.074197	0.0765233
Serum: 979	17	OID05043	P07321	Epo	0.0434783	Olink MOUSE EXPLORATORY	v.3801	Undefined	Pass	2.47826	2.47826	2.77411	IPC Normalized	0.074197	0.0765233
Serum: 979	17	OID05044	O35625	Axin1	0.826087	Olink MOUSE EXPLORATORY	v.3801	Undefined	Pass	2.44754	2.44754	1.78107	IPC Normalized	0.074197	0.0765233
Serum: 979	17			Ext Ctrl	0	Olink MOUSE EXPLORATORY	v.3801	Undefined	Pass	0	0	0	IPC Normalized	0.074197	0.0765233
Serum: 979	17	OID05046	P47931	Fst	0	Olink MOUSE EXPLORATORY	v.3801	Undefined	Pass	2.04847	2.04847	8.30979	IPC Normalized	0.074197	0.0765233
Serum: 979	17	OID05047	Q6PCX7	Rgma	0.26087	Olink MOUSE EXPLORATORY	v.3801	Undefined	Pass	2.59638	2.59638	2.71412	IPC Normalized	0.074197	0.0765233
Serum: 979	17	OID05048	P58058	Nadk	0	Olink MOUSE EXPLORATORY	v.3801	Undefined	Pass	2.67946	2.67946	5.27362	IPC Normalized	0.074197	0.0765233
Serum: 979	17	OID05049	P48787	Tnni3	0.152174	Olink MOUSE EXPLORATORY	v.3801	Undefined	Pass	2.50062	2.50062	15.5719	IPC Normalized	0.074197	0.0765233
Serum: 979	17	OID05050	Q61982	Notch3	0	Olink MOUSE EXPLORATORY	v.3801	Undefined	Pass	2.51665	2.51665	4.95473	IPC Normalized	0.074197	0.0765233
Serum: 979	17	OID05051	Q9ERB0	Snap29	0	Olink MOUSE EXPLORATORY	v.3801	Undefined	Pass	1.83982	1.83982	6.14854	IPC Normalized	0.074197	0.0765233
Serum: 979	17	OID05052	P12960	Cntn1	0	Olink MOUSE EXPLORATORY	v.3801	Undefined	Pass	0.925542	0.925542	5.49158	IPC Normalized	0.074197	0.0765233
Serum: 979	17	OID05053	Q9ER65	Clstn2	0.956522	Olink MOUSE EXPLORATORY	v.3801	Undefined	Pass	3.71889	3.71889	2.20145	IPC Normalized	0.074197	0.0765233
Serum: 979	17	OID05054	P07091	S100a4	0	Olink MOUSE EXPLORATORY	v.3801	Undefined	Pass	2.36071	2.36071	5.57389	IPC Normalized	0.074197	0.0765233
Serum: 979	17	OID05055	Q9D6N1	Ca13	0.0217391	Olink MOUSE EXPLORATORY	v.3801	Undefined	Pass	1.76705	1.76705	4.50566	IPC Normalized	0.074197	0.0765233
Serum: 979	17	OID05056	Q61865	Mia	0	Olink MOUSE EXPLORATORY	v.3801	Undefined	Pass	2.56528	2.56528	4.98679	IPC Normalized	0.074197	0.0765233
Serum: 979	17	OID05057	Q8VCF1	Cant1	0.978261	Olink MOUSE EXPLORATORY	v.3801	Undefined	Pass	1.61892	1.61892	1.21999	IPC Normalized	0.074197	0.0765233
Serum: 979	17	OID05058	P20826	Kitlg	0.978261	Olink MOUSE EXPLORATORY	v.3801	Undefined	Pass	2.3556	2.3556	0.567601	IPC Normalized	0.074197	0.0765233
Serum: 979	17	OID05059	P97785	Gfra1	0	Olink MOUSE EXPLORATORY	v.3801	Undefined	Pass	1.49437	1.49437	5.14725	IPC Normalized	0.074197	0.0765233
Serum: 979	17	OID05060	Q9DCL8	Ppp1r2	0.913043	Olink MOUSE EXPLORATORY	v.3801	Undefined	Pass	2.85732	2.85732	1.36411	IPC Normalized	0.074197	0.0765233
Serum: 979	17	OID05061	Q9R1V7	Adam23	0.478261	Olink MOUSE EXPLORATORY	v.3801	Undefined	Pass	1.2689	1.2689	0.963006	IPC Normalized	0.074197	0.0765233
Serum: 979	17	OID05062	Q9Z0T9	Itgb6	0.73913	Olink MOUSE EXPLORATORY	v.3801	Undefined	Pass	2.56371	2.56371	2.85277	IPC Normalized	0.074197	0.0765233
Serum: 979	17	OID05063	P18406	Cyr61	0	Olink MOUSE EXPLORATORY	v.3801	Undefined	Pass	3.3	3.3	7.95636	IPC Normalized	0.074197	0.0765233
Serum: 979	17	OID05064	Q09163	Dlk1	0.956522	Olink MOUSE EXPLORATORY	v.3801	Undefined	Pass	3.56877	3.56877	2.90779	IPC Normalized	0.074197	0.0765233
Serum: 979	17	OID05065	P30561	Ahr	0.282609	Olink MOUSE EXPLORATORY	v.3801	Undefined	Pass	2.73197	2.73197	3.25113	IPC Normalized	0.074197	0.0765233
Serum: 979	17	OID05066	P10148	Ccl2	0	Olink MOUSE EXPLORATORY	v.3801	Undefined	Pass	2.43211	2.43211	11.1832	IPC Normalized	0.074197	0.0765233
Serum: 979	17	OID05067	P17183	Eno2	0.73913	Olink MOUSE EXPLORATORY	v.3801	Undefined	Pass	3.70123	3.70123	3.6335	IPC Normalized	0.074197	0.0765233
Serum: 979	17	OID05068	Q8CGN5	Plin1	0.282609	Olink MOUSE EXPLORATORY	v.3801	Undefined	Pass	3.33493	3.33493	6.40912	IPC Normalized	0.074197	0.0765233
Serum: 979	17	OID05069	Q7TQN3	Wfikkn2	0	Olink MOUSE EXPLORATORY	v.3801	Undefined	Pass	1.23091	1.23091	4.30041	IPC Normalized	0.074197	0.0765233
Serum: 979	17	OID05070	Q8BLU0	Flrt2	0.76087	Olink MOUSE EXPLORATORY	v.3801	Undefined	Pass	3.70284	3.70284	3.36196	IPC Normalized	0.074197	0.0765233
Serum: 979	17	OID05071	Q8BVI4	Qdpr	0.0652174	Olink MOUSE EXPLORATORY	v.3801	Undefined	Pass	3.40912	3.40912	4.6638	IPC Normalized	0.074197	0.0765233
Serum: 979	17			Inc Ctrl 2	0.76087	Olink MOUSE EXPLORATORY	v.3801	Undefined	Pass	-0.11573	-0.11573	-0.113259	IPC Normalized	0.074197	0.0765233
Serum: 979	17			Det Ctrl	0.630435	Olink MOUSE EXPLORATORY	v.3801	Undefined	Pass	-0.0732211	-0.0732211	-0.0262923	IPC Normalized	0.074197	0.0765233
Serum: 979	17	OID05074	P25446	Fas	0	Olink MOUSE EXPLORATORY	v.3801	Undefined	Pass	1.92007	1.92007	6.14972	IPC Normalized	0.074197	0.0765233
Serum: 979	17	OID05075	Q61527	Erbb4	0	Olink MOUSE EXPLORATORY	v.3801	Undefined	Pass	3.1005	3.1005	5.06481	IPC Normalized	0.074197	0.0765233
Serum: 979	17	OID05076	Q8CD15	Riox2	0.0217391	Olink MOUSE EXPLORATORY	v.3801	Undefined	Pass	2.51683	2.51683	3.33229	IPC Normalized	0.074197	0.0765233
Serum: 979	17	OID05077	Q80UG2	Plxna4	0.695652	Olink MOUSE EXPLORATORY	v.3801	Undefined	Pass	2.80606	2.80606	2.71869	IPC Normalized	0.074197	0.0765233
Serum: 979	17	OID05078	Q99JW5	Epcam	0.26087	Olink MOUSE EXPLORATORY	v.3801	Undefined	Pass	2.64801	2.64801	3.14148	IPC Normalized	0.074197	0.0765233
Serum: 979	17	OID05079	P10855	Ccl3	0	Olink MOUSE EXPLORATORY	v.3801	Undefined	Pass	1.90299	1.90299	5.26043	IPC Normalized	0.074197	0.0765233
Serum: 979	17	OID05080	Q9JLL0	Crim1	0.978261	Olink MOUSE EXPLORATORY	v.3801	Undefined	Pass	3.95313	3.95313	2.80544	IPC Normalized	0.074197	0.0765233
Serum: 979	17	OID05081	Q9Z109	Vsig2	0.0434783	Olink MOUSE EXPLORATORY	v.3801	Undefined	Pass	1.40427	1.40427	1.92601	IPC Normalized	0.074197	0.0765233
Serum: 979	17	OID05082	Q08048	Hgf	0	Olink MOUSE EXPLORATORY	v.3801	Undefined	Pass	1.46213	1.46213	8.74696	IPC Normalized	0.074197	0.0765233
Serum: 979	17	OID05083	Q4V9Z5	Sez6l2	0	Olink MOUSE EXPLORATORY	v.3801	Undefined	Pass	-0.686734	-0.686734	4.16532	IPC Normalized	0.074197	0.0765233
Serum: 979	17	OID05084	P01582	Il1a	0	Olink MOUSE EXPLORATORY	v.3801	Undefined	Pass	1.71365	1.71365	3.65252	IPC Normalized	0.074197	0.0765233
Serum: 979	17	OID05085	Q8K4B4	Il23r	0	Olink MOUSE EXPLORATORY	v.3801	Undefined	Pass	1.22264	1.22264	4.85826	IPC Normalized	0.074197	0.0765233
Serum: 979	17	OID05086	Q61483	Dll1	0	Olink MOUSE EXPLORATORY	v.3801	Undefined	Pass	1.1807	1.1807	4.25621	IPC Normalized	0.074197	0.0765233
Serum: 979	17	OID05087	Q9CWS0	Ddah1	0.826087	Olink MOUSE EXPLORATORY	v.3801	Undefined	Pass	1.44049	1.44049	0.51691	IPC Normalized	0.074197	0.0765233
Serum: 979	17	OID05088	P18893	Il10	0.673913	Olink MOUSE EXPLORATORY	v.3801	Undefined	Pass	2.65388	2.65388	2.17777	IPC Normalized	0.074197	0.0765233
Serum: 979	17	OID05089	Q9CR75	Tnfrsf12a	0	Olink MOUSE EXPLORATORY	v.3801	Undefined	Pass	1.90152	1.90152	4.785	IPC Normalized	0.074197	0.0765233
Serum: 979	17	OID05090	Q61288	Acvrl1	0	Olink MOUSE EXPLORATORY	v.3801	Undefined	Pass	2.50717	2.50717	5.80239	IPC Normalized	0.074197	0.0765233
Serum: 979	17	OID05091	O89017	Lgmn	0	Olink MOUSE EXPLORATORY	v.3801	Undefined	Pass	1.00924	1.00924	5.39002	IPC Normalized	0.074197	0.0765233
Serum: 979	17	OID05092	P01587	Csf2	0.956522	Olink MOUSE EXPLORATORY	v.3801	Undefined	Pass	1.67046	1.67046	0.805294	IPC Normalized	0.074197	0.0765233
Serum: 979	17	OID05093	P18340	Cxcl9	0	Olink MOUSE EXPLORATORY	v.3801	Undefined	Pass	2.25406	2.25406	5.81745	IPC Normalized	0.074197	0.0765233
Serum: 979	17	OID05094	P70236	Map2k6	0	Olink MOUSE EXPLORATORY	v.3801	Undefined	Pass	2.27752	2.27752	6.19085	IPC Normalized	0.074197	0.0765233
Serum: 979	17	OID05095	Q9R000	Itgb1bp2	0.978261	Olink MOUSE EXPLORATORY	v.3801	Undefined	Pass	1.66089	1.66089	1.37367	IPC Normalized	0.074197	0.0765233
Serum: 979	17	OID05096	Q7TNI7	Il17f	0.456522	Olink MOUSE EXPLORATORY	v.3801	Undefined	Pass	1.5847	1.5847	1.62526	IPC Normalized	0.074197	0.0765233
Serum: 979	17	OID05097	P10749	Il1b	0.934783	Olink MOUSE EXPLORATORY	v.3801	Undefined	Pass	2.53673	2.53673	1.10912	IPC Normalized	0.074197	0.0765233
Serum: 979	17	OID05098	P70677	Casp3	0	Olink MOUSE EXPLORATORY	v.3801	Undefined	Pass	4.05246	4.05246	5.82632	IPC Normalized	0.074197	0.0765233
Serum: 979	17	OID05099	Q8R5A3	Apbb1ip	0.23913	Olink MOUSE EXPLORATORY	v.3801	Undefined	Pass	1.6765	1.6765	2.34443	IPC Normalized	0.074197	0.0765233
Serum: 979	17	OID05100	O54775	Wisp1	0	Olink MOUSE EXPLORATORY	v.3801	Undefined	Pass	1.79834	1.79834	4.87665	IPC Normalized	0.074197	0.0765233
Serum: 979	17	OID05101	P97326	Cdh6	0	Olink MOUSE EXPLORATORY	v.3801	Undefined	Pass	1.5022	1.5022	2.43172	IPC Normalized	0.074197	0.0765233
Serum: 979	17	OID05102	P31240	Pdgfb	0	Olink MOUSE EXPLORATORY	v.3801	Undefined	Pass	3.05447	3.05447	11.1202	IPC Normalized	0.074197	0.0765233
Serum: 979	17	OID05103	Q6ZQA6	Igsf3	0.543478	Olink MOUSE EXPLORATORY	v.3801	Undefined	Pass	3.4232	3.4232	3.24993	IPC Normalized	0.074197	0.0765233
Serum: 979	17	OID05104	O88393	Tgfbr3	0	Olink MOUSE EXPLORATORY	v.3801	Undefined	Pass	1.79362	1.79362	4.15142	IPC Normalized	0.074197	0.0765233
Serum: 979	17	OID05105	P12850	Cxcl1	0	Olink MOUSE EXPLORATORY	v.3801	Undefined	Pass	3.34073	3.34073	9.84836	IPC Normalized	0.074197	0.0765233
Serum: 979	17	OID05106	Q8BTW9	Pak4	0.956522	Olink MOUSE EXPLORATORY	v.3801	Undefined	Pass	1.9216	1.9216	0.314334	IPC Normalized	0.074197	0.0765233
Serum: 979	17	OID05107	Q69Z26	Cntn4	0	Olink MOUSE EXPLORATORY	v.3801	Undefined	Pass	2.33835	2.33835	4.24465	IPC Normalized	0.074197	0.0765233
Serum: 979	17	OID05108	Q9EQX0	Ghrl	0.0217391	Olink MOUSE EXPLORATORY	v.3801	Undefined	Pass	2.85831	2.85831	3.06521	IPC Normalized	0.074197	0.0765233
Serum: 979	17	OID05109	P11152	Lpl	0.282609	Olink MOUSE EXPLORATORY	v.3801	Undefined	Pass	2.4109	2.4109	2.99087	IPC Normalized	0.074197	0.0765233
Serum: 979	17	OID05110	Q9EQC7	Fstl3	0	Olink MOUSE EXPLORATORY	v.3801	Undefined	Pass	2.15653	2.15653	6.6579	IPC Normalized	0.074197	0.0765233
Serum: 979	17	OID05111	Q99KJ8	Dctn2	0.978261	Olink MOUSE EXPLORATORY	v.3801	Undefined	Pass	2.39832	2.39832	0.698136	IPC Normalized	0.074197	0.0765233
Serum: 979	17	OID05112	P04401	Il5	0.956522	Olink MOUSE EXPLORATORY	v.3801	Undefined	Pass	3.26965	3.26965	1.95858	IPC Normalized	0.074197	0.0765233
Serum: 979	17	OID05113	Q8BX35	Eda2r	0	Olink MOUSE EXPLORATORY	v.3801	Undefined	Pass	1.63771	1.63771	7.9262	IPC Normalized	0.074197	0.0765233
Serum: 979	17	OID05114	P20181	Ntf3	0.956522	Olink MOUSE EXPLORATORY	v.3801	Undefined	Pass	2.83892	2.83892	1.91823	IPC Normalized	0.074197	0.0765233
Serum: 979	17	OID05115	O54907	Tnfsf12	0	Olink MOUSE EXPLORATORY	v.3801	Undefined	Pass	2.97723	2.97723	5.22708	IPC Normalized	0.074197	0.0765233
Serum: 979	17	OID05116	O89093	Ccl20	0	Olink MOUSE EXPLORATORY	v.3801	Undefined	Pass	3.11866	3.11866	9.27602	IPC Normalized	0.074197	0.0765233
Serum: 979	17	OID05117	P26323	Fli1	1	Olink MOUSE EXPLORATORY	v.3801	Undefined	Pass	3.6621	3.6621	1.75598	IPC Normalized	0.074197	0.0765233
Serum: 979	17	OID05118	O89023	Tpp1	0	Olink MOUSE EXPLORATORY	v.3801	Undefined	Pass	2.45848	2.45848	6.95993	IPC Normalized	0.074197	0.0765233
Serum: 979	17	OID05119	Q8BYI9	Tnr	0	Olink MOUSE EXPLORATORY	v.3801	Undefined	Pass	2.23796	2.23796	3.77249	IPC Normalized	0.074197	0.0765233
Serum: 979	17	OID05120	P97946	Vegfd	0	Olink MOUSE EXPLORATORY	v.3801	Undefined	Pass	1.83094	1.83094	3.23866	IPC Normalized	0.074197	0.0765233
Serum: 979	17	OID05121	P11103	Parp1	0.195652	Olink MOUSE EXPLORATORY	v.3801	Undefined	Pass	2.01458	2.01458	3.54717	IPC Normalized	0.074197	0.0765233
Serum: 979	17	OID05122	P06804	Tnf	0.978261	Olink MOUSE EXPLORATORY	v.3801	Undefined	Pass	1.3656	1.3656	-0.0587641	IPC Normalized	0.074197	0.0765233
Serum: 1038	18	OID05027	Q8R373	Clmp	0	Olink MOUSE EXPLORATORY	v.3801	Undefined	Pass	3.59187	3.59187	6.41524	IPC Normalized	0.0675517	0.0537185
Serum: 1038	18	OID05028	O08746	Matn2	0	Olink MOUSE EXPLORATORY	v.3801	Undefined	Pass	2.06015	2.06015	4.30379	IPC Normalized	0.0675517	0.0537185
Serum: 1038	18	OID05029	Q00493	Cpe	0	Olink MOUSE EXPLORATORY	v.3801	Undefined	Pass	3.30728	3.30728	6.38251	IPC Normalized	0.0675517	0.0537185
Serum: 1038	18			Inc Ctrl 1	0.869565	Olink MOUSE EXPLORATORY	v.3801	Undefined	Pass	0.0231408	0.0231408	-0.0955281	IPC Normalized	0.0675517	0.0537185
Serum: 1038	18	OID05031	P55095	Gcg	0.934783	Olink MOUSE EXPLORATORY	v.3801	Undefined	Pass	2.50799	2.50799	1.68876	IPC Normalized	0.0675517	0.0537185
Serum: 1038	18	OID05032	P48540	Gdnf	0.978261	Olink MOUSE EXPLORATORY	v.3801	Undefined	Pass	3.63146	3.63146	0.825442	IPC Normalized	0.0675517	0.0537185
Serum: 1038	18	OID05033	Q04736	Yes1	0.130435	Olink MOUSE EXPLORATORY	v.3801	Undefined	Pass	1.49447	1.49447	1.63854	IPC Normalized	0.0675517	0.0537185
Serum: 1038	18	OID05034	Q62386	Il17a	0.521739	Olink MOUSE EXPLORATORY	v.3801	Undefined	Pass	2.03097	2.03097	0.772094	IPC Normalized	0.0675517	0.0537185
Serum: 1038	18	OID05035	Q9R1E0	Foxo1	0.978261	Olink MOUSE EXPLORATORY	v.3801	Undefined	Pass	2.02334	2.02334	0.823768	IPC Normalized	0.0675517	0.0537185
Serum: 1038	18	OID05036	O08712	Tnfrsf11b	0	Olink MOUSE EXPLORATORY	v.3801	Undefined	Pass	2.50159	2.50159	6.0331	IPC Normalized	0.0675517	0.0537185
Serum: 1038	18	OID05037	P04202	Tgfb1	0	Olink MOUSE EXPLORATORY	v.3801	Undefined	Pass	2.1094	2.1094	4.13878	IPC Normalized	0.0675517	0.0537185
Serum: 1038	18	OID05038	P47713	Pla2g4a	0	Olink MOUSE EXPLORATORY	v.3801	Undefined	Pass	3.01571	3.01571	3.61515	IPC Normalized	0.0675517	0.0537185
Serum: 1038	18	OID05039	P08505	Il6	0.956522	Olink MOUSE EXPLORATORY	v.3801	Undefined	Pass	3.10417	3.10417	0.693499	IPC Normalized	0.0675517	0.0537185
Serum: 1038	18	OID05040	P99029	Prdx5	0.347826	Olink MOUSE EXPLORATORY	v.3801	Undefined	Pass	2.69276	2.69276	2.67328	IPC Normalized	0.0675517	0.0537185
Serum: 1038	18	OID05041	P48030	Tgfa	0	Olink MOUSE EXPLORATORY	v.3801	Undefined	Pass	2.48808	2.48808	6.19784	IPC Normalized	0.0675517	0.0537185
Serum: 1038	18	OID05042	P30882	Ccl5	0.782609	Olink MOUSE EXPLORATORY	v.3801	Undefined	Pass	1.69808	1.69808	1.39173	IPC Normalized	0.0675517	0.0537185
Serum: 1038	18	OID05043	P07321	Epo	0.0434783	Olink MOUSE EXPLORATORY	v.3801	Undefined	Pass	2.47826	2.47826	2.32491	IPC Normalized	0.0675517	0.0537185
Serum: 1038	18	OID05044	O35625	Axin1	0.826087	Olink MOUSE EXPLORATORY	v.3801	Undefined	Pass	2.44754	2.44754	1.68617	IPC Normalized	0.0675517	0.0537185
Serum: 1038	18			Ext Ctrl	0	Olink MOUSE EXPLORATORY	v.3801	Undefined	Pass	0	0	0	IPC Normalized	0.0675517	0.0537185
Serum: 1038	18	OID05046	P47931	Fst	0	Olink MOUSE EXPLORATORY	v.3801	Undefined	Pass	2.04847	2.04847	9.21971	IPC Normalized	0.0675517	0.0537185
Serum: 1038	18	OID05047	Q6PCX7	Rgma	0.26087	Olink MOUSE EXPLORATORY	v.3801	Undefined	Pass	2.59638	2.59638	2.89749	IPC Normalized	0.0675517	0.0537185
Serum: 1038	18	OID05048	P58058	Nadk	0	Olink MOUSE EXPLORATORY	v.3801	Undefined	Pass	2.67946	2.67946	5.73667	IPC Normalized	0.0675517	0.0537185
Serum: 1038	18	OID05049	P48787	Tnni3	0.152174	Olink MOUSE EXPLORATORY	v.3801	Undefined	Pass	2.50062	2.50062	0.97341	IPC Normalized	0.0675517	0.0537185
Serum: 1038	18	OID05050	Q61982	Notch3	0	Olink MOUSE EXPLORATORY	v.3801	Undefined	Pass	2.51665	2.51665	4.61828	IPC Normalized	0.0675517	0.0537185
Serum: 1038	18	OID05051	Q9ERB0	Snap29	0	Olink MOUSE EXPLORATORY	v.3801	Undefined	Pass	1.83982	1.83982	5.29045	IPC Normalized	0.0675517	0.0537185
Serum: 1038	18	OID05052	P12960	Cntn1	0	Olink MOUSE EXPLORATORY	v.3801	Undefined	Pass	0.925542	0.925542	5.65092	IPC Normalized	0.0675517	0.0537185
Serum: 1038	18	OID05053	Q9ER65	Clstn2	0.956522	Olink MOUSE EXPLORATORY	v.3801	Undefined	Pass	3.71889	3.71889	2.19455	IPC Normalized	0.0675517	0.0537185
Serum: 1038	18	OID05054	P07091	S100a4	0	Olink MOUSE EXPLORATORY	v.3801	Undefined	Pass	2.36071	2.36071	5.2459	IPC Normalized	0.0675517	0.0537185
Serum: 1038	18	OID05055	Q9D6N1	Ca13	0.0217391	Olink MOUSE EXPLORATORY	v.3801	Undefined	Pass	1.76705	1.76705	3.21128	IPC Normalized	0.0675517	0.0537185
Serum: 1038	18	OID05056	Q61865	Mia	0	Olink MOUSE EXPLORATORY	v.3801	Undefined	Pass	2.56528	2.56528	4.70427	IPC Normalized	0.0675517	0.0537185
Serum: 1038	18	OID05057	Q8VCF1	Cant1	0.978261	Olink MOUSE EXPLORATORY	v.3801	Undefined	Pass	1.61892	1.61892	1.13011	IPC Normalized	0.0675517	0.0537185
Serum: 1038	18	OID05058	P20826	Kitlg	0.978261	Olink MOUSE EXPLORATORY	v.3801	Undefined	Pass	2.3556	2.3556	2.57454	IPC Normalized	0.0675517	0.0537185
Serum: 1038	18	OID05059	P97785	Gfra1	0	Olink MOUSE EXPLORATORY	v.3801	Undefined	Pass	1.49437	1.49437	3.6615	IPC Normalized	0.0675517	0.0537185
Serum: 1038	18	OID05060	Q9DCL8	Ppp1r2	0.913043	Olink MOUSE EXPLORATORY	v.3801	Undefined	Pass	2.85732	2.85732	1.86244	IPC Normalized	0.0675517	0.0537185
Serum: 1038	18	OID05061	Q9R1V7	Adam23	0.478261	Olink MOUSE EXPLORATORY	v.3801	Undefined	Pass	1.2689	1.2689	1.60624	IPC Normalized	0.0675517	0.0537185
Serum: 1038	18	OID05062	Q9Z0T9	Itgb6	0.73913	Olink MOUSE EXPLORATORY	v.3801	Undefined	Pass	2.56371	2.56371	2.7087	IPC Normalized	0.0675517	0.0537185
Serum: 1038	18	OID05063	P18406	Cyr61	0	Olink MOUSE EXPLORATORY	v.3801	Undefined	Pass	3.3	3.3	7.98815	IPC Normalized	0.0675517	0.0537185
Serum: 1038	18	OID05064	Q09163	Dlk1	0.956522	Olink MOUSE EXPLORATORY	v.3801	Undefined	Pass	3.56877	3.56877	3.40017	IPC Normalized	0.0675517	0.0537185
Serum: 1038	18	OID05065	P30561	Ahr	0.282609	Olink MOUSE EXPLORATORY	v.3801	Undefined	Pass	2.73197	2.73197	3.05897	IPC Normalized	0.0675517	0.0537185
Serum: 1038	18	OID05066	P10148	Ccl2	0	Olink MOUSE EXPLORATORY	v.3801	Undefined	Pass	2.43211	2.43211	11.0567	IPC Normalized	0.0675517	0.0537185
Serum: 1038	18	OID05067	P17183	Eno2	0.73913	Olink MOUSE EXPLORATORY	v.3801	Undefined	Pass	3.70123	3.70123	2.64209	IPC Normalized	0.0675517	0.0537185
Serum: 1038	18	OID05068	Q8CGN5	Plin1	0.282609	Olink MOUSE EXPLORATORY	v.3801	Undefined	Pass	3.33493	3.33493	3.77523	IPC Normalized	0.0675517	0.0537185
Serum: 1038	18	OID05069	Q7TQN3	Wfikkn2	0	Olink MOUSE EXPLORATORY	v.3801	Undefined	Pass	1.23091	1.23091	4.95191	IPC Normalized	0.0675517	0.0537185
Serum: 1038	18	OID05070	Q8BLU0	Flrt2	0.76087	Olink MOUSE EXPLORATORY	v.3801	Undefined	Pass	3.70284	3.70284	3.06862	IPC Normalized	0.0675517	0.0537185
Serum: 1038	18	OID05071	Q8BVI4	Qdpr	0.0652174	Olink MOUSE EXPLORATORY	v.3801	Undefined	Pass	3.40912	3.40912	4.59762	IPC Normalized	0.0675517	0.0537185
Serum: 1038	18			Inc Ctrl 2	0.76087	Olink MOUSE EXPLORATORY	v.3801	Undefined	Pass	-0.11573	-0.11573	-0.119904	IPC Normalized	0.0675517	0.0537185
Serum: 1038	18			Det Ctrl	0.630435	Olink MOUSE EXPLORATORY	v.3801	Undefined	Pass	-0.0732211	-0.0732211	-0.0490971	IPC Normalized	0.0675517	0.0537185
Serum: 1038	18	OID05074	P25446	Fas	0	Olink MOUSE EXPLORATORY	v.3801	Undefined	Pass	1.92007	1.92007	4.8856	IPC Normalized	0.0675517	0.0537185
Serum: 1038	18	OID05075	Q61527	Erbb4	0	Olink MOUSE EXPLORATORY	v.3801	Undefined	Pass	3.1005	3.1005	4.67183	IPC Normalized	0.0675517	0.0537185
Serum: 1038	18	OID05076	Q8CD15	Riox2	0.0217391	Olink MOUSE EXPLORATORY	v.3801	Undefined	Pass	2.51683	2.51683	3.21067	IPC Normalized	0.0675517	0.0537185
Serum: 1038	18	OID05077	Q80UG2	Plxna4	0.695652	Olink MOUSE EXPLORATORY	v.3801	Undefined	Pass	2.80606	2.80606	2.34376	IPC Normalized	0.0675517	0.0537185
Serum: 1038	18	OID05078	Q99JW5	Epcam	0.26087	Olink MOUSE EXPLORATORY	v.3801	Undefined	Pass	2.64801	2.64801	2.74306	IPC Normalized	0.0675517	0.0537185
Serum: 1038	18	OID05079	P10855	Ccl3	0	Olink MOUSE EXPLORATORY	v.3801	Undefined	Pass	1.90299	1.90299	4.50344	IPC Normalized	0.0675517	0.0537185
Serum: 1038	18	OID05080	Q9JLL0	Crim1	0.978261	Olink MOUSE EXPLORATORY	v.3801	Undefined	Pass	3.95313	3.95313	2.30972	IPC Normalized	0.0675517	0.0537185
Serum: 1038	18	OID05081	Q9Z109	Vsig2	0.0434783	Olink MOUSE EXPLORATORY	v.3801	Undefined	Pass	1.40427	1.40427	2.70325	IPC Normalized	0.0675517	0.0537185
Serum: 1038	18	OID05082	Q08048	Hgf	0	Olink MOUSE EXPLORATORY	v.3801	Undefined	Pass	1.46213	1.46213	7.9928	IPC Normalized	0.0675517	0.0537185
Serum: 1038	18	OID05083	Q4V9Z5	Sez6l2	0	Olink MOUSE EXPLORATORY	v.3801	Undefined	Pass	-0.686734	-0.686734	3.70733	IPC Normalized	0.0675517	0.0537185
Serum: 1038	18	OID05084	P01582	Il1a	0	Olink MOUSE EXPLORATORY	v.3801	Undefined	Pass	1.71365	1.71365	3.88646	IPC Normalized	0.0675517	0.0537185
Serum: 1038	18	OID05085	Q8K4B4	Il23r	0	Olink MOUSE EXPLORATORY	v.3801	Undefined	Pass	1.22264	1.22264	5.29852	IPC Normalized	0.0675517	0.0537185
Serum: 1038	18	OID05086	Q61483	Dll1	0	Olink MOUSE EXPLORATORY	v.3801	Undefined	Pass	1.1807	1.1807	4.40421	IPC Normalized	0.0675517	0.0537185
Serum: 1038	18	OID05087	Q9CWS0	Ddah1	0.826087	Olink MOUSE EXPLORATORY	v.3801	Undefined	Pass	1.44049	1.44049	0.801436	IPC Normalized	0.0675517	0.0537185
Serum: 1038	18	OID05088	P18893	Il10	0.673913	Olink MOUSE EXPLORATORY	v.3801	Undefined	Pass	2.65388	2.65388	4.26981	IPC Normalized	0.0675517	0.0537185
Serum: 1038	18	OID05089	Q9CR75	Tnfrsf12a	0	Olink MOUSE EXPLORATORY	v.3801	Undefined	Pass	1.90152	1.90152	4.44019	IPC Normalized	0.0675517	0.0537185
Serum: 1038	18	OID05090	Q61288	Acvrl1	0	Olink MOUSE EXPLORATORY	v.3801	Undefined	Pass	2.50717	2.50717	5.14878	IPC Normalized	0.0675517	0.0537185
Serum: 1038	18	OID05091	O89017	Lgmn	0	Olink MOUSE EXPLORATORY	v.3801	Undefined	Pass	1.00924	1.00924	5.31075	IPC Normalized	0.0675517	0.0537185
Serum: 1038	18	OID05092	P01587	Csf2	0.956522	Olink MOUSE EXPLORATORY	v.3801	Undefined	Pass	1.67046	1.67046	0.790616	IPC Normalized	0.0675517	0.0537185
Serum: 1038	18	OID05093	P18340	Cxcl9	0	Olink MOUSE EXPLORATORY	v.3801	Undefined	Pass	2.25406	2.25406	6.36347	IPC Normalized	0.0675517	0.0537185
Serum: 1038	18	OID05094	P70236	Map2k6	0	Olink MOUSE EXPLORATORY	v.3801	Undefined	Pass	2.27752	2.27752	5.42977	IPC Normalized	0.0675517	0.0537185
Serum: 1038	18	OID05095	Q9R000	Itgb1bp2	0.978261	Olink MOUSE EXPLORATORY	v.3801	Undefined	Pass	1.66089	1.66089	-0.177629	IPC Normalized	0.0675517	0.0537185
Serum: 1038	18	OID05096	Q7TNI7	Il17f	0.456522	Olink MOUSE EXPLORATORY	v.3801	Undefined	Pass	1.5847	1.5847	0.969318	IPC Normalized	0.0675517	0.0537185
Serum: 1038	18	OID05097	P10749	Il1b	0.934783	Olink MOUSE EXPLORATORY	v.3801	Undefined	Pass	2.53673	2.53673	1.46918	IPC Normalized	0.0675517	0.0537185
Serum: 1038	18	OID05098	P70677	Casp3	0	Olink MOUSE EXPLORATORY	v.3801	Undefined	Pass	4.05246	4.05246	5.77819	IPC Normalized	0.0675517	0.0537185
Serum: 1038	18	OID05099	Q8R5A3	Apbb1ip	0.23913	Olink MOUSE EXPLORATORY	v.3801	Undefined	Pass	1.6765	1.6765	1.87853	IPC Normalized	0.0675517	0.0537185
Serum: 1038	18	OID05100	O54775	Wisp1	0	Olink MOUSE EXPLORATORY	v.3801	Undefined	Pass	1.79834	1.79834	5.02591	IPC Normalized	0.0675517	0.0537185
Serum: 1038	18	OID05101	P97326	Cdh6	0	Olink MOUSE EXPLORATORY	v.3801	Undefined	Pass	1.5022	1.5022	3.37356	IPC Normalized	0.0675517	0.0537185
Serum: 1038	18	OID05102	P31240	Pdgfb	0	Olink MOUSE EXPLORATORY	v.3801	Undefined	Pass	3.05447	3.05447	11.1053	IPC Normalized	0.0675517	0.0537185
Serum: 1038	18	OID05103	Q6ZQA6	Igsf3	0.543478	Olink MOUSE EXPLORATORY	v.3801	Undefined	Pass	3.4232	3.4232	3.29956	IPC Normalized	0.0675517	0.0537185
Serum: 1038	18	OID05104	O88393	Tgfbr3	0	Olink MOUSE EXPLORATORY	v.3801	Undefined	Pass	1.79362	1.79362	4.29563	IPC Normalized	0.0675517	0.0537185
Serum: 1038	18	OID05105	P12850	Cxcl1	0	Olink MOUSE EXPLORATORY	v.3801	Undefined	Pass	3.34073	3.34073	9.68782	IPC Normalized	0.0675517	0.0537185
Serum: 1038	18	OID05106	Q8BTW9	Pak4	0.956522	Olink MOUSE EXPLORATORY	v.3801	Undefined	Pass	1.9216	1.9216	-0.208665	IPC Normalized	0.0675517	0.0537185
Serum: 1038	18	OID05107	Q69Z26	Cntn4	0	Olink MOUSE EXPLORATORY	v.3801	Undefined	Pass	2.33835	2.33835	4.33996	IPC Normalized	0.0675517	0.0537185
Serum: 1038	18	OID05108	Q9EQX0	Ghrl	0.0217391	Olink MOUSE EXPLORATORY	v.3801	Undefined	Pass	2.85831	2.85831	4.27478	IPC Normalized	0.0675517	0.0537185
Serum: 1038	18	OID05109	P11152	Lpl	0.282609	Olink MOUSE EXPLORATORY	v.3801	Undefined	Pass	2.4109	2.4109	1.87351	IPC Normalized	0.0675517	0.0537185
Serum: 1038	18	OID05110	Q9EQC7	Fstl3	0	Olink MOUSE EXPLORATORY	v.3801	Undefined	Pass	2.15653	2.15653	6.25335	IPC Normalized	0.0675517	0.0537185
Serum: 1038	18	OID05111	Q99KJ8	Dctn2	0.978261	Olink MOUSE EXPLORATORY	v.3801	Undefined	Pass	2.39832	2.39832	0.503646	IPC Normalized	0.0675517	0.0537185
Serum: 1038	18	OID05112	P04401	Il5	0.956522	Olink MOUSE EXPLORATORY	v.3801	Undefined	Pass	3.26965	3.26965	1.67795	IPC Normalized	0.0675517	0.0537185
Serum: 1038	18	OID05113	Q8BX35	Eda2r	0	Olink MOUSE EXPLORATORY	v.3801	Undefined	Pass	1.63771	1.63771	8.05364	IPC Normalized	0.0675517	0.0537185
Serum: 1038	18	OID05114	P20181	Ntf3	0.956522	Olink MOUSE EXPLORATORY	v.3801	Undefined	Pass	2.83892	2.83892	1.69741	IPC Normalized	0.0675517	0.0537185
Serum: 1038	18	OID05115	O54907	Tnfsf12	0	Olink MOUSE EXPLORATORY	v.3801	Undefined	Pass	2.97723	2.97723	4.74013	IPC Normalized	0.0675517	0.0537185
Serum: 1038	18	OID05116	O89093	Ccl20	0	Olink MOUSE EXPLORATORY	v.3801	Undefined	Pass	3.11866	3.11866	7.74522	IPC Normalized	0.0675517	0.0537185
Serum: 1038	18	OID05117	P26323	Fli1	1	Olink MOUSE EXPLORATORY	v.3801	Undefined	Pass	3.6621	3.6621	1.52374	IPC Normalized	0.0675517	0.0537185
Serum: 1038	18	OID05118	O89023	Tpp1	0	Olink MOUSE EXPLORATORY	v.3801	Undefined	Pass	2.45848	2.45848	7.03664	IPC Normalized	0.0675517	0.0537185
Serum: 1038	18	OID05119	Q8BYI9	Tnr	0	Olink MOUSE EXPLORATORY	v.3801	Undefined	Pass	2.23796	2.23796	3.34154	IPC Normalized	0.0675517	0.0537185
Serum: 1038	18	OID05120	P97946	Vegfd	0	Olink MOUSE EXPLORATORY	v.3801	Undefined	Pass	1.83094	1.83094	3.07049	IPC Normalized	0.0675517	0.0537185
Serum: 1038	18	OID05121	P11103	Parp1	0.195652	Olink MOUSE EXPLORATORY	v.3801	Undefined	Pass	2.01458	2.01458	2.28565	IPC Normalized	0.0675517	0.0537185
Serum: 1038	18	OID05122	P06804	Tnf	0.978261	Olink MOUSE EXPLORATORY	v.3801	Undefined	Pass	1.3656	1.3656	0.183616	IPC Normalized	0.0675517	0.0537185
Serum: 999	19	OID05027	Q8R373	Clmp	0	Olink MOUSE EXPLORATORY	v.3801	Undefined	Pass	3.59187	3.59187	6.22509	IPC Normalized	0.116995	0.0264815
Serum: 999	19	OID05028	O08746	Matn2	0	Olink MOUSE EXPLORATORY	v.3801	Undefined	Pass	2.06015	2.06015	3.67644	IPC Normalized	0.116995	0.0264815
Serum: 999	19	OID05029	Q00493	Cpe	0	Olink MOUSE EXPLORATORY	v.3801	Undefined	Pass	3.30728	3.30728	6.42798	IPC Normalized	0.116995	0.0264815
Serum: 999	19			Inc Ctrl 1	0.869565	Olink MOUSE EXPLORATORY	v.3801	Undefined	Pass	0.0231408	0.0231408	-0.006428	IPC Normalized	0.116995	0.0264815
Serum: 999	19	OID05031	P55095	Gcg	0.934783	Olink MOUSE EXPLORATORY	v.3801	Undefined	Pass	2.50799	2.50799	0.872348	IPC Normalized	0.116995	0.0264815
Serum: 999	19	OID05032	P48540	Gdnf	0.978261	Olink MOUSE EXPLORATORY	v.3801	Undefined	Pass	3.63146	3.63146	1.57908	IPC Normalized	0.116995	0.0264815
Serum: 999	19	OID05033	Q04736	Yes1	0.130435	Olink MOUSE EXPLORATORY	v.3801	Undefined	Pass	1.49447	1.49447	1.72078	IPC Normalized	0.116995	0.0264815
Serum: 999	19	OID05034	Q62386	Il17a	0.521739	Olink MOUSE EXPLORATORY	v.3801	Undefined	Pass	2.03097	2.03097	1.59679	IPC Normalized	0.116995	0.0264815
Serum: 999	19	OID05035	Q9R1E0	Foxo1	0.978261	Olink MOUSE EXPLORATORY	v.3801	Undefined	Pass	2.02334	2.02334	1.75481	IPC Normalized	0.116995	0.0264815
Serum: 999	19	OID05036	O08712	Tnfrsf11b	0	Olink MOUSE EXPLORATORY	v.3801	Undefined	Pass	2.50159	2.50159	4.48066	IPC Normalized	0.116995	0.0264815
Serum: 999	19	OID05037	P04202	Tgfb1	0	Olink MOUSE EXPLORATORY	v.3801	Undefined	Pass	2.1094	2.1094	3.53896	IPC Normalized	0.116995	0.0264815
Serum: 999	19	OID05038	P47713	Pla2g4a	0	Olink MOUSE EXPLORATORY	v.3801	Undefined	Pass	3.01571	3.01571	4.23053	IPC Normalized	0.116995	0.0264815
Serum: 999	19	OID05039	P08505	Il6	0.956522	Olink MOUSE EXPLORATORY	v.3801	Undefined	Pass	3.10417	3.10417	2.05641	IPC Normalized	0.116995	0.0264815
Serum: 999	19	OID05040	P99029	Prdx5	0.347826	Olink MOUSE EXPLORATORY	v.3801	Undefined	Pass	2.69276	2.69276	2.6733	IPC Normalized	0.116995	0.0264815
Serum: 999	19	OID05041	P48030	Tgfa	0	Olink MOUSE EXPLORATORY	v.3801	Undefined	Pass	2.48808	2.48808	5.98253	IPC Normalized	0.116995	0.0264815
Serum: 999	19	OID05042	P30882	Ccl5	0.782609	Olink MOUSE EXPLORATORY	v.3801	Undefined	Pass	1.69808	1.69808	1.36525	IPC Normalized	0.116995	0.0264815
Serum: 999	19	OID05043	P07321	Epo	0.0434783	Olink MOUSE EXPLORATORY	v.3801	Undefined	Pass	2.47826	2.47826	3.85154	IPC Normalized	0.116995	0.0264815
Serum: 999	19	OID05044	O35625	Axin1	0.826087	Olink MOUSE EXPLORATORY	v.3801	Undefined	Pass	2.44754	2.44754	2.15793	IPC Normalized	0.116995	0.0264815
Serum: 999	19			Ext Ctrl	0	Olink MOUSE EXPLORATORY	v.3801	Undefined	Pass	0	0	0	IPC Normalized	0.116995	0.0264815
Serum: 999	19	OID05046	P47931	Fst	0	Olink MOUSE EXPLORATORY	v.3801	Undefined	Pass	2.04847	2.04847	7.57757	IPC Normalized	0.116995	0.0264815
Serum: 999	19	OID05047	Q6PCX7	Rgma	0.26087	Olink MOUSE EXPLORATORY	v.3801	Undefined	Pass	2.59638	2.59638	2.798	IPC Normalized	0.116995	0.0264815
Serum: 999	19	OID05048	P58058	Nadk	0	Olink MOUSE EXPLORATORY	v.3801	Undefined	Pass	2.67946	2.67946	6.51414	IPC Normalized	0.116995	0.0264815
Serum: 999	19	OID05049	P48787	Tnni3	0.152174	Olink MOUSE EXPLORATORY	v.3801	Undefined	Pass	2.50062	2.50062	2.31978	IPC Normalized	0.116995	0.0264815
Serum: 999	19	OID05050	Q61982	Notch3	0	Olink MOUSE EXPLORATORY	v.3801	Undefined	Pass	2.51665	2.51665	4.58034	IPC Normalized	0.116995	0.0264815
Serum: 999	19	OID05051	Q9ERB0	Snap29	0	Olink MOUSE EXPLORATORY	v.3801	Undefined	Pass	1.83982	1.83982	4.58327	IPC Normalized	0.116995	0.0264815
Serum: 999	19	OID05052	P12960	Cntn1	0	Olink MOUSE EXPLORATORY	v.3801	Undefined	Pass	0.925542	0.925542	5.55952	IPC Normalized	0.116995	0.0264815
Serum: 999	19	OID05053	Q9ER65	Clstn2	0.956522	Olink MOUSE EXPLORATORY	v.3801	Undefined	Pass	3.71889	3.71889	2.61718	IPC Normalized	0.116995	0.0264815
Serum: 999	19	OID05054	P07091	S100a4	0	Olink MOUSE EXPLORATORY	v.3801	Undefined	Pass	2.36071	2.36071	5.11616	IPC Normalized	0.116995	0.0264815
Serum: 999	19	OID05055	Q9D6N1	Ca13	0.0217391	Olink MOUSE EXPLORATORY	v.3801	Undefined	Pass	1.76705	1.76705	2.87394	IPC Normalized	0.116995	0.0264815
Serum: 999	19	OID05056	Q61865	Mia	0	Olink MOUSE EXPLORATORY	v.3801	Undefined	Pass	2.56528	2.56528	4.49891	IPC Normalized	0.116995	0.0264815
Serum: 999	19	OID05057	Q8VCF1	Cant1	0.978261	Olink MOUSE EXPLORATORY	v.3801	Undefined	Pass	1.61892	1.61892	1.16976	IPC Normalized	0.116995	0.0264815
Serum: 999	19	OID05058	P20826	Kitlg	0.978261	Olink MOUSE EXPLORATORY	v.3801	Undefined	Pass	2.3556	2.3556	1.39176	IPC Normalized	0.116995	0.0264815
Serum: 999	19	OID05059	P97785	Gfra1	0	Olink MOUSE EXPLORATORY	v.3801	Undefined	Pass	1.49437	1.49437	1.87602	IPC Normalized	0.116995	0.0264815
Serum: 999	19	OID05060	Q9DCL8	Ppp1r2	0.913043	Olink MOUSE EXPLORATORY	v.3801	Undefined	Pass	2.85732	2.85732	2.33261	IPC Normalized	0.116995	0.0264815
Serum: 999	19	OID05061	Q9R1V7	Adam23	0.478261	Olink MOUSE EXPLORATORY	v.3801	Undefined	Pass	1.2689	1.2689	1.07072	IPC Normalized	0.116995	0.0264815
Serum: 999	19	OID05062	Q9Z0T9	Itgb6	0.73913	Olink MOUSE EXPLORATORY	v.3801	Undefined	Pass	2.56371	2.56371	2.29952	IPC Normalized	0.116995	0.0264815
Serum: 999	19	OID05063	P18406	Cyr61	0	Olink MOUSE EXPLORATORY	v.3801	Undefined	Pass	3.3	3.3	7.73361	IPC Normalized	0.116995	0.0264815
Serum: 999	19	OID05064	Q09163	Dlk1	0.956522	Olink MOUSE EXPLORATORY	v.3801	Undefined	Pass	3.56877	3.56877	3.377	IPC Normalized	0.116995	0.0264815
Serum: 999	19	OID05065	P30561	Ahr	0.282609	Olink MOUSE EXPLORATORY	v.3801	Undefined	Pass	2.73197	2.73197	3.25379	IPC Normalized	0.116995	0.0264815
Serum: 999	19	OID05066	P10148	Ccl2	0	Olink MOUSE EXPLORATORY	v.3801	Undefined	Pass	2.43211	2.43211	9.57249	IPC Normalized	0.116995	0.0264815
Serum: 999	19	OID05067	P17183	Eno2	0.73913	Olink MOUSE EXPLORATORY	v.3801	Undefined	Pass	3.70123	3.70123	3.81206	IPC Normalized	0.116995	0.0264815
Serum: 999	19	OID05068	Q8CGN5	Plin1	0.282609	Olink MOUSE EXPLORATORY	v.3801	Undefined	Pass	3.33493	3.33493	3.44154	IPC Normalized	0.116995	0.0264815
Serum: 999	19	OID05069	Q7TQN3	Wfikkn2	0	Olink MOUSE EXPLORATORY	v.3801	Undefined	Pass	1.23091	1.23091	4.35003	IPC Normalized	0.116995	0.0264815
Serum: 999	19	OID05070	Q8BLU0	Flrt2	0.76087	Olink MOUSE EXPLORATORY	v.3801	Undefined	Pass	3.70284	3.70284	3.2645	IPC Normalized	0.116995	0.0264815
Serum: 999	19	OID05071	Q8BVI4	Qdpr	0.0652174	Olink MOUSE EXPLORATORY	v.3801	Undefined	Pass	3.40912	3.40912	4.52309	IPC Normalized	0.116995	0.0264815
Serum: 999	19			Inc Ctrl 2	0.76087	Olink MOUSE EXPLORATORY	v.3801	Undefined	Pass	-0.11573	-0.11573	-0.0704612	IPC Normalized	0.116995	0.0264815
Serum: 999	19			Det Ctrl	0.630435	Olink MOUSE EXPLORATORY	v.3801	Undefined	Pass	-0.0732211	-0.0732211	-0.0763341	IPC Normalized	0.116995	0.0264815
Serum: 999	19	OID05074	P25446	Fas	0	Olink MOUSE EXPLORATORY	v.3801	Undefined	Pass	1.92007	1.92007	4.25656	IPC Normalized	0.116995	0.0264815
Serum: 999	19	OID05075	Q61527	Erbb4	0	Olink MOUSE EXPLORATORY	v.3801	Undefined	Pass	3.1005	3.1005	4.61255	IPC Normalized	0.116995	0.0264815
Serum: 999	19	OID05076	Q8CD15	Riox2	0.0217391	Olink MOUSE EXPLORATORY	v.3801	Undefined	Pass	2.51683	2.51683	3.19026	IPC Normalized	0.116995	0.0264815
Serum: 999	19	OID05077	Q80UG2	Plxna4	0.695652	Olink MOUSE EXPLORATORY	v.3801	Undefined	Pass	2.80606	2.80606	1.95344	IPC Normalized	0.116995	0.0264815
Serum: 999	19	OID05078	Q99JW5	Epcam	0.26087	Olink MOUSE EXPLORATORY	v.3801	Undefined	Pass	2.64801	2.64801	3.18534	IPC Normalized	0.116995	0.0264815
Serum: 999	19	OID05079	P10855	Ccl3	0	Olink MOUSE EXPLORATORY	v.3801	Undefined	Pass	1.90299	1.90299	5.87809	IPC Normalized	0.116995	0.0264815
Serum: 999	19	OID05080	Q9JLL0	Crim1	0.978261	Olink MOUSE EXPLORATORY	v.3801	Undefined	Pass	3.95313	3.95313	2.86949	IPC Normalized	0.116995	0.0264815
Serum: 999	19	OID05081	Q9Z109	Vsig2	0.0434783	Olink MOUSE EXPLORATORY	v.3801	Undefined	Pass	1.40427	1.40427	1.79162	IPC Normalized	0.116995	0.0264815
Serum: 999	19	OID05082	Q08048	Hgf	0	Olink MOUSE EXPLORATORY	v.3801	Undefined	Pass	1.46213	1.46213	6.14067	IPC Normalized	0.116995	0.0264815
Serum: 999	19	OID05083	Q4V9Z5	Sez6l2	0	Olink MOUSE EXPLORATORY	v.3801	Undefined	Pass	-0.686734	-0.686734	3.76327	IPC Normalized	0.116995	0.0264815
Serum: 999	19	OID05084	P01582	Il1a	0	Olink MOUSE EXPLORATORY	v.3801	Undefined	Pass	1.71365	1.71365	3.67477	IPC Normalized	0.116995	0.0264815
Serum: 999	19	OID05085	Q8K4B4	Il23r	0	Olink MOUSE EXPLORATORY	v.3801	Undefined	Pass	1.22264	1.22264	5.20521	IPC Normalized	0.116995	0.0264815
Serum: 999	19	OID05086	Q61483	Dll1	0	Olink MOUSE EXPLORATORY	v.3801	Undefined	Pass	1.1807	1.1807	3.59697	IPC Normalized	0.116995	0.0264815
Serum: 999	19	OID05087	Q9CWS0	Ddah1	0.826087	Olink MOUSE EXPLORATORY	v.3801	Undefined	Pass	1.44049	1.44049	0.962821	IPC Normalized	0.116995	0.0264815
Serum: 999	19	OID05088	P18893	Il10	0.673913	Olink MOUSE EXPLORATORY	v.3801	Undefined	Pass	2.65388	2.65388	3.83257	IPC Normalized	0.116995	0.0264815
Serum: 999	19	OID05089	Q9CR75	Tnfrsf12a	0	Olink MOUSE EXPLORATORY	v.3801	Undefined	Pass	1.90152	1.90152	3.41592	IPC Normalized	0.116995	0.0264815
Serum: 999	19	OID05090	Q61288	Acvrl1	0	Olink MOUSE EXPLORATORY	v.3801	Undefined	Pass	2.50717	2.50717	4.5299	IPC Normalized	0.116995	0.0264815
Serum: 999	19	OID05091	O89017	Lgmn	0	Olink MOUSE EXPLORATORY	v.3801	Undefined	Pass	1.00924	1.00924	5.24109	IPC Normalized	0.116995	0.0264815
Serum: 999	19	OID05092	P01587	Csf2	0.956522	Olink MOUSE EXPLORATORY	v.3801	Undefined	Pass	1.67046	1.67046	0.979019	IPC Normalized	0.116995	0.0264815
Serum: 999	19	OID05093	P18340	Cxcl9	0	Olink MOUSE EXPLORATORY	v.3801	Undefined	Pass	2.25406	2.25406	4.9275	IPC Normalized	0.116995	0.0264815
Serum: 999	19	OID05094	P70236	Map2k6	0	Olink MOUSE EXPLORATORY	v.3801	Undefined	Pass	2.27752	2.27752	5.5183	IPC Normalized	0.116995	0.0264815
Serum: 999	19	OID05095	Q9R000	Itgb1bp2	0.978261	Olink MOUSE EXPLORATORY	v.3801	Undefined	Pass	1.66089	1.66089	0.872327	IPC Normalized	0.116995	0.0264815
Serum: 999	19	OID05096	Q7TNI7	Il17f	0.456522	Olink MOUSE EXPLORATORY	v.3801	Undefined	Pass	1.5847	1.5847	1.43042	IPC Normalized	0.116995	0.0264815
Serum: 999	19	OID05097	P10749	Il1b	0.934783	Olink MOUSE EXPLORATORY	v.3801	Undefined	Pass	2.53673	2.53673	2.06439	IPC Normalized	0.116995	0.0264815
Serum: 999	19	OID05098	P70677	Casp3	0	Olink MOUSE EXPLORATORY	v.3801	Undefined	Pass	4.05246	4.05246	5.47428	IPC Normalized	0.116995	0.0264815
Serum: 999	19	OID05099	Q8R5A3	Apbb1ip	0.23913	Olink MOUSE EXPLORATORY	v.3801	Undefined	Pass	1.6765	1.6765	1.67906	IPC Normalized	0.116995	0.0264815
Serum: 999	19	OID05100	O54775	Wisp1	0	Olink MOUSE EXPLORATORY	v.3801	Undefined	Pass	1.79834	1.79834	4.1341	IPC Normalized	0.116995	0.0264815
Serum: 999	19	OID05101	P97326	Cdh6	0	Olink MOUSE EXPLORATORY	v.3801	Undefined	Pass	1.5022	1.5022	2.82779	IPC Normalized	0.116995	0.0264815
Serum: 999	19	OID05102	P31240	Pdgfb	0	Olink MOUSE EXPLORATORY	v.3801	Undefined	Pass	3.05447	3.05447	10.29	IPC Normalized	0.116995	0.0264815
Serum: 999	19	OID05103	Q6ZQA6	Igsf3	0.543478	Olink MOUSE EXPLORATORY	v.3801	Undefined	Pass	3.4232	3.4232	3.68146	IPC Normalized	0.116995	0.0264815
Serum: 999	19	OID05104	O88393	Tgfbr3	0	Olink MOUSE EXPLORATORY	v.3801	Undefined	Pass	1.79362	1.79362	3.81031	IPC Normalized	0.116995	0.0264815
Serum: 999	19	OID05105	P12850	Cxcl1	0	Olink MOUSE EXPLORATORY	v.3801	Undefined	Pass	3.34073	3.34073	8.88753	IPC Normalized	0.116995	0.0264815
Serum: 999	19	OID05106	Q8BTW9	Pak4	0.956522	Olink MOUSE EXPLORATORY	v.3801	Undefined	Pass	1.9216	1.9216	0.895268	IPC Normalized	0.116995	0.0264815
Serum: 999	19	OID05107	Q69Z26	Cntn4	0	Olink MOUSE EXPLORATORY	v.3801	Undefined	Pass	2.33835	2.33835	4.20682	IPC Normalized	0.116995	0.0264815
Serum: 999	19	OID05108	Q9EQX0	Ghrl	0.0217391	Olink MOUSE EXPLORATORY	v.3801	Undefined	Pass	2.85831	2.85831	3.97032	IPC Normalized	0.116995	0.0264815
Serum: 999	19	OID05109	P11152	Lpl	0.282609	Olink MOUSE EXPLORATORY	v.3801	Undefined	Pass	2.4109	2.4109	2.98988	IPC Normalized	0.116995	0.0264815
Serum: 999	19	OID05110	Q9EQC7	Fstl3	0	Olink MOUSE EXPLORATORY	v.3801	Undefined	Pass	2.15653	2.15653	5.73963	IPC Normalized	0.116995	0.0264815
Serum: 999	19	OID05111	Q99KJ8	Dctn2	0.978261	Olink MOUSE EXPLORATORY	v.3801	Undefined	Pass	2.39832	2.39832	1.44666	IPC Normalized	0.116995	0.0264815
Serum: 999	19	OID05112	P04401	Il5	0.956522	Olink MOUSE EXPLORATORY	v.3801	Undefined	Pass	3.26965	3.26965	2.05235	IPC Normalized	0.116995	0.0264815
Serum: 999	19	OID05113	Q8BX35	Eda2r	0	Olink MOUSE EXPLORATORY	v.3801	Undefined	Pass	1.63771	1.63771	6.97705	IPC Normalized	0.116995	0.0264815
Serum: 999	19	OID05114	P20181	Ntf3	0.956522	Olink MOUSE EXPLORATORY	v.3801	Undefined	Pass	2.83892	2.83892	2.00516	IPC Normalized	0.116995	0.0264815
Serum: 999	19	OID05115	O54907	Tnfsf12	0	Olink MOUSE EXPLORATORY	v.3801	Undefined	Pass	2.97723	2.97723	4.30343	IPC Normalized	0.116995	0.0264815
Serum: 999	19	OID05116	O89093	Ccl20	0	Olink MOUSE EXPLORATORY	v.3801	Undefined	Pass	3.11866	3.11866	7.51193	IPC Normalized	0.116995	0.0264815
Serum: 999	19	OID05117	P26323	Fli1	1	Olink MOUSE EXPLORATORY	v.3801	Undefined	Pass	3.6621	3.6621	2.02175	IPC Normalized	0.116995	0.0264815
Serum: 999	19	OID05118	O89023	Tpp1	0	Olink MOUSE EXPLORATORY	v.3801	Undefined	Pass	2.45848	2.45848	6.26846	IPC Normalized	0.116995	0.0264815
Serum: 999	19	OID05119	Q8BYI9	Tnr	0	Olink MOUSE EXPLORATORY	v.3801	Undefined	Pass	2.23796	2.23796	3.76969	IPC Normalized	0.116995	0.0264815
Serum: 999	19	OID05120	P97946	Vegfd	0	Olink MOUSE EXPLORATORY	v.3801	Undefined	Pass	1.83094	1.83094	3.19912	IPC Normalized	0.116995	0.0264815
Serum: 999	19	OID05121	P11103	Parp1	0.195652	Olink MOUSE EXPLORATORY	v.3801	Undefined	Pass	2.01458	2.01458	2.03566	IPC Normalized	0.116995	0.0264815
Serum: 999	19	OID05122	P06804	Tnf	0.978261	Olink MOUSE EXPLORATORY	v.3801	Undefined	Pass	1.3656	1.3656	0.615662	IPC Normalized	0.116995	0.0264815
Serum: 995	20	OID05027	Q8R373	Clmp	0	Olink MOUSE EXPLORATORY	v.3801	Undefined	Pass	3.59187	3.59187	6.6105	IPC Normalized	0.00661006	0.00627669
Serum: 995	20	OID05028	O08746	Matn2	0	Olink MOUSE EXPLORATORY	v.3801	Undefined	Pass	2.06015	2.06015	4.51747	IPC Normalized	0.00661006	0.00627669
Serum: 995	20	OID05029	Q00493	Cpe	0	Olink MOUSE EXPLORATORY	v.3801	Undefined	Pass	3.30728	3.30728	6.41657	IPC Normalized	0.00661006	0.00627669
Serum: 995	20			Inc Ctrl 1	0.869565	Olink MOUSE EXPLORATORY	v.3801	Undefined	Pass	0.0231408	0.0231408	-0.158798	IPC Normalized	0.00661006	0.00627669
Serum: 995	20	OID05031	P55095	Gcg	0.934783	Olink MOUSE EXPLORATORY	v.3801	Undefined	Pass	2.50799	2.50799	1.59712	IPC Normalized	0.00661006	0.00627669
Serum: 995	20	OID05032	P48540	Gdnf	0.978261	Olink MOUSE EXPLORATORY	v.3801	Undefined	Pass	3.63146	3.63146	0.110867	IPC Normalized	0.00661006	0.00627669
Serum: 995	20	OID05033	Q04736	Yes1	0.130435	Olink MOUSE EXPLORATORY	v.3801	Undefined	Pass	1.49447	1.49447	2.72389	IPC Normalized	0.00661006	0.00627669
Serum: 995	20	OID05034	Q62386	Il17a	0.521739	Olink MOUSE EXPLORATORY	v.3801	Undefined	Pass	2.03097	2.03097	1.33903	IPC Normalized	0.00661006	0.00627669
Serum: 995	20	OID05035	Q9R1E0	Foxo1	0.978261	Olink MOUSE EXPLORATORY	v.3801	Undefined	Pass	2.02334	2.02334	1.14748	IPC Normalized	0.00661006	0.00627669
Serum: 995	20	OID05036	O08712	Tnfrsf11b	0	Olink MOUSE EXPLORATORY	v.3801	Undefined	Pass	2.50159	2.50159	6.08625	IPC Normalized	0.00661006	0.00627669
Serum: 995	20	OID05037	P04202	Tgfb1	0	Olink MOUSE EXPLORATORY	v.3801	Undefined	Pass	2.1094	2.1094	3.72919	IPC Normalized	0.00661006	0.00627669
Serum: 995	20	OID05038	P47713	Pla2g4a	0	Olink MOUSE EXPLORATORY	v.3801	Undefined	Pass	3.01571	3.01571	3.815	IPC Normalized	0.00661006	0.00627669
Serum: 995	20	OID05039	P08505	Il6	0.956522	Olink MOUSE EXPLORATORY	v.3801	Undefined	Pass	3.10417	3.10417	1.05939	IPC Normalized	0.00661006	0.00627669
Serum: 995	20	OID05040	P99029	Prdx5	0.347826	Olink MOUSE EXPLORATORY	v.3801	Undefined	Pass	2.69276	2.69276	4.31215	IPC Normalized	0.00661006	0.00627669
Serum: 995	20	OID05041	P48030	Tgfa	0	Olink MOUSE EXPLORATORY	v.3801	Undefined	Pass	2.48808	2.48808	6.67981	IPC Normalized	0.00661006	0.00627669
Serum: 995	20	OID05042	P30882	Ccl5	0.782609	Olink MOUSE EXPLORATORY	v.3801	Undefined	Pass	1.69808	1.69808	1.21541	IPC Normalized	0.00661006	0.00627669
Serum: 995	20	OID05043	P07321	Epo	0.0434783	Olink MOUSE EXPLORATORY	v.3801	Undefined	Pass	2.47826	2.47826	3.41822	IPC Normalized	0.00661006	0.00627669
Serum: 995	20	OID05044	O35625	Axin1	0.826087	Olink MOUSE EXPLORATORY	v.3801	Undefined	Pass	2.44754	2.44754	2.11444	IPC Normalized	0.00661006	0.00627669
Serum: 995	20			Ext Ctrl	0	Olink MOUSE EXPLORATORY	v.3801	Undefined	Pass	0	0	0	IPC Normalized	0.00661006	0.00627669
Serum: 995	20	OID05046	P47931	Fst	0	Olink MOUSE EXPLORATORY	v.3801	Undefined	Pass	2.04847	2.04847	8.51379	IPC Normalized	0.00661006	0.00627669
Serum: 995	20	OID05047	Q6PCX7	Rgma	0.26087	Olink MOUSE EXPLORATORY	v.3801	Undefined	Pass	2.59638	2.59638	2.89942	IPC Normalized	0.00661006	0.00627669
Serum: 995	20	OID05048	P58058	Nadk	0	Olink MOUSE EXPLORATORY	v.3801	Undefined	Pass	2.67946	2.67946	6.4155	IPC Normalized	0.00661006	0.00627669
Serum: 995	20	OID05049	P48787	Tnni3	0.152174	Olink MOUSE EXPLORATORY	v.3801	Undefined	Pass	2.50062	2.50062	10.6225	IPC Normalized	0.00661006	0.00627669
Serum: 995	20	OID05050	Q61982	Notch3	0	Olink MOUSE EXPLORATORY	v.3801	Undefined	Pass	2.51665	2.51665	4.39767	IPC Normalized	0.00661006	0.00627669
Serum: 995	20	OID05051	Q9ERB0	Snap29	0	Olink MOUSE EXPLORATORY	v.3801	Undefined	Pass	1.83982	1.83982	6.28073	IPC Normalized	0.00661006	0.00627669
Serum: 995	20	OID05052	P12960	Cntn1	0	Olink MOUSE EXPLORATORY	v.3801	Undefined	Pass	0.925542	0.925542	5.44129	IPC Normalized	0.00661006	0.00627669
Serum: 995	20	OID05053	Q9ER65	Clstn2	0.956522	Olink MOUSE EXPLORATORY	v.3801	Undefined	Pass	3.71889	3.71889	2.31401	IPC Normalized	0.00661006	0.00627669
Serum: 995	20	OID05054	P07091	S100a4	0	Olink MOUSE EXPLORATORY	v.3801	Undefined	Pass	2.36071	2.36071	5.33301	IPC Normalized	0.00661006	0.00627669
Serum: 995	20	OID05055	Q9D6N1	Ca13	0.0217391	Olink MOUSE EXPLORATORY	v.3801	Undefined	Pass	1.76705	1.76705	4.35813	IPC Normalized	0.00661006	0.00627669
Serum: 995	20	OID05056	Q61865	Mia	0	Olink MOUSE EXPLORATORY	v.3801	Undefined	Pass	2.56528	2.56528	5.09565	IPC Normalized	0.00661006	0.00627669
Serum: 995	20	OID05057	Q8VCF1	Cant1	0.978261	Olink MOUSE EXPLORATORY	v.3801	Undefined	Pass	1.61892	1.61892	1.06305	IPC Normalized	0.00661006	0.00627669
Serum: 995	20	OID05058	P20826	Kitlg	0.978261	Olink MOUSE EXPLORATORY	v.3801	Undefined	Pass	2.3556	2.3556	-0.0231842	IPC Normalized	0.00661006	0.00627669
Serum: 995	20	OID05059	P97785	Gfra1	0	Olink MOUSE EXPLORATORY	v.3801	Undefined	Pass	1.49437	1.49437	4.89359	IPC Normalized	0.00661006	0.00627669
Serum: 995	20	OID05060	Q9DCL8	Ppp1r2	0.913043	Olink MOUSE EXPLORATORY	v.3801	Undefined	Pass	2.85732	2.85732	1.64858	IPC Normalized	0.00661006	0.00627669
Serum: 995	20	OID05061	Q9R1V7	Adam23	0.478261	Olink MOUSE EXPLORATORY	v.3801	Undefined	Pass	1.2689	1.2689	1.82587	IPC Normalized	0.00661006	0.00627669
Serum: 995	20	OID05062	Q9Z0T9	Itgb6	0.73913	Olink MOUSE EXPLORATORY	v.3801	Undefined	Pass	2.56371	2.56371	2.32837	IPC Normalized	0.00661006	0.00627669
Serum: 995	20	OID05063	P18406	Cyr61	0	Olink MOUSE EXPLORATORY	v.3801	Undefined	Pass	3.3	3.3	7.63145	IPC Normalized	0.00661006	0.00627669
Serum: 995	20	OID05064	Q09163	Dlk1	0.956522	Olink MOUSE EXPLORATORY	v.3801	Undefined	Pass	3.56877	3.56877	3.03185	IPC Normalized	0.00661006	0.00627669
Serum: 995	20	OID05065	P30561	Ahr	0.282609	Olink MOUSE EXPLORATORY	v.3801	Undefined	Pass	2.73197	2.73197	3.46449	IPC Normalized	0.00661006	0.00627669
Serum: 995	20	OID05066	P10148	Ccl2	0	Olink MOUSE EXPLORATORY	v.3801	Undefined	Pass	2.43211	2.43211	12.0345	IPC Normalized	0.00661006	0.00627669
Serum: 995	20	OID05067	P17183	Eno2	0.73913	Olink MOUSE EXPLORATORY	v.3801	Undefined	Pass	3.70123	3.70123	3.38613	IPC Normalized	0.00661006	0.00627669
Serum: 995	20	OID05068	Q8CGN5	Plin1	0.282609	Olink MOUSE EXPLORATORY	v.3801	Undefined	Pass	3.33493	3.33493	6.49305	IPC Normalized	0.00661006	0.00627669
Serum: 995	20	OID05069	Q7TQN3	Wfikkn2	0	Olink MOUSE EXPLORATORY	v.3801	Undefined	Pass	1.23091	1.23091	4.66669	IPC Normalized	0.00661006	0.00627669
Serum: 995	20	OID05070	Q8BLU0	Flrt2	0.76087	Olink MOUSE EXPLORATORY	v.3801	Undefined	Pass	3.70284	3.70284	3.23645	IPC Normalized	0.00661006	0.00627669
Serum: 995	20	OID05071	Q8BVI4	Qdpr	0.0652174	Olink MOUSE EXPLORATORY	v.3801	Undefined	Pass	3.40912	3.40912	6.06598	IPC Normalized	0.00661006	0.00627669
Serum: 995	20			Inc Ctrl 2	0.76087	Olink MOUSE EXPLORATORY	v.3801	Undefined	Pass	-0.11573	-0.11573	-0.180846	IPC Normalized	0.00661006	0.00627669
Serum: 995	20			Det Ctrl	0.630435	Olink MOUSE EXPLORATORY	v.3801	Undefined	Pass	-0.0732211	-0.0732211	-0.0965389	IPC Normalized	0.00661006	0.00627669
Serum: 995	20	OID05074	P25446	Fas	0	Olink MOUSE EXPLORATORY	v.3801	Undefined	Pass	1.92007	1.92007	6.49021	IPC Normalized	0.00661006	0.00627669
Serum: 995	20	OID05075	Q61527	Erbb4	0	Olink MOUSE EXPLORATORY	v.3801	Undefined	Pass	3.1005	3.1005	4.74789	IPC Normalized	0.00661006	0.00627669
Serum: 995	20	OID05076	Q8CD15	Riox2	0.0217391	Olink MOUSE EXPLORATORY	v.3801	Undefined	Pass	2.51683	2.51683	2.90913	IPC Normalized	0.00661006	0.00627669
Serum: 995	20	OID05077	Q80UG2	Plxna4	0.695652	Olink MOUSE EXPLORATORY	v.3801	Undefined	Pass	2.80606	2.80606	1.92907	IPC Normalized	0.00661006	0.00627669
Serum: 995	20	OID05078	Q99JW5	Epcam	0.26087	Olink MOUSE EXPLORATORY	v.3801	Undefined	Pass	2.64801	2.64801	2.85743	IPC Normalized	0.00661006	0.00627669
Serum: 995	20	OID05079	P10855	Ccl3	0	Olink MOUSE EXPLORATORY	v.3801	Undefined	Pass	1.90299	1.90299	4.93723	IPC Normalized	0.00661006	0.00627669
Serum: 995	20	OID05080	Q9JLL0	Crim1	0.978261	Olink MOUSE EXPLORATORY	v.3801	Undefined	Pass	3.95313	3.95313	2.12568	IPC Normalized	0.00661006	0.00627669
Serum: 995	20	OID05081	Q9Z109	Vsig2	0.0434783	Olink MOUSE EXPLORATORY	v.3801	Undefined	Pass	1.40427	1.40427	4.59413	IPC Normalized	0.00661006	0.00627669
Serum: 995	20	OID05082	Q08048	Hgf	0	Olink MOUSE EXPLORATORY	v.3801	Undefined	Pass	1.46213	1.46213	7.87897	IPC Normalized	0.00661006	0.00627669
Serum: 995	20	OID05083	Q4V9Z5	Sez6l2	0	Olink MOUSE EXPLORATORY	v.3801	Undefined	Pass	-0.686734	-0.686734	3.79494	IPC Normalized	0.00661006	0.00627669
Serum: 995	20	OID05084	P01582	Il1a	0	Olink MOUSE EXPLORATORY	v.3801	Undefined	Pass	1.71365	1.71365	4.14387	IPC Normalized	0.00661006	0.00627669
Serum: 995	20	OID05085	Q8K4B4	Il23r	0	Olink MOUSE EXPLORATORY	v.3801	Undefined	Pass	1.22264	1.22264	5.66625	IPC Normalized	0.00661006	0.00627669
Serum: 995	20	OID05086	Q61483	Dll1	0	Olink MOUSE EXPLORATORY	v.3801	Undefined	Pass	1.1807	1.1807	4.24905	IPC Normalized	0.00661006	0.00627669
Serum: 995	20	OID05087	Q9CWS0	Ddah1	0.826087	Olink MOUSE EXPLORATORY	v.3801	Undefined	Pass	1.44049	1.44049	2.53023	IPC Normalized	0.00661006	0.00627669
Serum: 995	20	OID05088	P18893	Il10	0.673913	Olink MOUSE EXPLORATORY	v.3801	Undefined	Pass	2.65388	2.65388	2.84532	IPC Normalized	0.00661006	0.00627669
Serum: 995	20	OID05089	Q9CR75	Tnfrsf12a	0	Olink MOUSE EXPLORATORY	v.3801	Undefined	Pass	1.90152	1.90152	4.98768	IPC Normalized	0.00661006	0.00627669
Serum: 995	20	OID05090	Q61288	Acvrl1	0	Olink MOUSE EXPLORATORY	v.3801	Undefined	Pass	2.50717	2.50717	6.14046	IPC Normalized	0.00661006	0.00627669
Serum: 995	20	OID05091	O89017	Lgmn	0	Olink MOUSE EXPLORATORY	v.3801	Undefined	Pass	1.00924	1.00924	5.62662	IPC Normalized	0.00661006	0.00627669
Serum: 995	20	OID05092	P01587	Csf2	0.956522	Olink MOUSE EXPLORATORY	v.3801	Undefined	Pass	1.67046	1.67046	1.00121	IPC Normalized	0.00661006	0.00627669
Serum: 995	20	OID05093	P18340	Cxcl9	0	Olink MOUSE EXPLORATORY	v.3801	Undefined	Pass	2.25406	2.25406	6.88336	IPC Normalized	0.00661006	0.00627669
Serum: 995	20	OID05094	P70236	Map2k6	0	Olink MOUSE EXPLORATORY	v.3801	Undefined	Pass	2.27752	2.27752	6.40894	IPC Normalized	0.00661006	0.00627669
Serum: 995	20	OID05095	Q9R000	Itgb1bp2	0.978261	Olink MOUSE EXPLORATORY	v.3801	Undefined	Pass	1.66089	1.66089	-0.179336	IPC Normalized	0.00661006	0.00627669
Serum: 995	20	OID05096	Q7TNI7	Il17f	0.456522	Olink MOUSE EXPLORATORY	v.3801	Undefined	Pass	1.5847	1.5847	1.32289	IPC Normalized	0.00661006	0.00627669
Serum: 995	20	OID05097	P10749	Il1b	0.934783	Olink MOUSE EXPLORATORY	v.3801	Undefined	Pass	2.53673	2.53673	1.39128	IPC Normalized	0.00661006	0.00627669
Serum: 995	20	OID05098	P70677	Casp3	0	Olink MOUSE EXPLORATORY	v.3801	Undefined	Pass	4.05246	4.05246	7.71584	IPC Normalized	0.00661006	0.00627669
Serum: 995	20	OID05099	Q8R5A3	Apbb1ip	0.23913	Olink MOUSE EXPLORATORY	v.3801	Undefined	Pass	1.6765	1.6765	2.02803	IPC Normalized	0.00661006	0.00627669
Serum: 995	20	OID05100	O54775	Wisp1	0	Olink MOUSE EXPLORATORY	v.3801	Undefined	Pass	1.79834	1.79834	5.19822	IPC Normalized	0.00661006	0.00627669
Serum: 995	20	OID05101	P97326	Cdh6	0	Olink MOUSE EXPLORATORY	v.3801	Undefined	Pass	1.5022	1.5022	3.21447	IPC Normalized	0.00661006	0.00627669
Serum: 995	20	OID05102	P31240	Pdgfb	0	Olink MOUSE EXPLORATORY	v.3801	Undefined	Pass	3.05447	3.05447	11.0303	IPC Normalized	0.00661006	0.00627669
Serum: 995	20	OID05103	Q6ZQA6	Igsf3	0.543478	Olink MOUSE EXPLORATORY	v.3801	Undefined	Pass	3.4232	3.4232	3.28574	IPC Normalized	0.00661006	0.00627669
Serum: 995	20	OID05104	O88393	Tgfbr3	0	Olink MOUSE EXPLORATORY	v.3801	Undefined	Pass	1.79362	1.79362	4.13185	IPC Normalized	0.00661006	0.00627669
Serum: 995	20	OID05105	P12850	Cxcl1	0	Olink MOUSE EXPLORATORY	v.3801	Undefined	Pass	3.34073	3.34073	10.3112	IPC Normalized	0.00661006	0.00627669
Serum: 995	20	OID05106	Q8BTW9	Pak4	0.956522	Olink MOUSE EXPLORATORY	v.3801	Undefined	Pass	1.9216	1.9216	0.298473	IPC Normalized	0.00661006	0.00627669
Serum: 995	20	OID05107	Q69Z26	Cntn4	0	Olink MOUSE EXPLORATORY	v.3801	Undefined	Pass	2.33835	2.33835	3.92792	IPC Normalized	0.00661006	0.00627669
Serum: 995	20	OID05108	Q9EQX0	Ghrl	0.0217391	Olink MOUSE EXPLORATORY	v.3801	Undefined	Pass	2.85831	2.85831	4.47654	IPC Normalized	0.00661006	0.00627669
Serum: 995	20	OID05109	P11152	Lpl	0.282609	Olink MOUSE EXPLORATORY	v.3801	Undefined	Pass	2.4109	2.4109	2.08056	IPC Normalized	0.00661006	0.00627669
Serum: 995	20	OID05110	Q9EQC7	Fstl3	0	Olink MOUSE EXPLORATORY	v.3801	Undefined	Pass	2.15653	2.15653	6.57368	IPC Normalized	0.00661006	0.00627669
Serum: 995	20	OID05111	Q99KJ8	Dctn2	0.978261	Olink MOUSE EXPLORATORY	v.3801	Undefined	Pass	2.39832	2.39832	0.920638	IPC Normalized	0.00661006	0.00627669
Serum: 995	20	OID05112	P04401	Il5	0.956522	Olink MOUSE EXPLORATORY	v.3801	Undefined	Pass	3.26965	3.26965	0.443216	IPC Normalized	0.00661006	0.00627669
Serum: 995	20	OID05113	Q8BX35	Eda2r	0	Olink MOUSE EXPLORATORY	v.3801	Undefined	Pass	1.63771	1.63771	8.61783	IPC Normalized	0.00661006	0.00627669
Serum: 995	20	OID05114	P20181	Ntf3	0.956522	Olink MOUSE EXPLORATORY	v.3801	Undefined	Pass	2.83892	2.83892	1.42739	IPC Normalized	0.00661006	0.00627669
Serum: 995	20	OID05115	O54907	Tnfsf12	0	Olink MOUSE EXPLORATORY	v.3801	Undefined	Pass	2.97723	2.97723	4.75644	IPC Normalized	0.00661006	0.00627669
Serum: 995	20	OID05116	O89093	Ccl20	0	Olink MOUSE EXPLORATORY	v.3801	Undefined	Pass	3.11866	3.11866	8.11066	IPC Normalized	0.00661006	0.00627669
Serum: 995	20	OID05117	P26323	Fli1	1	Olink MOUSE EXPLORATORY	v.3801	Undefined	Pass	3.6621	3.6621	1.33948	IPC Normalized	0.00661006	0.00627669
Serum: 995	20	OID05118	O89023	Tpp1	0	Olink MOUSE EXPLORATORY	v.3801	Undefined	Pass	2.45848	2.45848	7.70751	IPC Normalized	0.00661006	0.00627669
Serum: 995	20	OID05119	Q8BYI9	Tnr	0	Olink MOUSE EXPLORATORY	v.3801	Undefined	Pass	2.23796	2.23796	3.48088	IPC Normalized	0.00661006	0.00627669
Serum: 995	20	OID05120	P97946	Vegfd	0	Olink MOUSE EXPLORATORY	v.3801	Undefined	Pass	1.83094	1.83094	3.13696	IPC Normalized	0.00661006	0.00627669
Serum: 995	20	OID05121	P11103	Parp1	0.195652	Olink MOUSE EXPLORATORY	v.3801	Undefined	Pass	2.01458	2.01458	3.33942	IPC Normalized	0.00661006	0.00627669
Serum: 995	20	OID05122	P06804	Tnf	0.978261	Olink MOUSE EXPLORATORY	v.3801	Undefined	Pass	1.3656	1.3656	0.152811	IPC Normalized	0.00661006	0.00627669
Serum: 959	21	OID05027	Q8R373	Clmp	0	Olink MOUSE EXPLORATORY	v.3801	Undefined	Pass	3.59187	3.59187	6.5102	IPC Normalized	0.0696045	0.0361089
Serum: 959	21	OID05028	O08746	Matn2	0	Olink MOUSE EXPLORATORY	v.3801	Undefined	Pass	2.06015	2.06015	4.66966	IPC Normalized	0.0696045	0.0361089
Serum: 959	21	OID05029	Q00493	Cpe	0	Olink MOUSE EXPLORATORY	v.3801	Undefined	Pass	3.30728	3.30728	6.63223	IPC Normalized	0.0696045	0.0361089
Serum: 959	21			Inc Ctrl 1	0.869565	Olink MOUSE EXPLORATORY	v.3801	Undefined	Pass	0.0231408	0.0231408	-0.0927101	IPC Normalized	0.0696045	0.0361089
Serum: 959	21	OID05031	P55095	Gcg	0.934783	Olink MOUSE EXPLORATORY	v.3801	Undefined	Pass	2.50799	2.50799	0.806917	IPC Normalized	0.0696045	0.0361089
Serum: 959	21	OID05032	P48540	Gdnf	0.978261	Olink MOUSE EXPLORATORY	v.3801	Undefined	Pass	3.63146	3.63146	0.562411	IPC Normalized	0.0696045	0.0361089
Serum: 959	21	OID05033	Q04736	Yes1	0.130435	Olink MOUSE EXPLORATORY	v.3801	Undefined	Pass	1.49447	1.49447	2.16288	IPC Normalized	0.0696045	0.0361089
Serum: 959	21	OID05034	Q62386	Il17a	0.521739	Olink MOUSE EXPLORATORY	v.3801	Undefined	Pass	2.03097	2.03097	3.46077	IPC Normalized	0.0696045	0.0361089
Serum: 959	21	OID05035	Q9R1E0	Foxo1	0.978261	Olink MOUSE EXPLORATORY	v.3801	Undefined	Pass	2.02334	2.02334	0.968089	IPC Normalized	0.0696045	0.0361089
Serum: 959	21	OID05036	O08712	Tnfrsf11b	0	Olink MOUSE EXPLORATORY	v.3801	Undefined	Pass	2.50159	2.50159	6.03379	IPC Normalized	0.0696045	0.0361089
Serum: 959	21	OID05037	P04202	Tgfb1	0	Olink MOUSE EXPLORATORY	v.3801	Undefined	Pass	2.1094	2.1094	3.98954	IPC Normalized	0.0696045	0.0361089
Serum: 959	21	OID05038	P47713	Pla2g4a	0	Olink MOUSE EXPLORATORY	v.3801	Undefined	Pass	3.01571	3.01571	3.81315	IPC Normalized	0.0696045	0.0361089
Serum: 959	21	OID05039	P08505	Il6	0.956522	Olink MOUSE EXPLORATORY	v.3801	Undefined	Pass	3.10417	3.10417	0.814224	IPC Normalized	0.0696045	0.0361089
Serum: 959	21	OID05040	P99029	Prdx5	0.347826	Olink MOUSE EXPLORATORY	v.3801	Undefined	Pass	2.69276	2.69276	3.38096	IPC Normalized	0.0696045	0.0361089
Serum: 959	21	OID05041	P48030	Tgfa	0	Olink MOUSE EXPLORATORY	v.3801	Undefined	Pass	2.48808	2.48808	6.40851	IPC Normalized	0.0696045	0.0361089
Serum: 959	21	OID05042	P30882	Ccl5	0.782609	Olink MOUSE EXPLORATORY	v.3801	Undefined	Pass	1.69808	1.69808	1.37155	IPC Normalized	0.0696045	0.0361089
Serum: 959	21	OID05043	P07321	Epo	0.0434783	Olink MOUSE EXPLORATORY	v.3801	Undefined	Pass	2.47826	2.47826	2.7929	IPC Normalized	0.0696045	0.0361089
Serum: 959	21	OID05044	O35625	Axin1	0.826087	Olink MOUSE EXPLORATORY	v.3801	Undefined	Pass	2.44754	2.44754	1.49949	IPC Normalized	0.0696045	0.0361089
Serum: 959	21			Ext Ctrl	0	Olink MOUSE EXPLORATORY	v.3801	Undefined	Pass	0	0	0	IPC Normalized	0.0696045	0.0361089
Serum: 959	21	OID05046	P47931	Fst	0	Olink MOUSE EXPLORATORY	v.3801	Undefined	Pass	2.04847	2.04847	8.38467	IPC Normalized	0.0696045	0.0361089
Serum: 959	21	OID05047	Q6PCX7	Rgma	0.26087	Olink MOUSE EXPLORATORY	v.3801	Undefined	Pass	2.59638	2.59638	2.50239	IPC Normalized	0.0696045	0.0361089
Serum: 959	21	OID05048	P58058	Nadk	0	Olink MOUSE EXPLORATORY	v.3801	Undefined	Pass	2.67946	2.67946	5.52903	IPC Normalized	0.0696045	0.0361089
Serum: 959	21	OID05049	P48787	Tnni3	0.152174	Olink MOUSE EXPLORATORY	v.3801	Undefined	Pass	2.50062	2.50062	10.0995	IPC Normalized	0.0696045	0.0361089
Serum: 959	21	OID05050	Q61982	Notch3	0	Olink MOUSE EXPLORATORY	v.3801	Undefined	Pass	2.51665	2.51665	4.73107	IPC Normalized	0.0696045	0.0361089
Serum: 959	21	OID05051	Q9ERB0	Snap29	0	Olink MOUSE EXPLORATORY	v.3801	Undefined	Pass	1.83982	1.83982	5.98127	IPC Normalized	0.0696045	0.0361089
Serum: 959	21	OID05052	P12960	Cntn1	0	Olink MOUSE EXPLORATORY	v.3801	Undefined	Pass	0.925542	0.925542	5.38796	IPC Normalized	0.0696045	0.0361089
Serum: 959	21	OID05053	Q9ER65	Clstn2	0.956522	Olink MOUSE EXPLORATORY	v.3801	Undefined	Pass	3.71889	3.71889	1.77116	IPC Normalized	0.0696045	0.0361089
Serum: 959	21	OID05054	P07091	S100a4	0	Olink MOUSE EXPLORATORY	v.3801	Undefined	Pass	2.36071	2.36071	5.19836	IPC Normalized	0.0696045	0.0361089
Serum: 959	21	OID05055	Q9D6N1	Ca13	0.0217391	Olink MOUSE EXPLORATORY	v.3801	Undefined	Pass	1.76705	1.76705	3.6013	IPC Normalized	0.0696045	0.0361089
Serum: 959	21	OID05056	Q61865	Mia	0	Olink MOUSE EXPLORATORY	v.3801	Undefined	Pass	2.56528	2.56528	4.70314	IPC Normalized	0.0696045	0.0361089
Serum: 959	21	OID05057	Q8VCF1	Cant1	0.978261	Olink MOUSE EXPLORATORY	v.3801	Undefined	Pass	1.61892	1.61892	1.17856	IPC Normalized	0.0696045	0.0361089
Serum: 959	21	OID05058	P20826	Kitlg	0.978261	Olink MOUSE EXPLORATORY	v.3801	Undefined	Pass	2.3556	2.3556	-0.31057	IPC Normalized	0.0696045	0.0361089
Serum: 959	21	OID05059	P97785	Gfra1	0	Olink MOUSE EXPLORATORY	v.3801	Undefined	Pass	1.49437	1.49437	5.63454	IPC Normalized	0.0696045	0.0361089
Serum: 959	21	OID05060	Q9DCL8	Ppp1r2	0.913043	Olink MOUSE EXPLORATORY	v.3801	Undefined	Pass	2.85732	2.85732	1.21268	IPC Normalized	0.0696045	0.0361089
Serum: 959	21	OID05061	Q9R1V7	Adam23	0.478261	Olink MOUSE EXPLORATORY	v.3801	Undefined	Pass	1.2689	1.2689	1.3846	IPC Normalized	0.0696045	0.0361089
Serum: 959	21	OID05062	Q9Z0T9	Itgb6	0.73913	Olink MOUSE EXPLORATORY	v.3801	Undefined	Pass	2.56371	2.56371	2.56189	IPC Normalized	0.0696045	0.0361089
Serum: 959	21	OID05063	P18406	Cyr61	0	Olink MOUSE EXPLORATORY	v.3801	Undefined	Pass	3.3	3.3	7.83633	IPC Normalized	0.0696045	0.0361089
Serum: 959	21	OID05064	Q09163	Dlk1	0.956522	Olink MOUSE EXPLORATORY	v.3801	Undefined	Pass	3.56877	3.56877	3.05469	IPC Normalized	0.0696045	0.0361089
Serum: 959	21	OID05065	P30561	Ahr	0.282609	Olink MOUSE EXPLORATORY	v.3801	Undefined	Pass	2.73197	2.73197	2.51423	IPC Normalized	0.0696045	0.0361089
Serum: 959	21	OID05066	P10148	Ccl2	0	Olink MOUSE EXPLORATORY	v.3801	Undefined	Pass	2.43211	2.43211	11.0281	IPC Normalized	0.0696045	0.0361089
Serum: 959	21	OID05067	P17183	Eno2	0.73913	Olink MOUSE EXPLORATORY	v.3801	Undefined	Pass	3.70123	3.70123	3.30885	IPC Normalized	0.0696045	0.0361089
Serum: 959	21	OID05068	Q8CGN5	Plin1	0.282609	Olink MOUSE EXPLORATORY	v.3801	Undefined	Pass	3.33493	3.33493	5.93033	IPC Normalized	0.0696045	0.0361089
Serum: 959	21	OID05069	Q7TQN3	Wfikkn2	0	Olink MOUSE EXPLORATORY	v.3801	Undefined	Pass	1.23091	1.23091	4.33279	IPC Normalized	0.0696045	0.0361089
Serum: 959	21	OID05070	Q8BLU0	Flrt2	0.76087	Olink MOUSE EXPLORATORY	v.3801	Undefined	Pass	3.70284	3.70284	3.30401	IPC Normalized	0.0696045	0.0361089
Serum: 959	21	OID05071	Q8BVI4	Qdpr	0.0652174	Olink MOUSE EXPLORATORY	v.3801	Undefined	Pass	3.40912	3.40912	4.79172	IPC Normalized	0.0696045	0.0361089
Serum: 959	21			Inc Ctrl 2	0.76087	Olink MOUSE EXPLORATORY	v.3801	Undefined	Pass	-0.11573	-0.11573	-0.117852	IPC Normalized	0.0696045	0.0361089
Serum: 959	21			Det Ctrl	0.630435	Olink MOUSE EXPLORATORY	v.3801	Undefined	Pass	-0.0732211	-0.0732211	-0.0667066	IPC Normalized	0.0696045	0.0361089
Serum: 959	21	OID05074	P25446	Fas	0	Olink MOUSE EXPLORATORY	v.3801	Undefined	Pass	1.92007	1.92007	5.52397	IPC Normalized	0.0696045	0.0361089
Serum: 959	21	OID05075	Q61527	Erbb4	0	Olink MOUSE EXPLORATORY	v.3801	Undefined	Pass	3.1005	3.1005	4.97899	IPC Normalized	0.0696045	0.0361089
Serum: 959	21	OID05076	Q8CD15	Riox2	0.0217391	Olink MOUSE EXPLORATORY	v.3801	Undefined	Pass	2.51683	2.51683	2.61217	IPC Normalized	0.0696045	0.0361089
Serum: 959	21	OID05077	Q80UG2	Plxna4	0.695652	Olink MOUSE EXPLORATORY	v.3801	Undefined	Pass	2.80606	2.80606	2.31672	IPC Normalized	0.0696045	0.0361089
Serum: 959	21	OID05078	Q99JW5	Epcam	0.26087	Olink MOUSE EXPLORATORY	v.3801	Undefined	Pass	2.64801	2.64801	2.90662	IPC Normalized	0.0696045	0.0361089
Serum: 959	21	OID05079	P10855	Ccl3	0	Olink MOUSE EXPLORATORY	v.3801	Undefined	Pass	1.90299	1.90299	4.7523	IPC Normalized	0.0696045	0.0361089
Serum: 959	21	OID05080	Q9JLL0	Crim1	0.978261	Olink MOUSE EXPLORATORY	v.3801	Undefined	Pass	3.95313	3.95313	2.53039	IPC Normalized	0.0696045	0.0361089
Serum: 959	21	OID05081	Q9Z109	Vsig2	0.0434783	Olink MOUSE EXPLORATORY	v.3801	Undefined	Pass	1.40427	1.40427	2.72303	IPC Normalized	0.0696045	0.0361089
Serum: 959	21	OID05082	Q08048	Hgf	0	Olink MOUSE EXPLORATORY	v.3801	Undefined	Pass	1.46213	1.46213	8.41904	IPC Normalized	0.0696045	0.0361089
Serum: 959	21	OID05083	Q4V9Z5	Sez6l2	0	Olink MOUSE EXPLORATORY	v.3801	Undefined	Pass	-0.686734	-0.686734	3.90945	IPC Normalized	0.0696045	0.0361089
Serum: 959	21	OID05084	P01582	Il1a	0	Olink MOUSE EXPLORATORY	v.3801	Undefined	Pass	1.71365	1.71365	3.66236	IPC Normalized	0.0696045	0.0361089
Serum: 959	21	OID05085	Q8K4B4	Il23r	0	Olink MOUSE EXPLORATORY	v.3801	Undefined	Pass	1.22264	1.22264	5.48776	IPC Normalized	0.0696045	0.0361089
Serum: 959	21	OID05086	Q61483	Dll1	0	Olink MOUSE EXPLORATORY	v.3801	Undefined	Pass	1.1807	1.1807	4.23702	IPC Normalized	0.0696045	0.0361089
Serum: 959	21	OID05087	Q9CWS0	Ddah1	0.826087	Olink MOUSE EXPLORATORY	v.3801	Undefined	Pass	1.44049	1.44049	0.430757	IPC Normalized	0.0696045	0.0361089
Serum: 959	21	OID05088	P18893	Il10	0.673913	Olink MOUSE EXPLORATORY	v.3801	Undefined	Pass	2.65388	2.65388	1.8859	IPC Normalized	0.0696045	0.0361089
Serum: 959	21	OID05089	Q9CR75	Tnfrsf12a	0	Olink MOUSE EXPLORATORY	v.3801	Undefined	Pass	1.90152	1.90152	4.64165	IPC Normalized	0.0696045	0.0361089
Serum: 959	21	OID05090	Q61288	Acvrl1	0	Olink MOUSE EXPLORATORY	v.3801	Undefined	Pass	2.50717	2.50717	5.09655	IPC Normalized	0.0696045	0.0361089
Serum: 959	21	OID05091	O89017	Lgmn	0	Olink MOUSE EXPLORATORY	v.3801	Undefined	Pass	1.00924	1.00924	5.6375	IPC Normalized	0.0696045	0.0361089
Serum: 959	21	OID05092	P01587	Csf2	0.956522	Olink MOUSE EXPLORATORY	v.3801	Undefined	Pass	1.67046	1.67046	0.925824	IPC Normalized	0.0696045	0.0361089
Serum: 959	21	OID05093	P18340	Cxcl9	0	Olink MOUSE EXPLORATORY	v.3801	Undefined	Pass	2.25406	2.25406	5.53152	IPC Normalized	0.0696045	0.0361089
Serum: 959	21	OID05094	P70236	Map2k6	0	Olink MOUSE EXPLORATORY	v.3801	Undefined	Pass	2.27752	2.27752	5.46205	IPC Normalized	0.0696045	0.0361089
Serum: 959	21	OID05095	Q9R000	Itgb1bp2	0.978261	Olink MOUSE EXPLORATORY	v.3801	Undefined	Pass	1.66089	1.66089	-0.0964493	IPC Normalized	0.0696045	0.0361089
Serum: 959	21	OID05096	Q7TNI7	Il17f	0.456522	Olink MOUSE EXPLORATORY	v.3801	Undefined	Pass	1.5847	1.5847	2.65122	IPC Normalized	0.0696045	0.0361089
Serum: 959	21	OID05097	P10749	Il1b	0.934783	Olink MOUSE EXPLORATORY	v.3801	Undefined	Pass	2.53673	2.53673	1.3144	IPC Normalized	0.0696045	0.0361089
Serum: 959	21	OID05098	P70677	Casp3	0	Olink MOUSE EXPLORATORY	v.3801	Undefined	Pass	4.05246	4.05246	5.96875	IPC Normalized	0.0696045	0.0361089
Serum: 959	21	OID05099	Q8R5A3	Apbb1ip	0.23913	Olink MOUSE EXPLORATORY	v.3801	Undefined	Pass	1.6765	1.6765	1.70649	IPC Normalized	0.0696045	0.0361089
Serum: 959	21	OID05100	O54775	Wisp1	0	Olink MOUSE EXPLORATORY	v.3801	Undefined	Pass	1.79834	1.79834	4.89529	IPC Normalized	0.0696045	0.0361089
Serum: 959	21	OID05101	P97326	Cdh6	0	Olink MOUSE EXPLORATORY	v.3801	Undefined	Pass	1.5022	1.5022	2.57104	IPC Normalized	0.0696045	0.0361089
Serum: 959	21	OID05102	P31240	Pdgfb	0	Olink MOUSE EXPLORATORY	v.3801	Undefined	Pass	3.05447	3.05447	11.1722	IPC Normalized	0.0696045	0.0361089
Serum: 959	21	OID05103	Q6ZQA6	Igsf3	0.543478	Olink MOUSE EXPLORATORY	v.3801	Undefined	Pass	3.4232	3.4232	3.17803	IPC Normalized	0.0696045	0.0361089
Serum: 959	21	OID05104	O88393	Tgfbr3	0	Olink MOUSE EXPLORATORY	v.3801	Undefined	Pass	1.79362	1.79362	4.05893	IPC Normalized	0.0696045	0.0361089
Serum: 959	21	OID05105	P12850	Cxcl1	0	Olink MOUSE EXPLORATORY	v.3801	Undefined	Pass	3.34073	3.34073	9.78316	IPC Normalized	0.0696045	0.0361089
[truncated: 2,993 more rows]
